# Supplementary material for: Lineage-specific evolution, structural diversity, and activity of R2 retrotransposons in animals
Source: Genome Biol. 2026 Apr 14;27:174. doi: 10.1186/s13059-026-04073-3 (PMC13188248; doi:10.1186/s13059-026-04073-3)
Supplement: Supplementary file 16 — Additional file 16: Table S1. Long and short reads used for R2 discovery pipeline. Table S2. R2 sequences from genomes covering key major classes of animals. Table S3. Species with no R2s, partial matches, and contaminant sequences. Table S4. Nucleotide and amino acid sequences of Porifera non-specifc R2 homologues and Utopia non-LTR TEs. Table S5. Porifera non-site-specific R2 flanks top BLAST hits. Table S6. R2 sequences with no co-folded ZnF3:2. Table S7. Species with two co-inherited R2 lineages. Table S8. DNA and RNA sequences used in this study. Table S9. Percentage identity matrix of R2s. [file 13059_2026_4073_MOESM16_ESM.xlsx]

## Sheet: Table legends
Table legends
Table S1	Long and short reads used for R2 discovery pipeline
Table S2	R2 sequences from genomes covering key major classes of animals
Table S3	Species with no R2s, partial matches, and contaminant sequences
Table S4	Nucleotide and amino acid sequences of Porifera non-specifc R2 homologues and Utopia non-LTR TEs.
Table S5	Porifera non-site-specific R2 flanks top BLAST hits
Table S6	R2 sequences with no co-folded ZnF3:2
Table S7	Species with two co-inherited R2 lineages
Table S8	DNA and RNA sequences used in this study
Table S9	Percentage identity matrix of R2s

## Sheet: Table S1
Supplementary Table 1: Long and short reads used for R2 discovery pipeline
Species Name	SRA Ascension		Species Name	SRA Ascension		Species Name	SRA Ascension
Corvus moneduloides	SRX21452687			SRR4048643		Diglossa brunneiventris	SRX9846567
	SRX21452686			SRR4048644			SRX9846566
	SRX21452685			SRR4048645			SRX9846565
	SRX21452684			SRR4048646		Malurus cyaneus samueli	SRX6613667
	SRX21452683			SRR4048647			SRX6613666
Corvus dauuricus	RUS_Mp_D04		Setopaga petechia	SRR20722040			SRX6613655
	RUS_Mp_D06			SRR20722038			SRX6613654
	RUS_Mp_D08		Malurus cyaneus samueli	SRR9859838		Hirundo rustica	SRX21450963
Corvus corone corone	D_Ra_C16			SRR9859823			SRX21450962
	D_Ra_C05			SRR9859839			SRX21450954
	D_Ko_C15			SRR9859831			SRX21450945
Corvus corone	D_Ko_C31			SRR9859826		Pantherophis spiloides	SRR26474568
	D_Ko_C36			SRR9859835		Coluber constrictor	SRX21479887
	E_Vi_C98			SRR9859836		Pantherophis gloydi	SRX21379118
	E_Vi_C100			SRR9859825		Hydrophis elegans	SRX20715392
	E_Vi_C101			SRR9859837		Zonotrichia albicollis	SRX8648051
Corvus cornix cornix	S_Up_H03			SRR9859832			SRX8648052
	S_Up_H37			SRR9859840		Pelophylax lessonae	ERR13698333
Coloeus monedula	S_To_J10			SRR9859841		Ornithorhynchus anatinus	SRX21469006
	S_To_J13			SRR9859834			SRX21469005
Corvus hawaiiensis	ERR3458785			SRR9859833			SRX21469004
Sphenodon punctatus	SRR10619303		Melospiza melodia	SRR18559271			SRX21469003
	SRR10619302			SRR18559272		Ephydatia muelleri	ERR13615510
	SRR8530961		Dromaius novaehollandiae	SRR11972542
	SRR8530960			SRR11972543
	SRR8530959			SRR11972544
	SRR8530958			SRR11972545
Vipera ursinii	ERR10441187			SRR11972546
Apteryx mantelli	SRR15100615			SRR11972547
Tribolium castaneum	SRR20819306			SRR11972548
Chrysemys picta bellii	SRR26589995			SRR11972549
	SRR26874086			SRR11972550
Malaclemys terrapin terrapin	SRR4048606			SRR11972551
	SRR4048608			SRR11972552
	SRR4048609			SRR11972553
	SRR4048610			SRR11972554
	SRR4048611			SRR11972555
	SRR4048612			SRR11972556
	SRR4048613			SRR11972557
	SRR4048614			SRR11972558
	SRR4048615			SRR11972559
	SRR4048616			SRR11972560
	SRR4048617			SRR11972561
	SRR4048618			SRR11972562
	SRR4048619			SRR11972563
	SRR4048620			SRR11972564
	SRR4048621			SRR11972565
	SRR4048622			SRR11972566
	SRR4048623			SRR11972567
	SRR4048624			SRR11972541
	SRR4048625			SRR11972540
	SRR4048626			SRR11972539
	SRR4048627		Zosterops borbonicus	SRR8881995
	SRR4048628		Theonella swinhoei	ERR12319387
	SRR4048629		Pleurodeles waltl	SRR8594170
	SRR4048630		Escarpia spicata	ERR12736926
	SRR4048631		Muricea muricata	ERR12319393
	SRR4048632		Pleurobrachia bachei	SRX10347918
	SRR4048633			SRX10347917
	SRR4048634			SRX10347916
	SRR4048635			SRX10347915
	SRR4048636			ERX3338879
	SRR4048637			ERX3338878
	SRR4048638			ERX3338794
	SRR4048639			ERX3338793
	SRR4048640		Asterias rubens	ERX3338791
	SRR4048641		Xiphophorus hellerii	SRR7979726
	SRR4048642			SRR7979727
Trididemnum miniatum	ERX11277001			SRR7979728
	ERX11277001		Carcharodon carcharias	SRX25199243
SI Table 1: Long and short reads used for R2 discovery pipeline. Species names and SRA ascension are included.

## Sheet: Table S2
Supplementary Table 2: R2 sequences from genomes covering key major classes of animals
Species Name	Common name	Common Group	Class	Order	Family	Assembly/GenBank	Noz Code	R2 ORF	Upstream 28S	R2 Nucleotide	Downstream 28S	3'UTR
Desmognathus fuscus (DeFu)	Dusky salamander	Amphibian	Amphibia	Urodela	Salamandridae	ASM3026509v1	R2-1_DFu	AKKGAIWARSVRMIATRMSENPIDSARWGSAWLTKTPLRWRKEVLPLHQIECFLTELVTLKRDACNTDPPQEDSMASLPPNTQCSIEEEISEEVDVSLTEDLVFEPSSSKKHPVHTNATMALPDAYEVPREQKQLKADIKKKIIYWSYPSPFRCNLCGDIMSTIKELKRHISCKHKTFNLVVFCSKCDKEDAFHNIACHFAKCNKKIIEDATFMCRHCDERFTTKSGVSQHARHRHPKAVNDIRLKIAMPAKRSKLWTLEETLLLMDLEATYKNSKKINMDIQKHFENKTSIQIGEKRRELREKTAKMEKEANLHIDSDDEIESINKSEDEEHTNVPQSDVQIRNTRISTHKKSPQIKDHKDLVERITEIKDCMKNPEYYDCGIGLMEVITQYITENIS…	CGTGGGCGCCGGCGGCGGGGCGGCGAGCGGCGGCGACTCTGGACGTGCGCCGGGCCCTTCCTGTGGATCGCCCCAGCTGCGGCGGTCGCCCGGTGCCGGCCGCCTCCTCGCGGGGAGGCCGGGGCCGGCGGTCCGCCTCGGCCGGCGCCTAGCAGCTGACTTAGAACTGGTGCGGACCAGGGGAATCCGACTGTTTAATTAAAACAAAGCATCGCGAAGGCCCGCGGCGGGTGTTGACGCGATGTGATTTCTGCCCAGTGCTCTGAATGTCAAAGTGAAGAAATTCAATGAAGCGCGGGTAAACGGCGGGAGTAACTATGACTCTCTTAACT	CATTCACAGTCATAGTGGCCTTTACCTCCACGTGGTCCCGCTGGTAACTAATCCTGGAAGACAAGTCCTGTATAGGAGGCGTTGGAAAGGATTAGGCTAAAAAAGGCGCTATCTGGGCACGGTCGGTTCGAATGATAGCAACCAGAATGAGCGAAAATCCAATCGATTCAGCCAGATGGGGTAGTGCCTGGCTTACCAAAACCCCGCTGAGGTGGCGGAAGGAAGTGCTGCCTTTGCATCAAATCGAATGCTTCCTTACTGAACTTGTGACTTTAAAAAGAGATGCATGCAACACAGATCCACCGCAAGAGGATTCAATGGCAAGTTTACCTCCAAATACACAATGCAGTATTGAAGAGGAGATCTCCGAAGAGGTTGACGTGTCCCTCACAGAAGATT…	TAGCCAAATGCCTCGTCATCTAATTAGTGACGCGCATGAATGGATGAACGAGATTCCCACTGTCCCTACCTACTATC	TAACATGACTGAATGTGTGTGATTCAATCAGAGACAACTAAAATCTTGAATGGTGTGTATGTATGCTTTTTGGATGTATATGTGGTTATGGGTTATATGGTTATGAAGTTTGAGTTATGTAGTGAAGAATGTTTGTGTGAAGAATTATGGTTGAGGTATGAGTTTTGTAGTGGGTAATATTTGTATTGAAAATGTGTATTTGTTGTATGTCTTATAGTTAATAGTTAAAATGTATAGTTGTATATAAATTGATTCTTGTGATTAACTTGTATATATATATAATCACCTTAACGTGATAATTTTAGATAAAGCGTTAAGTTAGTTAAGTCAATGAAATACTGCATTGTGTATTCTCATTGATATTATATGTTATTGCCATTGTATGTACATGAAGTCAAC…
Desmognathus ocoee	Ocoee salamander	Amphibian	Amphibia	Urodela	Salamandridae	ASM3026499v1	R2-1_DOc	GAIWAWSVRMIASRMSENPIDSARWGSAWLTKTPLRWRKEVLTLQQIECFLTELVTLKRDACNTDPPQEDSMASLPPNTQCSIEEEISEEVDVSLAEDLVFEPSSSKKHPVHTNATMALPDAYEVPREQRQLKADIKKKIIYWSYPSPYRCNLCGDIMSTIKELKRHISCKHKTFNLVVFCLKCDKEDAFHNIACHFAKCNKKIIENATFMCRHCDERFTTKSGVSQHARHRHPKAVNDIRLKIAMPSKRSKLWTLEETLLLMDLEATYKNSKKINMDIQKHFENKTSIQIGEKRREIREKTAKMDKEANLHIDSDAEIESIDKSEDEEHTNVPQSDVQIRNIRISTHKKSPQIKDHKDLVERITEIKDCMKNPEYYDCGIGLMEVITQYITENISTIK…	CACACGTGGGCGGCAGGGCGGCAACTCTGGACGTGCGTCGGGCCCTTCCTGTGGATCGCCCCAGCTGCAGCGGTCGCCCAGTGCCGGCCGCCTCCTCGCGGGGAGGCCGGGGCCAGCGGTCCGCCTTGGCCGGCGCCTAGCAGTTGACTTAGAACTGGTGTGGACCAGGGGAATCTGACTGTTTAATTAAAACAAAGCATCGCGAAGGCCCGCGGCGGGTGTTGACGCGATGTGATTTCTGCCCAGTGCTCTGAATGTCAAAGTGAAGAAATTCAATGAAGCGCGGGTAAACGGCGGGAGTAACTATGACTCTCTTAACT	CATTCACAGTCATAGTGGCCTTTACCTCCACGTGGTCCCGCTGGTAACTAATCCTGGAAGACGAGTCCTTTATAGGAGGAGTTGGAAAGGATTCGGCTAAATAAGGTGCTATCTGGGCATGGTCGGTTCGAATGATAGCAAGCAGAATGAGCGAAAATCCAATCGATTCAGCCAGATGGGGTAGTGCCTGGCTTACCAAAACCCCGCTGAGGTGGCGGAAGGAAGTGCTGACTTTGCAACAAATCGAATGCTTCCTTACTGAACTTGTGACTTTAAAAAGAGATGCATGCAACACAGATCCACCGCAAGAGGATTCAATGGCAAGTTTACCTCCAAATACACAATGCAGTATTGAAGAGGAGATCTCCGAAGAGGTTGACGTGTCCCTCGCAGAAGATT…	TAGCCAAATGCCTCGTCATCTAATTAGTGACGCGCATGAATGGATGAACGAGATTCCCACTGTCCCTACCTACTAT	TAACATGACTGAATGTGTGTGATTCAATCAGAGATAACTAAAAACCTGAATGGTGTGTATGTATGCTTTGGATGTATATGTGGTTATGGGTTATGATTATCAAGTTTGAGTTTGTAGTTAAGAATGTTGTGTTATGAAAATATGGTTGAGTGTTTTAGTTTTGTAGTGGGTAATATTTGTATGAAAATTTGTATATCGTATAGTTAATAGTTAAATGTATATTTGTATATAAATTGATTTTTGTGATTAACTTGTATATATATAATCACCTTAACACGATAATTTTAGATAAAGTGTTAAGTTAGTTAGTCAATGAAATACTGCATTGTGTATTCTCATTGATATTATTATATGTTATTGCCATTGTATGTACATGAAGTCAACTCTCCCATAGTTGTC…
Desmognathus carolinensis	Blue ridge mountain salamander	Amphibian	Amphibia	Urodela	Salamandridae	ASM3175363v1	R2-1_DCa	AKKGAIRARSVRMIATRMSENPSDSARWGSAWLTKTPLRWRKEVLPLHQIECFLTELVTLNRDACNTDPPQEDSMANLPPNTQCSIEEEISEEVDVSLAEDLVFEPSSSKKHPVHTNATMALPDAYEVPREQRQLKADVKKKIIYWSYPSPYRCNLCGDIMSTIKELKRHISCKHKTFNLVVFCSKCDKEDAFHNIACHFAKCNKKIIEDATFMCRHCDERFTTKSGVSQHARHRHPKAVNDIRLKIAMPSKRSKLWTLEETLLLMDLEATYKNSKKINMDIKKHFENKTSIQIGEKRRELREKAAKMDKEANLHIDSDAEIESVDKSEDEEHTNVPQSDVQIRNIRISTHKKSPQIKDHKDLVERITEIKDCMRNPEYYDCGIGLMEVITQYITENIS…	CCCAGTGCTCTGAATGTCAAAGTGAAGAAATTCAATGAAGCGCGGGTAAACGGCGGGAGTAACTATGACTCTCTTAACT	CATTCACAGTCATAGTGGCCTTTACCTCCACGTGGTCCCGCTGGTAACTAATCCTGGAAGACAAGTCCTTTGCAGGAGGAGTTGGAAAGGATTAGGCTAAAAAAGGCGCTATCAGGGCACGGTCGGTTCGAATGATAGCAACCAGAATGAGCGAAAATCCAAGTGATTCAGCCAGATGGGGTAGTGCCTGGCTTACCAAAACCCCGCTGAGGTGGCGAAAGGAAGTGCTGCCTTTGCATCAAATCGAATGCTTCCTTACTGAACTTGTGACATTAAATAGAGATGCATGCAACACAGATCCACCGCAAGAGGATTCAATGGCAAATTTACCTCCAAATACACAATGCAGTATTGAAGAGGAGATCTCCGAAGAGGTTGACGTGTCCCTCGCAGAAGATT…	TAGCCAAATGCCTCGTCATCTAATTAGTGACGCGCATGAATGGATGAACGAGATTCCCACTGTCCCTACCTACTATCTAGCGAAACCACAGCCAAGGGAACGGGCTTGGCGGAATCAGCGGGGAAAGAAGACCCTGTTGAGCTTGACTCTAGTCTGGCACTGTGAAGAGACATGAGAGGTGTAGGATAAGTGGGAGGCCCTCGGGCCGCCGGTGAAATACCACTACTCTTATCGTTTTTTCACTTACCCGGTGAGGCGGGGGGGCGAGCCCTGTGGGGCTCTCGCTTCTGGCTCCAAGCGCCCGGCTTCCCGCCGGGCGCGACCCGCTCCGGGGACAGTGGCAGGTGGGGAGTTTGACTGGGGCGGTACACCTGTCAAACGATAACGCAGGTGTCCTAA…	TAACATGACTGAATGTGTGTGATTCAATCAGAGACAATCAAAAACCTGAATGGTGTGTATGTATGCTTTGGATGTATATGTGGTTATGGGTTATGATTATCAAGTTTGAGTTTGTAGTTAAGAATGTTGTGTTTAAATATGGTTGAGTGTTTTAGTTTTGCAGTGGGTAATATTTGTATGAAAATTTGTATATCTTATAGTTAATAGTTAAATGTATATTTGTATATAAATTGATTCTTGTGATTAACTTGTGTATATATATAATCACCTTAACACGATAATTTTAGATAAAGTGTTAAGTTAGTTAGTCAATGAAATACTGCATTGTGTATTCTCATTGATATTATTATATGTTATTGCCATTGTATGTACATGAAGTCAACTCTCCCATAGTTGTCT…
Desmognathus anicetus	Dusky salamander	Amphibian	Amphibia	Urodela	Salamandridae	ASM3311912v1	R2-1_DAn	AKKGAIWARSVRMIASRMSENPIDSARWGSAWLTKTPLRWRKEVLPLHQIECFLTELVTLKRDACNTDPPQEDSMASVPPNTQCSIEEEISEEVDVSLAEDLVFEPSSSKKHPVHTDATMALPDAYEVPREQKQLKADIKKKIIYWSYPSPYRCNLCGDIMSTIKELKRHISCKHKTFNLVVFCSKCDKEDAFHNIACHFAKCNKKIIEDATFMCRHCDERFTTKSGVSQHARHRHPKAVNDIRLKIAMPSKRSKLWTLEETLLLMDLEATYKNSKKINMDIQKHFENKTSIQIGEKRRELREKTAKMDKEANLHIDSDAEIESTDKSEDEEHTNVPQLDVQRRNIRISTHKKSPQIKDHKDLVERITEIKDCMRNPEYHDCGIGLMEVITQYITENIS…	GCGCCTTCGCGGGCCGGCGGCGCGCGCGTGGGCGCCGGCGGCGGGGCGGCGAGCGGCGGCGACTCTGGACGTGCGCCGGGCCCTTCCTGTGGATCGCCCCAGCTGCGGCGGTCGCCCGGTGCCGGCCGCCTCCTCGCGGGGAGGCCGGGGCCGGCGGTCCGCCTCGGCCGGCGCCTAGCAGCTGACTTAGAACTGGTGCGGACCAGGGGAATCCGACTGTTTAATTAAAACAAAGCATCGCGAAGGCCCGCGGCGGGTGTTGACGCGATGTGATTTCTGCCCAGTGCTCTGAATGTCAAAGTGAAGAAATTCAATGAAGCGCGGGTAAACGGCGGGAGTAACTATGACTCTCTTAACT	CATTCACAGTCATAGTGGCCTTTACCTCCACGTGGTCCCGCTGGTAACTAATCCTGGAAGACAAGTCCTTTTAGGAGGAGTCAGAAAGGATTAGGCTAAAAAAGGCGCTATCTGGGCACGGTCGGTTCGAATGATAGCAAGCAGAATGAGCGAAAATCCAATCGATTCAGCCAGATGGGGTAGTGCCTGGCTTACCAAAACCCCGCTGAGGTGGCGGAAGGAAGTGCTGCCTTTGCATCAAATCGAATGCTTCCTTACTGAACTTGTGACTTTAAAAAGAGATGCATGCAACACAGATCCACCGCAAGAGGATTCAATGGCTAGTGTACCTCCAAATACACAATGCAGTATTGAAGAGGAGATCTCCGAAGAGGTTGACGTGTCCCTCGCAGAAGATCT…	TAGCCAAATGCCTCGTCATCTAATTAGTGACGCGCATGAATGGATGAACGAGATTCCCACTGTCCCTACCTACTATCTAGCGAAACCACAGCCAAGGGAACGGGCTTGGCGGAATCAGCGGGGAAAGAAGACCCTGTTGAGCTTGACTCTAGTCTGGCACTGTGAAGAGACATGAGAGGTGTAGGATAAGTGGGAGGCCCTCGGGCCGCCGGTGAAATACCACTACTCTTATCGTTTTTTCACTTACCCGGTGAGGCGGGGGGGCGAGCCCTGTGGGGCTCTCGCTTCTGGCTCCAAGCGCCCGGCTTCCCGCCGGGCGCGACCCGCTCCGGGGACAGTGGCAGGTGGGGAGTTTGACTGGGGCGGTACACCTGTCAAACGATAACGCAGGTGTCCTAA…	TAACATGACTGAATGTGTGTGATTCAATCAGAGAGAATCAAAAACCTGAATGGTGTGTATGTATGCTTTGGATGTATATGTGGTTATGGGTTATGATTATCAAGTTTGAGTTTGTAGTTAAGAATGTTGTGTTTGAATATGGTTGAGTGTTTTAGTTTTGCAGTGCGTAATATTTGTATGAAAATTTGTATATCTTATAGTTATTAGTTAAAATGTATATTTGTATATAAATTGATTCTTGTGATTAACTTGTATATATATATAATCACCTTAACACGATAATTTTAGATAAAGTGTTAAGTTAGTTAAGTCAATGAAATACTGCATTGTGTATTCTCATTGATATTATTATATGTATTGCCATTGTATGTACATGAAGTCAACTTTCCCATAGTTGTC…
Desmognathus ochrophaeus	Allegheny mountain dusky salamander	Amphibian	Amphibia	Urodela	Salamandridae	ASM3026493v1	R2-1_DOcr	AKKGAIWARSVRMIATRMSENPSDSARWGSAWLTKTPLRWRKEVLPLHQIECFLTELVTLKRDACNTDPPQEDSMASLPPNTQCSIEEEISEEVDVSLAEDLVFEPSSSKKHPVHTNATMALPDAYEVPREQRQLKADVKKKIIYWSYPSPYRCNLCGDIMSTIKELKRHISCKHKTFNLVVFCSKCDKEDAFHNIACHFAKCNKKIIEDATFMCRHCDERFTTKSGVSQHARHRHPKAVNDIRLKIAMPSKRSKLWTLEETLLLMDLEATYKNSKKINMDIQKHFENKTSIQIGEKRRELREKAAKMDKEANLHVDSDAEIESVDKSEDEEHTNVPQSDVQIRNIRISTHKKSPQIKDHKDLVERITEIKDCMRNPEYYECGIGLMEVITQYITENIS…	CCCAGTGCTCTGAATGTCAAAGTGAAGAAATTCAATGAAGCGCGGGTAAACGGCGGGAGTAACTATGACTCTCTTAACT	CATTCACAGTCATAGTGGCCTTTACCTCCACGTGGTCCCGCTGGTAACTAATCCTGGAAGACAAGTCCTTTGCAGGAGGAGTTGGAAAGGATTAGGCTAAAAAAGGCGCTATCTGGGCACGGTCAGTTCGAATGATAGCAACCAGAATGAGCGAAAATCCAAGCGATTCAGCCAGATGGGGTAGTGCCTGGCTTACCAAAACCCCGCTGAGGTGGCGAAAGGAAGTGCTGCCTTTGCATCAAATCGAATGCTTCCTTACTGAACTTGTGACATTAAAAAGAGATGCATGCAACACAGATCCACCGCAAGAGGATTCAATGGCAAGTTTACCTCCAAATACACAATGCAGTATTGAAGAGGAGATCTCCGAAGAGGTTGACGTGTCCCTCGCAGAAGATT…
Desmognathus orestes	Blue Ridge dusky salamander	Amphibian	Amphibia	Urodela	Salamandridae	ASM3026491v1	R2-1_DOr	AKKGAIWARSVRMIATRMSENPSDSARWGSAWLTKTPLRWRKEVLPLHQIECFLTELVTLKRDACNTDPPQEDSMASVPPNTQCSIEEEISEEVDVSLAEDLVFEPSSSKKHPVHTNATTALPDAYEVPREQKQLKADIKKKIIYWSYPSPYRCNLCGDIMSTIKELKRHISCKHKTFNLVVFCSKCDKEDAFHNIACHFAKCNKKIIEDATFMCRHCDERFTTKSGVSQHARHRHPKAVNDIRLKIAMPSKRSKLWTLEETLLLMDLEATYKNSKKINMDIQKHFENKSSIQIGEKRRELREKTAKMEKEANLHIDSDAEIESTDKSEDEEHTNVPQSDVQIRNIRISTHKKSPQIKDHKDLVERITEIKDCMRNPEYHDCGIGLMEVITQYITENIS…	GCAAATATTCAAACGAGAACTTTGAAGGCCGAAGTGGAGAAGGGTTCCATGTGAACAGCAGTTGAACATGGGTCAGTCGGTCCTAAGAGATAGGCGAGCGCCGTTCGGAAGGGACGGGCGATGGCCTCCGTCGCCCTCGGCCGATCGAAAGGGAGTCGGGTTCAGATCCCCGAACCCGGAGTGGCGGAGACGGGCGCCCTCGCGGGCGTCCAGTGCGGTAACGCGACCGATCCCGGAGAAGCCGGCGGGAGCCCCGGGGAGAGTTCTCTTTTCTTTGTGAAGGGCAGGGCGCCCTGGAATGGGTTCGCCCCGAGAGAGGGGCCCGCGCCTTGGAAAGCGTCGCGGTTCCGGCGGCGTCCGGTGAGCTCTCGCTGGCCCTTGAAAATCCGGGGGAGAGGG…	CATTCACAGTCATAGTGGCCTTTACCTCCACGTGGTCCCGCTGGTAACTAATCCTGGAAGACAAGTCCTTTGCAGGAGGAGTTGGAAAGGATTAGGCTAAAAAAGGCGCTATCTGGGCACGGTCGGTTCGAATGATAGCAACCAGAATGAGCGAAAATCCAAGCGATTCAGCCAGATGGGGTAGTGCCTGGCTTACCAAAACCCCGCTGAGGTGGCGAAAGGAAGTGCTGCCTTTGCATCAAATCGAATGCTTCCTTACTGAACTTGTGACACTAAAAAGAGATGCATGCAACACAGATCCACCGCAAGAGGATTCAATGGCTAGTGTACCTCCAAATACACAATGCAGTATTGAAGAGGAGATCTCCGAAGAGGTTGACGTGTCCCTCGCAGAAGATC…	TAGCCAAATGCCTCGTCATCTAATTAGTGACGCGCATGAATGGATGAACGAGATTCCCACTGTCCCTACCTACTATCTAGCGAAACCACAGCCAAGGGAACGGGCTTGGCGGAATCAGCGGGGAAAGAAGACCCTGTTGAGCTTGACTCTAGTCTGGCACTGTGAAGAGACATGAGAGGTGTAGGATAAGTGGGAGGCCCTCGGGCCGCCGGTGAAATACCACTACTCTTATCGTTTTTTCACTTACCCGGTGAGGCGGGGGGGCGAGCCCTGTGGGGCTCTCGCTTCTGGCTCCAAGCGCCCGGCTTCCCGCCGGGCGCGACCCGCTCCGGGGACAGTGGCAGGTGGGGAGTTTGACTGGGGCGGTACACCTGTCAAACGATAACGCAGGTGTCCTAA…	TAACATGACTGAATGTGTGTGATTCAATCAGAGAGAATCAAAACCTGAATGGTGTGTATGTATGCTTTGGATGTATATGTGGTTATAGGTTATGATCAGCAAGTTTGAGTTTGTAGTTAAGAATGTTGTGCTATAAAATTGGTTGAGTGTTTTAGTCTTGTAGTGGGTAATATTTGTATGAAAATTGTATATCTTATAGTTAATAGTTAAAAAGTATATTTGTATATAAATTGATTATTATGATTAACTTGTGTATATATATAATCACCTTAACACGATAATTTTAGATAAAGTGTTAAGTTAGCTAAGTCAATGAAATACTGCATTGTGTATTCTTATTGATACTGTTATATGTTATTGCCATTGTATGTACATGAAGTCAACTTTCCCATAGTTGTC…
Desmognathus folkertsi	Dwarf black-bellied salamander	Amphibian	Amphibia	Urodela	Salamandridae	ASM3026501v1	R2-1_DFo	AKKGAIWARSVRMIATRMSENPSDSARWGSAWLTKTPLRWRKEVLPLHQIECFLTELVTLKRDACNTDPPQEDSMASVPPNTQCSIEEEISEEVDVSLAEDLVFEPSSSKKHPVHTNATTALPDAYEVPREQKQLKADIKKKIIYWSYPSPYRCNLCGDIMSTIKELKRHISCKHKTFNLVVFCSKCDKEDAFHNIACHFAKCNKKIIEGATFMCRHCDERFTTKSGVSQHARHRHPKAVNDIRLKIAMPSKRSKLWTLEETLLLMDLEATYKNSKKINMDIQKHFENKTSIQIGEKRREIREKTAKMNKEANLHIDSDAEIESTDKSEDEEHTNVPQSDVQIRSIRISTHKKSPQIKDHKDLVERITEIKDCMRNPEYHDCGIGLMEVITQYITENIS…	CCCAGTGCTCTGAATGTCAAAGTGAAGAAATTCAATGAAGCGCGGGTAAACGGCGGGAGTAACTATGACTCTCTTAACT	CATTCACAGTCATAGTGGCCTTTACCTCCACGTGGTCCCGCTGGTAACTAATCCTGGAAGACAAGTCCTTTATAGGAGGAGTTGGAAAGGATTAGGCTAAAAAAGGCGCTATCTGGGCACGGTCGGTTCGAATGATAGCAACCAGAATGAGCGAAAATCCAAGCGATTCAGCCAGATGGGGTAGTGCCTGGCTTACCAAAACCCCGCTGAGGTGGCGAAAGGAAGTGCTGCCTTTGCATCAAATCGAATGCTTCCTTACTGAACTTGTGACACTAAAAAGAGATGCATGCAACACAGATCCACCGCAAGAGGATTCAATGGCTAGTGTACCTCCAAATACACAATGCAGTATTGAAGAGGAGATCTCCGAAGAGGTTGACGTGTCCCTCGCAGAAGATC…	TAGCCAAATGCCTCGTCATCTAATTAGTGACGCGCATGAATGGATGAACGAGATTCCCACTGTCCCTACCTACTATCTAGCGAAACCACAGCCAAGGGAACGGGCTTG	TAACATGACTGAATGTGTGTGATTCAATCAGAGAGAATCAAAACCTGAATGGTGTGTATGTATGCTTTGGATGTATATGTGGTTATAGGTTATGATCAGCAAGTTTGAGTTTGTAGTTAAGAATGTTGTGCTATAAAATTGGTTGAGTGTTTTAGTCTTGTAGTGGGTAATATTTGTATGAAAATTGTATATCTTATAGTTAATAGTTAAAAAGTATATTTGTATATAAATTGATTATTATGATTAACTTGTGTATATATATAATCACCTTAACACGATAATTTTAGATAAAGTGTTAAGTTAGCTAAGTCAATGAAATACTGCATTGTGTATTCTTATTGATACTGTTATATGTTATTGCCATTGTATGTACATGAAGTCAACTTTCCCATAGTTGTC…
Desmognathus marmoratus	Shovelnose salamander	Amphibian	Amphibia	Urodela	Salamandridae	ASM3175369v1	R2-1_DMa	AKKGAIWARSVRMIANRMSENPIDSARWGSAWLTKTPLRWRKEVLPLHQIECFLTELVTLKRDACNTDPPQEDSMASVPPNTQCSIEEEISEEVDVSLAEDLVFEPSSSKEHPVHTNATMALPDAYEVPREQKQLKADIKKKIIYWSYPSPYRCNLCGDIMSTIKELKRHISCKHKTFNLVVFCSKCDKEDAFHNIACHFAKCNKKIIEGATFMCRHCDERFTTKSGVSQHARHRHPKAVNDIRLKIAMPSKRSKLWTLEETLLLMDLEATYKNSKKINMDIQKHFENKTSIQIGEKRREIREKTAKMNKEANLHIDSDAEIESTDKSEDEEHTNVPQSDVQIRSIRISTHKKSPQIKDHKDLVERITEIKDCMRNPEYHDCGIGLMEVITQYITENIS…	AAGGTGTTGGTTGATATAGACAGCAGGACGGTGGCCATGGAAGTCGGAATCCGCTAAGGAGTGTGTAACAACTCACCTGCCGAATCAACTAGCCCTGAAAATGGATGGCGCTGGAGCGTCGGGCCCATACCCGGCCGTCGCCGGCGCTGAGAGCCGCGGGGGCTAAGCCGCGACGAGTAGGAGGGCCGCTGCGGTGCGCACGGAAGCCCGGGGCGAGGGCCCGGGTGGAGCCGCCGCAGGTGCAGATCTTGGTGGTAGTAGCAAATATTCAAACGAGAACTTTGAAGGCCGAAGTGGAGAAGGGTTCCATGTGAACAGCAGTTGAACATGGGTCAGTCGGTCCTAAGAGATAGGCGAGCGCCGTTCGGAAGGGACGGGCGATGGCCTCCGTCGCCCTCG…	CATTCACAGTCATAGTGGCCTTTACCTCCACGTGGTCCCGCTGGTAACTAATCCTGGAAGACAAGTCCTTTTAGGAGGAGTCGGAAAGGATTAGGCTAAAAAAGGCGCTATCTGGGCACGGTCGGTTCGAATGATAGCAAACAGAATGAGCGAAAATCCAATCGATTCAGCCAGATGGGGTAGTGCCTGGCTTACCAAAACCCCGCTGAGGTGGCGAAAGGAAGTGCTGCCTTTGCATCAAATCGAATGCTTCCTTACTGAACTTGTGACCTTAAAAAGAGATGCATGCAACACAGATCCACCGCAAGAGGATTCAATGGCTAGTGTACCGCCAAATACACAATGCAGTATTGAAGAGGAGATCTCCGAAGAGGTTGACGTGTCCCTCGCAGAAGATCT…	TAGCCAAATGCCTCGTCATCTAATTAGTGACGCGCATGAATGGATGAACGAGATTCCCACTGTCCCTACCTACTATCTAGCGAAACCACAGCCAAGGGAACGGGCTTGGCGGAATCAGCGGGGAAAGAAGACCCTGTTGAGCTTGACTCTAGTCTGGCACTGTGAAGAGACATGAGAGGTGTAGGATAAGTGGGAGGCCCTCGGGCCGCCGGTGAAATACCACTACTCTTATCGTTTTTTCACTTACCCGGTGAGGCGGGGGGGCGAGCCCTGTGGGGCTCTCGCTTCTGGCTCCAAGCGCCCGGCTTCCCGCCGGGCGCGACCCGCTCCGGGGACAGTGGCAGGTGGGGAGTTTGACTGGGGCGGTACACCTGTCAAACGATAACGCAGGTGTCCTAA…	TAACATGACTGAATGTGTGTGATTCAATCAGAGAGAATCAAAACCTGAATGGTGTGTATGTATGCTTTGGATGTATATGTGGTTATGGGTTATGATCAGCAAGTTTGAGTTTGTAGTTAAGAATGTTGTGCTATAAAATTGGTTGAGTGTTTTAGTCTTGTAGTGGGTAATATTTGTATGAAAATTGTATATCTTATAGTTAATAGTTAAAAAGTATATTTGTATATAAATTGATTATTATGATTAACTTGTGTATATATATAATCACCTTAACACGATAATTTTAGATAAAGTGTTAAGTTAGCTAAGTCAATGAAATACTGCATTGTGTATTCTCATTGATATTGTTATATGTTATTGCCATTGTATGTACATGAAGTCAACTTTCCCATAGTTGTC…
Desmognathus kanawha	Kanawha Black-bellied salamander	Amphibian	Amphibia	Urodela	Salamandridae	ASM3235385v1	R2-1_DKa	AKKGAIWARSVRMIANRMSENPIDSARWGSAWLTKTPLRWRKEVLPLHQIECFLTELVTLKRDACNTDPPQEDSMASVPPNTQCSIEEEISEEVDVSLAEDLVFEPSSSKEHPVHTNATMALPDAYEVPREQKQLKADIKKKIIYWSYPSPYRCNLCGDIMSTIKELKRHISCKHKTFNLVVFCSKCDKEDAFHNIACHFAKCNKKIIEGATFMCRHCDERFTTKSGVSQHARHRHPKAVNDIRLKIAMPSKRSKLWTLEETLLLMDLEATYKNSKKINMDIQKHFENKTSIQIGEKRREIREKTAKMNKEANLHIDSDAEIESTDKSEDEEHTNVPQSDVQIRSIRISTHKKSPQIKDHKDLVERITEIKDCMRNPEYHDCGIGLMEVITQYITENIS…	CCCAGTGCTCTGAATGTCAAAGTGAAGAAATTCAATGAAGCGCGGGTAAACGGCGGGAGTAACTATGACTCTCTTAACT	CATTCACAGTCATAGTGGCCTTTACCTCCACGTGGTCCCGCTGGTAACTAATCCTGGAAGACAAGTCCTTTTAGGAGGAGTCGGAAAGGATTAGGCTAAAAAAGGCGCTATCTGGGCACGGTCGGTTCGAATGATAGCAAACAGAATGAGCGAAAATCCAATCGATTCAGCCAGATGGGGTAGTGCCTGGCTTACCAAAACCCCGCTGAGGTGGCGAAAGGAAGTGCTGCCTTTGCATCAAATCGAATGCTTCCTTACTGAACTTGTGACCTTAAAAAGAGATGCATGCAACACAGATCCACCGCAAGAGGATTCAATGGCTAGTGTACCGCCAAATACACAATGCAGTATTGAAGAGGAGATCTCCGAAGAGGTTGACGTGTCCCTCGCAGAAGATCT…	TAGCCAAATGCCTCGTCATCTAATTAGTGACGCGCATGAATGGATGAACGAGATTCCCACTGTCCCTACCTACTATC	TAACATGACTGAATGTGTGTGATTCAATCAGAGAGAATCAAAACCTGAATGGTGTGTATGTATGCTTTGGATGTATATGTGGTTATGGGTTATGATCAGCAAGTTTGAGTTTGTAGTTAAGAATGTTGTGCTATAAAATTGGTTGAGTGTTTTAGTTTTGTAGTGGGTAATATTTGTATGAAAATTGTATATCTTATAGTTAATAGTTAAAAGTATATTTGTATATAAATTGATTATTATGATTAACTTGTGTATATATATAATCACCTTAACACGATAATTTTAGATAAAGTGTTAAGTTAGCTAAGTCAATGAAATACTGCATTGTGTATTCTCATTGATATTGTTATATGTTATTGCCATTGTATGTACATGAAGTCAACTTTCCCATAGTTGTCT…
Desmognathus intermedius	Central Shovel-nosed Dusky salamander	Amphibian	Amphibia	Urodela	Salamandridae	ASM3227531v1	R2-1_DIn	AKKGAIWARSVRMIANRMSENPIDSARWGSAWLTKTPLRWRKEVLPLHQIECFLTELVTLKRDACNTDPPQEDSMASVPPNTQCSIEEEISEEVDVSLAEDLVFEPSSSKEHPVHTNATMALPDAYEVPREQKQLKADIKKKIIYWSYPSPYRCNLCGDIMSTIKELKRHISCKHKTFNLVVFCSKCDKEDAFHNIACHFAKCNKKIIEGATFMCRHCDERFTTKSGVSQHARHRHPKAVNDIRLKIAMPSKRSKLWTLEETLLLMDLEATYKNSKKINMDIQKHFENKTSIQIGEKRREIREKTAKMNKEANLHIDSDAEIESTDKSEDEEHTNVPQSDVQIRSIRISTHKKSPQIKDHKDLVERITEIKDCMRNPEYHDCGIGLMEVITQYITENIS…	CGCGCGCGTGGGCGCCGGCGGCGGGGCGGCGAGCGGCGGCGACTCTGGACGTGCGCCGGGCCCTTCCTGTGGATCGCCCCAGCTGCGGCGGTCGCCCGGTGCCGGCCGCCTCCTCGCGGGGAGGCCGGGGCCGGCGGTCCGCCTCGGCCGGCGCCTAGCAGCTGACTTAGAACTGGTGCGGACCAGGGGAATCCGACTGTTTAATTAAAACAAAGCATCGCGAAGGCCCGCGGCGGGTGTTGACGCGATGTGATTTCTGCCCAGTGCTCTGAATGTCAAAGTGAAGAAATTCAATGAAGCGCGGGTAAACGGCGGGAGTAACTATGACTCTCTTAACT	CATTCACAGTCATAGTGGCCTTTACCTCCACGTGGTCCCGCTGGTAACTAATCCTGGAAGACAAGTCCTTTTAGGAGGAGTCGGAAAGGATTAGGCTAAAAAAGGCGCTATCTGGGCACGGTCGGTTCGAATGATAGCAAACAGAATGAGCGAAAATCCAATCGATTCAGCCAGATGGGGTAGTGCCTGGCTTACCAAAACCCCGCTGAGGTGGCGAAAGGAAGTGCTGCCTTTGCATCAAATCGAATGCTTCCTTACTGAACTTGTGACCTTAAAAAGAGATGCATGCAACACAGATCCACCGCAAGAGGATTCAATGGCTAGTGTACCGCCAAATACACAATGCAGTATTGAAGAGGAGATCTCCGAAGAGGTTGACGTGTCCCTCGCAGAAGATCT…	TAGCCAAATGCCTCGTCATCTAATTAGTGACGCGCATGAATGGATGAACGAGATTCCCACTGTCCCTACCTACTATC	TAACATGACTGAATGTGTGTGATTCAATCAGAGAGAATCAAAACCTGAATGGTGTGTATGTATGCTTTGGATGTATATGTGGTTATGGGTTATGATCAGCAAGTTTGAGTTTGTAGTTAAGAATGTTGTGCTATAAAATTGGTTGAGTGTTTTAGTCTTGTAGTGGGTAATATTTGTATGAAAATTGTATATCTTATAGTTAATAGTTAAAAAGTATATTTGTATATAAATTGATTATTATGATTAACTTGTGTATATATATAATCACCTTAACACGATAATTTTAGATAAAGTGTTAAGTTAGCTAAGTCAATGAAATACTGCATTGTGTATTCTCATTGATACTGTTATATGTTATTGCCATTGTATGTACATGAAGTCAACTTTCCCATAGTTGTC…
Desmognathus gvnigeusgwotli	Black-bellied salamander	Amphibian	Amphibia	Urodela	Salamandridae	ASM3235377v1	R2-1_DGv	AKKGAIWARSVRMIANRMSENPIDSARWGSAWLTKTPLRWRKEVLPLHQIECFLTELVTLKRDACNTDPPQEDSMASVPPNTQCSIEEEISEEVDVSLAEDLVFEPSSSKEHPVHTNATMALPDAYEVPREQKQLKADIKKKIIYWSYPSPYRCNLCGDIMSTIKELKRHISCKHKTFNLVVFCSKCDKEDAFHNIACHFAKCNKKIIEGATFMCRHCDERFTTKSGVSQHARHRHPKAVNDIRLKIAMPSKRSKLWTLEETLLLMDLEATYKNSKKINMDIQKHFENKTSIQIGEKRREIREKTAKMNKEANLHIDSDAEIESTDKSEDEEHTNVPQSDVQIRSIRISTHKKSPQIKDHKDLVERITEIKDCMRNPEYHDCGIGLMEVITQYITENIS…	GGCGCCGGCGGCGGGGCGGCGAACGGCGGCGACTCTGGACGTGCGCCGGGCCCTTCCTGTGGATCGCCCCAGCTGCGGCGGTCGCCCGGTGCCGGCCGCCTCCTCGCGGGGAGGCCGGGGCCGGCGGTCCGCCTCGGCCGGCGCCTAGCAGCTGACTTAGAACTGGTGCGGACCAGGGGAATCCGACTGTTTAATTAAAACAAAGCATCGCGAAGGCCCGCGGCGGGTGTTGACGCGATGTGATTTCTGCCCAGTGCTCTGAATGTCAAAGTGAAGAAATTCAATGAAGCGCGGGTAAACGGCGGGAGTAACTATGACTCTCTTAACT	CATTCACAGTCATAGTGGCCTTTACCTCCACGTGGTCCCGCTGGTAACTAATCCTGGAAGACAAGTCCTTTTAGGAGGAGTCGGAAAGGATTAGGCTAAAAAAGGCGCTATCTGGGCACGGTCGGTTCGAATGATAGCAAACAGAATGAGCGAAAATCCAATCGATTCAGCCAGATGGGGTAGTGCCTGGCTTACCAAAACCCCGCTGAGGTGGCGAAAGGAAGTGCTGCCTTTGCATCAAATCGAATGCTTCCTTACTGAACTTGTGACCTTAAAAAGAGATGCATGCAACACAGATCCACCGCAAGAGGATTCAATGGCTAGTGTACCGCCAAATACACAATGCAGTATTGAAGAGGAGATCTCCGAAGAGGTTGACGTGTCCCTCGCAGAAGATCT…	TAGCCAAATGCCTCGTCATCTAATTAGTGACGCGCATGAATGGATGAACGAGATTCCCACTGTCCCTACCTACTATCTAGCGAAACCACAGCCAAGGGAACGGGCTTGGC	TAACATGACTGAATGTGTGTGATTCAATCAGAGAGAATCAAAACCTGAATGGTGTGTATGTATGTTTTGGATGTATATGTGGTTATGGGTTATGATCAGCAAGTTTGAGTTTGTAGTTAAGAATGTGTGTTATAAAATTGGTAGAGTGTTTTAGTCTTGTAGTGGGTAATATTTGTATGAAAATTGTATATTTTATAGTTAATAGTTAAAAAGTATATTTGTATATAAATTGATTATTATGATTAACTTGTGTATATATATAATCACCTTAACACGATAATTTTAGATAAAGTGTTAAGTTAGCTAAGTCAATGAAATACTGCATTGTGTATTCTCATTGATATTGTTATATGTTATTGCCATTGTATGTACATGAAGTCAACTTTCCCATAGTTGTCT…
Desmognathus mavrokoilius	Pisgah black-bellied salamander	Amphibian	Amphibia	Urodela	Salamandridae	ASM3235485v1	R2-1_DMar	AKKGAIWARSVRMIANRMSENPIDSARWGSAWLTKTPLRWRKEVLPLHQIECFLTELVTLKRDACNTDPPQEDSMASVPPNTQCSIEEEISEEVDVSLAEDLVFEPSSSKEHPVHTNATMALPDAYEVPREQKQLKADIKKKIIYWSYPSPYRCNLCGDIMSTIKELKRHISCKHKTFNLVVFCSKCDKEDAFHNVACHFAKCNKKIIEGATFMCRHCDERFTTKSGVSQHARHRHPKAVNDIRLKIAMPSKRSKLWTLEETLLLMDLEATYKNSKKINMDIQKHFENKTSIQIGEKRREIREKTAKMNKEANLHIDSDAEIESTDKSEDEEHTNVPQSDVQIRSIRISTHKKSPQIKDHKDLVERITEIKDCMRNPEYHDCGIGLMEVITQYITENIS…	CCCAGTGCTCTGAATGTCAAAGTGAAGAAATTCAATGAAGCGCGGGTAAACGGCGGGAGTAACTATGACTCTCTTAACT	CATTCACAGTCATAGTGGCCTTTACCTCCACGTGGTCCCGCTGGTAACTAATCCTGGAAGACAAGTCCTTTTAGGAGGAGTCGGAAAGGATTAGGCTAAAAAAGGCGCTATCTGGGCACGGTCGGTTCGAATGATAGCAAACAGAATGAGCGAAAATCCAATCGATTCAGCCAGATGGGGTAGTGCCTGGCTTACCAAAACCCCGCTGAGGTGGCGAAAGGAAGTGCTGCCTTTGCATCAAATCGAATGCTTCCTTACTGAACTTGTGACCTTAAAAAGAGATGCATGCAACACAGATCCACCGCAAGAGGATTCAATGGCTAGTGTACCGCCAAATACACAATGCAGTATTGAAGAGGAGATCTCCGAAGAGGTTGACGTGTCCCTCGCAGAAGATCT…	TAGCCAAATGCCTCGTCATCTAATTAGTGACGCGCATGAATGGATGAACGAGATTCCCACTGTCCCTACCTACTATCTATACATAAACATAAACATATACTAAACTATAACATTGCGAATGAAGCTGAACGAATACATCATGAGATACATCTAATGAGCAACAAATAATCGTATTTTTCATCTTAACCTCATTTAATCAATTGAGCATTTCAACAACTAAAATACCCAACCTAAAGGACTCCAATTAACTAACAATGCCTAATGCTCAGCAGCCTCAACAAATACAGATGCAAAATGTCTCTCCACCACCCCCTTTTTTACAGGCCCTTGGACATCCACCAATTTCATGGGAAAAATGAAATGGCGCAGTTAATGCCTATGTCATAACACCTGGGGCTA…	TAACATGACTGAATGTGTGTGATTCAATCAGAGAGAATCAAAACCTGAATGGTGTGTATGTATGCTTTGGATGTATATGTGGTTATGGGTTATGATCAGCAAGTTTGAGTTTGTAGTTAAGAATGTTGTGCTATAAAATTGGTTGAGTGTTTTAGTCTTGTAGTGGGTAATATTTGTATGAAAATTGTATATCTTATAGTTAATAGTTAAAAAGTATATTTGTATATAAATTGATTATTATGATTAACTTGTGTATATATATAATCACCTTAACACGATAATTTTAGATAAAGTGTTAAGTTAGCTAAGTCAATGAAATACTGCATTGTGTATTCTCATTGATATTGTTATATGTTATTGCCATTGTATGTACATGAAGTCAACTTTCCCATAGTTGTC…
Desmognathus mavrokoilius	Pisgah black-bellied salamander	Amphibian	Amphibia	Urodela	Salamandridae	ASM3235485v1	R2-2_DMar	AKKGAIWARSVRMIANRMSENPIDSARWGSAWLTKTPLRWRKEVLPLHQIECFLTELVTLKRDACNTDPPQEDSMASVPPNTQCSIEEEISEEVDVSLAEDLVFEPSSSKEHPVHTNATMALPDAYEVPREQKQLKADIKKKIIYWSYPSPYRCNLCGDIMSTIKELKRHISCKHKTFNLVVFCSKCDKEDAFHNVACHFAKCNKKIIEGATFMCRHCDERFTTKSGVSQHARHRHPKAVNDIRLKIAMPSKRSKLWTLEETLLLMDLEATYKNSKKINMDIQKHFENKTSIQIGEKRREIREKTAKMNKEANLHIDSDAEIESTDKSEDEEHTNVPQSDVQIRSIRISTHKKSPQIKDHKDLVERITEIKDCMRNPEYHDCGIGLMEVITQYITENIS…	CCCAGTGCTCTGAATGTCAAAGTGAAGAAATTCAATGAAGCGCGGGTAAACGGCGGGAGTAACTATGACTCTCTTAACT	CATTCACAGTCATAGTGGCCTTTACCTCCACGTGGTCCCGCTGGTAACTAATCCTGGAAGACAAGTCCTTTTAGGAGGAGTCGGAAAGGATTAGGCTAAAAAAGGCGCTATCTGGGCACGGTCGGTTCGAATGATAGCAAACAGAATGAGCGAAAATCCAATCGATTCAGCCAGATGGGGTAGTGCCTGGCTTACCAAAACCCCGCTGAGGTGGCGAAAGGAAGTGCTGCCTTTGCATCAAATCGAATGCTTCCTTACTGAACTTGTGACCTTAAAAAGAGATGCATGCAACACAGATCCACCGCAAGAGGATTCAATGGCTAGTGTACCGCCAAATACACAATGCAGTATTGAAGAGGAGATCTCCGAAGAGGTTGACGTGTCCCTCGCAGAAGATCT…	TAGCCAAATGCCTCGTCATCTAATTAGTGACGCGCATGAATGGATGAACGAGATTCCCACTGTCCCTACCTACTATCTATACATAAACATAAACATATACTAAACTATAACATTGCGAATGAAGCTGAACGAATACATCATGAGATACATCTAATGAGCAACAAATAATCGTATTTTTCATCTTAACCTCATTTAATCAATTGAGCATTTCAACAACTAAAATACCCAACCTAAAGGACTCCAATTAACTAACAATGCCTAATGCTCAGCAGCCTCAACAAATACAGATGCAAAATGTCTCTCCACCACCCCCTTTTTTACAGGCCCTTGGACATCCACCAATTTCATGGGAAAAATGAAATGGCGCAGTTAATGCCTATGTCATAACACCTGGGGCTA…	TAACATGACTGAATGTGTGTGATTCAATCAGAGAGAATCAAAACCTGAATGGTGTGTATGTATGCTTTGGATGTATATGTGGTTATGGGTTATGATCAGCAAGTTTGAGTTTGTAGTTAAGAATGTTGTGCTATAAAATTGGTTGAGTGTTTTAGTCTTGTAGTGGGTAATATTTGTATGAAAATTGTATATCTTATAGTTAATAGTTAAAAAGTATATTTGTATATAAATTGATTATTATGATTAACTTGTGTATATATATAATCACCTTAACACGATAATTTTAGATAAAGTGTTAAGTTAGCTAAGTCAATGAAATACTGCATTGTGTATTCTCATTGATATTGTTATATGTTATTGCCATTGTATGTACATGAAGTCAACTTTCCCATAGTTGTC…
Desmognathus amphileucus	White-headed salamander	Amphibian	Amphibia	Urodela	Salamandridae	ASM3236072v1	R2-1_DAm	AKKGAIWARSVRMIANRMSENPIDSARWGSAWLTKTPLRWRKEVLPLHQIECFLTELVTLKRDACNTDPPQEDSMASVPPNTQCSIEEEISEEVDVSLAEDLVFEPSSSKEHPVHTNATMALPDAYEVPREQKQLKADIKKKIIYWSYPSPYRCNLCGDIMSTIKELKRHISCKHKTFNLVVFCSKCDKEDAFHNIACHFAKCNKKIIEGATFMCRHCDERFTTKSGVSQHARHRHPKAVNDIRLKIAMPSKRSKLWTLEETLLLMDLEATYKNSKKINMDIQKHFENKTSIQIGEKRREIREKTAKMNKEANLHIDSDAEIESTDKSEDEEHTNVPQSDVQIRSIRISTHKKSPQIKDHKDLVERITEIKDCMRNPEYHDCGIGLMEVITQYITENIS…	GTAACAACTCACCTGCCGAATCAACTAGCCCTGAAAATGGATGGCGCTGGAGCGTCGGGCCCATACCCGGCCGTCGCGCGCAACAGGAGCCGCGAGGGCTACGCCGCGACGAGTAGGAGGGCCGCCGCGGTGAGCACGGAAGCCTAGGGCGCGGGCCCGGGTGGAGCCGCCGCGGGTGCAGATCTTGGTGGTAGTAGCAAATATTCAAACGAGAGCTTTGAAGGCCGAAGTGGAGAAGGGTTCCATGTGAACAGCAGTTGAACATGGGTCAGTCGGTCCTAAGGGATGGGCGAACGCCGTTCGGAAGGGAGGGGCGATGGCCTCCGTCGCCCCCGGCCGATCGAAAGGGAGTCTGGTTCAGATCCCAGAACCCGGAGCAGCGGAGACGTGGCGCCGCGA…	CATTCACAGTCATAGTGGCCTTTACCTCCACGTGGTCCCGCTGGTAACTAATCCTGGAAGACAAGTCCTTTTAGGAGGAGTCGGAAAGGATTAGGCTAAAAAAGGCGCTATCTGGGCACGGTCGGTTCGAATGATAGCAAACAGAATGAGCGAAAATCCAATCGATTCAGCCAGATGGGGTAGTGCCTGGCTTACCAAAACCCCGCTGAGGTGGCGAAAGGAAGTGCTGCCTTTGCATCAAATCGAATGCTTCCTTACTGAACTTGTGACCTTAAAAAGAGATGCATGCAACACAGATCCACCGCAAGAGGATTCAATGGCTAGTGTACCGCCAAATACACAATGCAGTATTGAAGAGGAGATCTCCGAAGAGGTTGACGTGTCCCTCGCAGAAGATCT…	TAGCCAAATGCCTCGTCATCTAATTAGTGACGCGCATGAATGGATGAACGAGATTCCCACTGTCCCTACCTACTATCTAGCGAAACCACAGCCAAGGGAACGGGCTTGGCGGAATCAGCGGGGAAAGAAGACCCTGTTGAGCTTGACTCTAGTCTGGCACTGTGAAGAGACATGAGAGGTGTAGGATAAGTGGGAGGCCCTCGGGCCGCC	TAACATGACTGAATGTGTGTGATTCAATCAGAGAGAATCAAAACCTGAATGGTGTGTATGTATGCTTTGGATGTATATGTGGTTATAGGTTATGATCAGCAAGTTTGAGTTTGTAGTTAAGAATGTTGTGCTATAAAATTGGTTGAGTGTTTTAGTCTTGTAGTGGGTAATATTTGTATGAAAATTGTATATCTTATAGTTAATAGTTAAAAAGTATATTTGTATATAAATTGATTATTATGATTAACTTGTGTATATATATAATCACCTTAACACGATAATTTTAGATAAAGTGTTAAGTTAGCTAAGTCAATGAAATACTGCATTGTGTATTCTTATTGATACTGTTATATGTTATTGCCATTGTATGTACATGAAGTCAACTTTCCCATAGTTGTC…
Desmognathus aureatus	Golden shovel-nosed salamander	Amphibian	Amphibia	Urodela	Salamandridae	ASM3227498v1	R2-1_DAu	AKKGAIWARSVRMIANRMSENPIDSARWGSAWLTKTPLRWRKEVLPLHQIECFLTELVTLKRDACNTDPPQEDSMASVPPNTQCSIEEEISEEVDVSLAEDLVFEPSSSKEHPVHTNATMALPDAYEVPREQKQLKADIKKKIIYWSYPSPYRCNLCGDIMSTIKELKRHISCKHKTFNLVVFCSKCDKEDAFHNIACHFAKCNKKIIEGATFMCRHCDERFTTKSGVSQHARHRHPKAVNDIRLKIAMPSKRSKLWTLEETLLLMDLEATYKNSKKINMDIQKHFENKTSIQIGEKRREIREKTAKMNKEANLHIDSDAEIESTDKSEDEEHTNVPQSDVQIRSIRISTHKKSPQIKDHKDLVERITEIKDCMRNPEYHDCGIGLMEVITQYITENIS…	CTCTGAATGTCAAAGTGAAGAAATTCAATGAAGCGCGGGTAAACGGCGGGAGTAACTATGACTCTCTTAACT	CATTCACAGTCATAGTGGCCTTTACCTCCACGTGGTCCCGCTGGTAACTAATCCTGGAAGACAAGTCCTTTTAGGAGGAGTCGGAAAGGATTAGGCTAAAAAAGGCGCTATCTGGGCACGGTCGGTTCGAATGATAGCAAACAGAATGAGCGAAAATCCAATCGATTCAGCCAGATGGGGTAGTGCCTGGCTTACCAAAACCCCGCTGAGGTGGCGAAAGGAAGTGCTGCCTTTGCATCAAATCGAATGCTTCCTTACTGAACTTGTGACCTTAAAAAGAGATGCATGCAACACAGATCCACCGCAAGAGGATTCAATGGCTAGTGTACCGCCAAATACACAATGCAGTATTGAAGAGGAGATCTCCGAAGAGGTTGACGTGTCCCTCGCAGAAGATCT…
Desmognathus aureatus	Golden shovel-nosed salamander	Amphibian	Amphibia	Urodela	Salamandridae	ASM3227498v1	R2-2_DAu	AKKGAIWARSVRMIAIRMSENPIDSARWGSAWLTKTPLRWRKEVLPLHQIECFLTELVTLKRDACNTDPPQEDPMASLPPNTQCSIEEEISEEVDVSLTEDLVFEPSSSKKHPVHTNATMALPDAYEVPREQRQLKADIKKKTIYWSYPSPYRCNLCGDIMSTIKELKSHISRKHKTFNLVVFCSKCDKEDAFHNIACHFAKCNKRIVEDATFICCHCDERFTSKSGVSQHARHRHPRAVNDIRLKIAMPSKRSKLWTLEETLLLMDLETTYKNSKKINMDIQKHFENKTSIQIGEKRRELREKTAKMEKETNLHINSDGEIESINNSEDDEQTNVPQSDVQIRNIRISTHKKSPQIKDHKDLVERITEIKECMMNPEYYDCGIGLMEVITQYITENIS…	TGTAACAACTCACCTGCCGAATCAACTAGCCCTGAAAATGGATGGCGCTGGAGCGTCGGGCCCATACCCGGCCGTCGCCGGCGCTGAGAGCCGCGGGGGCTAAGCCGCGACGAGTAGGAGGGCCGCTGCGGTGCGCACGGAAGCCCGGGGCGAGGGCCCGGGTGGAGCCGCCGCAGGTGCAGATCTTGGTGGTAGTAGCAAATATTCAAACGAGAACTTTGAAGGCCGAAGTGGAGAAGGGTTCCATGTGAACAGCAGTTGAACATGGGTCAGTCGGTCCTAAGAGATAGGCGAGCGCCGTTCGGAAGGGACGGGCGATGGCCTCCGTCGCCCTCGGCCGATCGAAAGGGAGTCGGGTTCAGATCCCCGAACCCGGAGTGGCGGAGACGGGCGCCCTCG…	CATTCGCAGTCATAGTGGCCTTTACCTCCTCGTGGTCCCGCTGGTAACTAATCCTGGAAAATAAGTCCTGTATAGGAGGAGTTGGAAAGGATTAGGCTAAAAAAGGCGCTATCTGGGCACGGTCGGTTCGAATGATAGCAATCAGAATGAGCGAAAATCCAATCGATTCAGCCAGATGGGGTAGTGCCTGGCTTACCAAAACCCCGCTGAGGTGGCGGAAGGAAGTGCTGCCTTTGCATCAAATCGAATGCTTCCTTACTGAACTTGTGACTTTAAAAAGAGATGCATGCAACACAGATCCACCGCAAGAGGATCCAATGGCAAGTTTACCTCCAAATACACAATGCAGTATTGAAGAGGAGATCTCTGAAGAGGTTGATGTGTCCCTCACAGAAGATT…	TAGCCAAATGCCTCGTCATCTAATTAGTGACGCGCATGAATGGATGAACGAGATTCCCACTGTCCCTACCTACTATC	TAACATGAATGAATGTGTGTGGATGTAATCAGAAATAACAAAATTTTGAATGGTGTGTATGTATGCTTTTTGGATGTATATGTGGTTATGGGTTATATGGTTTGAAGTTTGAGTTATGTAATGAAGATTGTTTGTGTGAAGAAATATGGTTGAGTTATGAGTTTTGTAGTGGGTAATATTTGTATTGAAAATGTGTATATGTTGTATATCTTATAGTTAATAGTTAAAATGTATATTTGTATATAAATTGATTTTTGTGATTAACTTGTATATATATAATCACCTTAACGTGATAATTTTAGATAAAGCGTTAAGTTAGTTAAGTCAATGAAATACTGTATTGTGTATTCTTATTGATATTATATGTTATTGCCATTGTATGTACTTGAAGTCAACTCT…
Desmognathus pascagoula	Swamp-dwelling dusky salamander	Amphibian	Amphibia	Urodela	Salamandridae	ASM3026497v1	R2-1_DPa	IPVIKGILDIKKRYAKRKGSYKEFQTMFLKDKKKIARIVCDGVEDMSCQIEATEIFDYYKNILETENTKNPKFEPSNIVPTEEDLDHLNRPITEFEITWHLENSNMNKAAGPDNISLKELLGLHARDHTILTDLFNIWLRTSKVPECIKRNRSILIPKNVPLDSLGNIGNWRPITIGTALMKLFTKLLTKRLSTFVSIHERQKGFINARGCLENLNILKNSIKGARKNKDSLAVIFIDISKAFDSVGHKHILNSLKRLHVPLGYRQLIKDLYTNSTTTFKGKNNINTAEIHMKSGVKQGDSLSPLLFNIAMDPLICDLQYKGCGFSFNNIQGTRQTTALAFADDIAVLSDSWKGMQANLQIIEKFSKATGLRLNVKKTHGFLISHYGDKIVVNKCKPWL…	GTTGGGGGTCCGGTGGTTTCTCTTGGCCGTTTGGTTTCTTCTGGCCCTGTTTCGAGCCACTCTGCTACGGAGGGGGTATTCCTTCTAATGACAGTGTCAGTCTCCGGGCCTGGGCCGGCGCCTAGCAGCTGCGCCTGGTGTGGCCCAAGGGAATCCGACTGTTTGCTTAGATCTGAGCATCGCGAGGGCCCACGGCGAGTGTTGGCGCGATGTGATTTCTGCCCAGTGCTCTGAATGTCTAAGTGAGGAGATTCTATGTAGCGTGGGTAAACGGCGGGAGTAACTATGACTCTCTTAACT	CATTCACAGTCATAGTGGCCTTTACCTCCACGTGGTCCCGCTGGTAACTAATCCTGGAAGACAAGTCCTTTATAGCAGGAGTTGGAAAGGATTAGGCTAAATAAGGCGCTATCTGGGCACGGTCGGTTCGAATGATAGCAAACAGAATGAGCGAAAATCCAATCGATTCAGCCAGATGGGGTAGTGCCTGGCTTACCAAAACCCCGCTGAGGTGGCGGAAGGAAGTGCTGCCTTTGCATCAAATCGAATGCTTCCTTACTGAACTTGTGACTTTAAAAAGAGATGCATGCAACACAGATCCACCGCAAGAGGATCCAATGGCAAGTTTACCTCCAAATACACAATGCAGTATTGAAGAGGAGATCTCTGAAGAGGTTGATGTATCCCTCGCAGAAGATT…	TAGCCAAATGCCTCGTCATCTAATTAGTGACGCGCATGAATGGATGAACGAGATTCCCACTGTCCCTACCTACTATCTAGCGAAACCACAGCCAAGGGAACGGGCTTGGCGGAATCAGCGGGGAAAGAAGACCCTGTTGAGCTTGACTCTAGTCTGGCACTGTGAAGAGACATGAGAGGTGTAGGATAAGTGGGAGGCCC	TAACATGACTGAATGTGTGTGATTCAATCAGAAACGACTGGAAGTTTGAATGGTGTGTATGTATGCTTTTGGATGTATATGTGGTTATGGGTTATGGTTATGAAGTTTGAGTTTGTAGTGAAGAATATTCGTGTGATGGAAATTATGGTTGAGTTTTGAGTTTTGTAGTGGGTAGTATTTGTTTGGAAAATGTGTATTTGTTGTATATCTTATAGTTGATAGTTAAAATGTATATTTGTATATAAATTGATTCTTGTGATTAACTTGTATATATATAATCACCTTAACGTGATAATTTTAGATAAAGCGTTAAGTTAGTTAAGTCAATGAAATACTGCATTGTGTATTCTCATTGATACTGTATGTTATTGCCATTGTATGTACATGAAGTCAACTCTC…
Desmognathus monticola	Seal salamander	Amphibian	Amphibia	Urodela	Salamandridae	ASM3175367v1	R2-1_DMo	GAIWARSVRMIATKMSENPIDSARWGSAWLTKTPLRWRKEVLPLHQIECFLTELVTLKRDACNTDPPQEDSMASLPPNTQCSIEEEISEEVDVSLTEDLVFEPSSSKKHPVHTNATMALPDAYEVPREQKQLKADIKKKIIYWSYPSPYRCNLCGDIMSTIKELKSHISRKHKTFNLVVFCSKCDKEDAFHNIACHFAKCNKRIVEDATFMCCHCDERFTSKSGVSQHARHRHPRAVNDIRLKIAMPSKRSKLWTLEETLLLMDLETTYKNSKKINMDIQKHFENKTSIQIGEKRREIREKTAKMEKETNLHINSDGEIESINNSEDDEQNNVPQSDVQTRNIRISTHKKSPQIKNHKDLVERITEIKECMMNPEYYDCGIGLMEVITQYITENISTIK…	GGAAAAGAAACTAACCAGGATTCCCTCAGTAACGGCGAGTGAAGAGGGAAGAGCCCAGCGCCGAATCCCCGCCCGTCTGGCGAGCGCGGGAAATGTGGCGTACAGAAGACCGCCTCCCCGGCGTCGCTCAGGGGCCCAAGTCCTTCTGATCGAGGCCCAGCCCGCGGACGGTGTTAGGCCGGTAGCGGCCCCCGGCGCGCCGGGATCAGGTCTTCTCGGAGTCGGGTTGCTTGGGAATGCAGCCCAAAGCGGGTGGTAAACTCCATCTAAGGCTAAATACCGGCGCGAGACCGATAGCCAACAAGTACCGTAAGGGAAAGTTGAAAAGAACTTTGAAGAGAGAGTTCAAGAGGGCGTGAAACCGTCAAGAGGTAAACGGGTGGGGTCCGTGCAGTCCGC…	CATTCACAGTCATAGTGGCCTTTACCTCCACGTGGTCCCGCTGGTAACTAATCCTGGAAGACAAGTCCTTTATAGGAGGAGTTAGAAAGGATTAGGCCAAATAAGGCGCTATCTGGGCACGGTCGGTTCGAATGATAGCAACCAAAATGAGCGAAAATCCAATCGATTCAGCCAGATGGGGTAGTGCCTGGCTTACCAAAACCCCGCTGAGGTGGCGAAAGGAAGTGCTGCCTTTGCATCAAATCGAATGCTTCCTTACTGAACTTGTGACTTTAAAAAGAGATGCATGCAACACAGATCCACCGCAAGAGGATTCAATGGCAAGTTTACCTCCAAATACACAATGCAGTATTGAAGAGGAGATCTCCGAAGAGGTTGACGTGTCCCTCACAGAAGATT…	TAGCCAAATGCCTCGTCATCTAATTAGTGACGCGCATGAATGGATGAACGAGATTCCCACTGTCCCTACCTACTATC	TAACATGACTGAATGTGTGTGATTCAATCAGAGACAACTAAAATCGTGAATGGTGTGTATGTATGCTTTTGGATGTATATGTGGTTATGGGTTATGATTATGAAGTTTGAGTTTGCAGTGAAGAATATTTGTGTGATCGAAATATGGTTGAGTTTTCTAGTTTTGCAGTGGGTAATATTTGTATGGAAAATTTGTATATCTTATAGTTAATAGTTAAAATGTATATTTGTATATAAATTGATTCTTGTGATTAACTTGTATATATATAATCACCTTAACGCGATAATTTTAGATAAAGCGTTAAGTTAGTTAGTCAATGAAATACTGTATTGTGTATTCTCATTGATATTATATGTTATTGCCATTGTATGTACTTGAAGTCAACTCTCCCATAGTTGT…
Desmognathus conanti	Spotted dusky salamander	Amphibian	Amphibia	Urodela	Salamandridae	ASM3026447v1	R2-1_DCo	NQINPARSGSTWLTKTPLRWRKEVLPLHQIECFLTELVTLKRDACNTDPPQEDSMASVPPNTQCSIEEEISEEVDVSLAEDLVFEPSSSKKHPVHTNATMALPDAYEVPREQKQLKTDIKKKIIYWSYPSPYRCNLCGDIMSTIKELKSHISRKHKTFNLVVFCSKCDKEDAFHNIACHFAKCNKRIVEDATFMCCHCDERFTSKSGVSQHARHRHPRAVNDIRLKIAMPSKRSKLWTLEETLLLMDLEATYKNSKKINMDIQKHFENKTSIQIGEKRRELREKTAKMGKEANLHIDSDAEIESIDKSEDEEHTNVPQSDVQIRNIRISTHKKSPQIKDHKDLMERITEIKDCMRNPEYYDCGIGLMEVITQYITENISTIKPSASVRPTTDDPAASND…	TTTCTGCCCAGTGCTCTGAATGTCAAAGTGAAGAAATTCAATGAAGCGCGGGTAAACGGCGGGAGTAACTATGACTCGCTTAACT	CATTCGCAGTCATAGTGGCCTTTACCTCCTCATGGTCCCGCTGGTAACTAATCCTGGAAAACAAATCCTACATAGCAGGAGTTGGAAAGCATTAGGCTAAAAAAGGTGCTATCTGGGCACGGTCAGATCGACTGATAGCAATTAGTACAAGTTAAAATCAAATCAATCCAGCCAGATCGGGTAGTACCTGGCTCACCAAAACCCCGCTGAGGTGGCGGAAGGAAGTGCTGCCTTTGCATCAAATCGAATGCTTCCTTACTGAACTTGTGACTTTAAAAAGAGATGCATGCAACACAGATCCACCGCAAGAGGATTCAATGGCAAGTGTACCTCCAAATACACAATGCAGTATTGAAGAGGAGATCTCCGAAGAGGTTGACGTGTCCCTCGCAGAAGATT…
Desmognathus planiceps	Flat-headed salamander	Amphibian	Amphibia	Urodela	Salamandridae	ASM3235393v1	R2-1_DPl	AKKGAIWARSVRMIATRMSENPSDSARWGSAWLTKTPLRWRKEVLPLHQIECFLTELLTLKRDACNTDPPQEDTMASLPPNTQCSIEEEISEEVDVSLAEDLVFEPSSSKKHPVHTNATMALPDAYEVPREQRQLKADVKKKIIYWSYPSPYRCNLCGDIMSTIKELKRHISCKHKTFNLVVFCSKCDKEDAFHNIACHFAKCNKKIIEDATFMCRHCDERFTTKSGVSQHARHRHPKAVNDIRLKIAMPSIRSKLWTLEETLLLMDLEATYKNSKKINVDIQKHFENKTSIQIGEKRRELREKAAKMDKEANLHIDSDAEIESVDKSEDEEHTNVPQSDVQMRNIRISTHKKSPQIKDHKDLVERITEIKDCMRNPEYYDCGIGLMEVITQYITENIS…	GCGCGTGGGCGCCGGCGGCGGGGCGGCGAGCGGCGGCGACTCTGGACGTGCGCCGGGCCCTTCCTGTGGATCGCCCCAGCTGCGGCGGTCGCCCGGTGCCGGCCGCCTCCTCGCGGGGAGGCCGGGGCCGGCGGTCCGCCTCGGCCGGCGCCTAGCAGCTGACTTAGAACTGGTGCGGACCAGGGGAATCCGACTGTTTAATTAAAACAAAGCATCGCGAAGGCCCGCGGCGGGTGTTGACGCGATGTGATTTCTGCCCAGTGCTCTGAATGTCAAAGTGAAGAAATTCAATGAAGCGCGGGTAAACGGCGGGAGTAACTATGACTCTCTTAACT	CATTCACAGTCATAGTGGCCTTTACCTCCACGTGGTCCCGCTGGTAACTAATCCTGGAAGACAAGTCCTTTGCAGGAGGAGTTGGAAAGGATTAGGCTAAAAAAGGCGCTATCTGGGCACGGTCGGTTCGAATGATAGCAACCAGAATGAGCGAAAATCCAAGCGATTCAGCCAGATGGGGTAGTGCCTGGCTTACCAAAACCCCGCTGAGGTGGCGAAAGGAAGTGCTGCCTTTGCATCAAATCGAATGCTTCCTTACTGAACTTTTGACATTAAAAAGAGATGCATGCAACACAGATCCACCACAAGAGGATACAATGGCAAGTTTACCTCCAAATACACAATGCAGTATTGAAGAGGAGATCTCAGAAGAGGTTGACGTGTCCCTCGCAGAAGATT…	TAGCCAAATGCCTCATCATCTAATTAGTGACACGCATGAATGGATGAACGAGATTCCCCCTGTCCCTACCTACTATCTAGCGAAACCACAGCCAAGAAAACTCCGCTGTCATTCCTTGTTCGGCATTGGGAAAGTTGGCGGGGTTTCTCCTTGTTTCATGCCTCCATCTAGGTGGATCCCTTGCTGGCGACACTCTCGGGTTTGCCCCTGTTGGTTACTGGGGATGCTTCTCCTTCAGTCCCGGTGGATTGGTAGGTGGAGGGGCGCTTTGGTGGTCCTGTGCTTTTGCCAACTTTGCTCTCCAAGCGGGGGCGTCTGCAGCCTCTTCCAAAGTTCTGCATCGGTCCTCCTGGACTTGCAGGCCTTGCGTACTGCTATGGAGGGGACGTCGGGTTCAGT…	TAACATGACTGAATGTGTGTGATTCAATCAGAGACAATCAAAAACCTGAATGGTGTGTATGCATGCTTTGGATGTATATGTGGTTATGGGTTATGATTATGAAATTCGAGTTCGTAGTTAAGAATGTTGTGTTAATAGTTGTATGAAAACTTGTATATCTTATAGTTAATAGTTAAAATGTATATTTGTATATAAATTGATTCTTGTGATTAACTTATGTATATATATAATCACCTTAACACGATAATTTTAGATAAAGTGTTAAGTTAGTTAAGTCAATGAAATACTGCATTGTGTATTCTCATTGATATTATTACATGTTATTGCCATTGTATGTACATGAAGTCAACTCTCCCATAGTTGTCTTCGGTACCCTCTTGTGTTGCTGCATCCCCACTT…
Desmognathus abditus	Cumberland dusky salamander	Amphibian	Amphibia	Urodela	Salamandridae	ASM3026445v1	R2-1_DAb	GGCLSQHSMPLREMQQENRRRCHLLCCHCDERFTSKSGVSQHARHRHPRAVNDIRLKIAMPSKRSKLWTLEETLLLMDLETTYKNSKKINMDIQKHFENKTSIQIGEKRREIREKTAKMEKETNLHINSDGEIESINNSEDDEQTNVPQSDVQIRNIRISTHKKSPQIKDHKDLVERITEIKECMMNPEYYDCGIGLMEVITQYITENISTIKPSASVRPTIDDPAASNDATELEVSTTVLQNPEPTTVNSSHKRNPGHKKRYAKRKGSYKEFQTMFLKDKKKIARSVCDGAADMSCQIEATEIFDYYKNILENENTKNPKFEPSNIVPTEEDLDHLNRPITEFEITWHLENSNMNKAAGPDNISLKELLGLHARDHTILTDLFNIWLRTSKVPECIKR…	CAGCTGACTTAGAACTGGTGCGGACCAGGGGAATCCGACTGTTTAATTAAAACAAAGCATCGCGAAGGCCCGCTGCGGGTGTTGACGCGATGTGATTTCTGCCCAGTGCTCTGAATGTCAAAGTAAAGAAATTCAATGAAGCGTGGGTAAACGGCGGGAGTAACTATGACTCTTAACT	CATTCAGTCATAGTGGCCTTTACCTCCACGTGGTCCCGCTGGTAACTAATCCTGGAAGACAAGTCCTTTGTAGGAGGAGTTGGAAAGGATTAGGCTAAAAAAGGCGCTATCTGGGCATGGTCTGTTCGAATGATAGCAACCAGAATGAGCGAAAATCCAATCGATTCAGCCAGATGGGGTAGTGCCTGGCTTACCAAAACCCTGCTGAGGTGGCGGAAGGAAGTGCTGCTTTTGCATCAAATCGAATGCTTCCTTACTGAACTTGTGACTTTAAAAAGAGATGCATGCAACACAGATCCACCGCAAGAGGATTCAATGGCAAGTTTACCTCCAAATACACAATGCAGTATTGAAGAGGAGATCTCTGAAGAGGTTGATGTGTCCCTCACAGAAGATTTG…
Desmognathus valtos	Carolina Swamp Dusky salamander	Amphibian	Amphibia	Urodela	Salamandridae	ASM3235756v1	R2-1_DVa	AKKGAIWARSVRMIATRMSENPSDSARWGSAWLTKTPLRWRKEVLPLHQIECFLTELVTLKRDACNTDPPQEDSMASVPPNTQCSIEEEISEEVDVSLAEDLVFEPSSSKKHPVHTHATTALPDAYEVPREQKQLKADIKKKIIYWSYPSPYRCNLCGDIMSTIKELKRHISCKHKTFNLVVFCSKCDKEDAFHNIACHFAKCNKKIIEDATFMCRHCDERFTTKSGVSQHARHRHPKAVNDIRLKIAMPSKRSKLWTLEETLLLMDLETTYKNSKKINMDIKKHFENKTSIQIGEKRRELREKAAKMEKEANLHIDSDAEIESTDKSEDEEHTNVPQSDVQIRNIRISTHKKSPQIKDHKDLVERITEIKDCMRSPEYHDCGIGLMEVITQYITENIA…	TGTAACAACTCACCTGCCGAATCAACTAGCCCTGAAAATGGATGGCGCTGGAGCGTCGGGCCCATACCCGGCCGTCGACGGCACGACCAAAGTATCAGACACAGAGAGATACGCCTCGACGAGTAGGAGGGCCGCCGCGGTGGCGCGGAAGCCTAGGGCGCGGGCCCGGGTGGAGCCGCCGCGGGTGCAGATCTTGGTGGTAGTAGCAAATATTCAAACGAGAGCTTTGAAGGCCGAAGTGGAGAAGGGTTCCATGTGAACAGCAGTTGAACATGGGTCAGTCGGTCCTAAGGGATGGGCGAACGCCGTTCGGAAGGGAGGGGCGATGGCCTCCGTCGCCCCCGGCCGATCGAAAGGGAGTCTGGTTCAGATCCCAGAACCCGGAGCAGCGGAGACGTG…	CATTCACAGTCATAGTGGCCTTTACCTCCACGTGGTCCCGCTGGTAACTAATCCTGGAAGACAAGTCCTTTGCAGGAGGAGTTGGAAAGGATTAGGCCAAAAAAGGCGCTATCTGGGCACGGTCGGTTCGAATGATAGCAACCAGAATGAGCGAAAATCCAAGCGATTCAGCCAGATGGGGTAGTGCCTGGCTTACCAAAACCCCGCTGAGGTGGCGAAAGGAAGTGCTGCCTTTGCATCAAATCGAATGCTTCCTTACTGAACTTGTGACACTAAAAAGAGATGCATGCAACACAGATCCACCGCAAGAGGATTCAATGGCTAGTGTACCTCCAAATACACAATGCAGTATTGAAGAGGAGATCTCCGAAGAGGTTGACGTGTCCCTCGCAGAAGATC…	TAGCCAAATGCCTCGTCATCTAATTAGTGACGCGCATGAATGGATGAACGAGATTCCCACTGTCCCTACCTACTATC	TAACATGACTGAATGTGTGTGATTCATCAGAGACAATTAAAACCTGAATGGTGTGTATGTATGCTTTGGATGTATATGTGGTTATGGGTTATGAGTATGAAGTTTGAGTTTGTAGTTAAGAATGTTGTGTTAATATCTGTATGAAAATTTGTATATCGTATAGTTAATAGTTAAATGTATATTTGTATATAAATTGATTCTTGTGATTAACTTGTGTATATATATAATCACCTTAACACGATAATTTTAGATAAAGTGTTAAGTTAGTTAAGTCAATGAAATACTGCATTGTGTATTCTCATTGATATTGTTATATGTTATTGCCATTGTATGTACATGAAGTCAACTCTCCCATAGTTGTCTTCGGTACCCTCTTGTGTTGCTGCATCCCCACTTCCG…
Desmognathus auriculatus	Holbrook's southern dusky salamander	Amphibian	Amphibia	Urodela	Salamandridae	ASM3026489v1	R2-1_DAur	KEIYWSYPSRFRCNLCGNIMSTIKELKRHISCKHKTFNLVVFCSKCDKEDAFHNIACHFAKCNKKIVEDATFMCCHCDERFTSKSGVSQHARHRHPKAVNDIRLKIAMPSKRSKLWMLEETLLQMDLETTYKNSKKINMDIQKHFENKTSIQIGEKRREIREKTAKMEKETNLHINSDGEIESINNSEDDEQNNVPQSDVQIRNIRISTHKKSPQIKNHKDLVERITELKECMMNPEYYDCGIGLMEVITQYITENISTIKPSAYVRPTIDDPAASNDATELEVPTIELQNTEPTTVNSSHKRNFGHKKRYAKRKGSYKEFQTMFLKDKKKITRIVCDGAEDMSCQIEATEIFHYYKNILENENTKNPKFESSNIVPTEEDLDHLNRPITEFEITWHLE…	GTGTTGACGCGATGTGATTTCTGCCCAGTGCTCTGAATGTCAAAGTGAAGAAATTCAATGAAGCGCGGGTAAACGGCAGGAGTAACTATGACTCTCTTAACT	CATTCACAGTCATAGTGGCCTTTACCTCCACGTGGTCCCGCTGGTAACTAATCCTGGAAGACAAGTCCTTTACAGGAGGAGTTGGAAAGGATTAGGCCAAAAAAGGCGCTATCTGGGCACGGTTAGTTCGAATGATAGCAACCAGAATGAGCGAAAATCCAATCGATTCAGCCAGATGGGCTTACCAAAACCCCGCTGAGGTGGCGGAAGGAAGTGCTGCCTTTGCATCAAATCGAATGCTTCCTTACTGAACTTGTGACTTTAAAAAGAGATGCATGCAACACAGATCCACCGCAAGAGGATTCAATGGCAAGTTTACCTCCAAATACACAATGCAGTATTGAAGAGGAGATCTCTGAAGAGGTTGATGTGTCCCTCACAGAAGATTTGGTCTTTGAG…
Desmognathus valentinei	Valentine's southern dusky salamander	Amphibian	Amphibia	Urodela	Salamandridae	ASM3026487v1	R2-1_DVal	KTRKKIARIVCDGAEDMSCQIEATEIFEYYKNILENENTKNPKFEPSNIVPTEENLDHLNRPVTEFEITWHLKNSNMRKAAGPDNIGFKELLGLHARDHTILTDLFNIWLRTSKVPECIKRNRSILIPKNVPLDSLGNIGNWRPITIGTALMKLFTKLLTKRLSTFVSIHERQKGFINARDCLENVNILKNSIKGARKNKDSLAVIFIDISKAFDSVGHKHILNSLKRLHVPLGYRQLIKDLYTNSTTTFKGKNNINTAEIHMKSGVKQGDSLSPLLFNIAMDPLICDLQYKGCGFSFNNIQGTRQTTALAFADDIAVLSDSWKGMQANLQIIEKFSKATGLRLNVKKTHGFLISHYGDKIVVNKCKPWLFERSKIEFIHPGESERYLGLNFDPHIGCN…	GCAGCTGACTTAGAACTGGTGCGGACCAGGGGAATCCGACTGTTTAATTAAAACAAAGCATCGCGAAGGCCCGCGGCTGGTGTTGATGCGATGTGATTTCTGCCCAGTGCTCTGAATGTCAAAGTGAAGAAATTCAATGAAGCGCAGGTAAACGGCGGGAGTAACTATGACTCTCTTAACT	ATTCGCAGTCATAGTGGCCTTTACCTCCACGTGGTCCCGCTGGTAACTAATCCTGGAAAATAAGTCCTTTATAGGAGGAGTTGGAAAGGATTAGGCTAAATAAGGCGCTATCTGGGCACGGTCAGTTCGAATGATAGCAAACAGAATGAGCGAAAATCCAATCGATTCAGCCAGATGGGGTAGTGCCTGGCTTACCAAAACCCCGCTGAGGTGGCGGAAGGAAGTGCTGCCTTTGCATCAAATCGAATGCTTCCTTACTGAACTTGTGACTTTAAAAAGAGATGCATGCAACACAGATCCACCGCAAGAGGATCCAATGGCAAGTTTACTCCAAATACACAATGCAGTATTGAAGAGGAGATCTCTGAAGAGGTTGATGTATCCCTCGCAGAAGATTTG…	TAGCCAACTGCCTCATCTTCTAATTAGTGACACGCATGAATGGATGTACGAGATTCCCACTGTCCCTTTGGTGCTCTCGTCTACCTACTATCCCGCGAAGCCTCAGCCTAGGGTCTCCGCTCTCTCTCTTTGTTTGAGACTTTGGGGGAGTTGGCAGGGTTTCTCCTTGTTTCATGCCTCCATCTAGGTGGATCCCTTGCTGGAGACACTCTCGGGTTTGCACGTGTTGATTACTGGGGTTGCTTCTCCTTCGGTCCCGGTGGATTGGTGAGGGGCGCTTTGGTGATCCTGTGCTTTTGCCAACTTTTTTCCAGGGCTCTGCCTTTGGTTTTCATGGCCTGAATGTTGATTGTAAACCATTTATTTCGAAATTGAATGTCTGATTTCTTTCTTGCAGTT…	TAACATGACTGAATGTGTGTGATTCAATCAGAGACGACTGAAATTTTGAATGGTGTGTATGTATGCTTTTGGATGTATATGTGGTTATGGGTTATGTTTATGAAGTTTGAGTTTGCAGTGAAGAATATTTGTATGATGGAAATATGGTTGAGTATTTAGTTTTGCAGTGGGTAATATTTGTATGAAAAATTTATATATCTTATAGTTAATAGTTAAAATGTATATTTGTATATAAATTGATTCTTGTGATTAACTTGTATATATATAATCACCTTAACGTGATAATTTTAGATAAAGCGTTAAGTTAGTTAAGTCAATGAAATACTGCATTGTGTATTCTCATTGATATTGTATGTTATTGCCATTGTATGTACTTGAAGTCAACTCTCCCATAGTTGT…
Desmognathus aeneus	Seepage salamander	Amphibian	Amphibia	Urodela	Salamandridae	ASM3026463v1	R2-1_DAe	GAIWARSVRMMATRMSENPIDSARWGSAWLTKTPLRWRKEVLPLHQIECFLTELVTLKRDACNTDPPQEDSMASLPPNTQYSIEEEISEEVDVSLAEDLVFEPSSSKKHPVHTNATMALPDAYEVPREQRQLKADIKKKIIYWSYPSPYRCNLCGDIMSTIKELKNHISRKHRLYNLVVFCSKCDKEDAFHNIACHFAKCNKKIVEDATFMCCHCDERFTSKSGVSQHARHRHPRAVNDIRLKIAMPAKRSKLWTLEETLLLMDLETTYKNSKKINMDIKKHFENKTSIQIGEKRREIREKTAKMEKETNLHINSDGEIESINNSEDEEHTNVPQSDVQTRNIGISAQKKSPQIKDHKDLVERIIEIKECMMNPEYYDCGMGLMEVITQYITENISTIK…	GAAGTTTCCCTCAGGATAGCTGGCGCTCGGAAACCCCAGTTTTATCTGGTAAAGCGAATGATTAGAGGTCTTGGGGCCGAAACGATCTCAACCTATTCTCAAACTTTAAATGGGTAAGAAGCCCGGCTCGCTGGCCTGGAGCCGGGCGTGGAATGCGAGCGCCCAGTGGGCCACTTTTGGTAAGCAGAACTGGCGCTGCGGGATGAACCGAACGCCGGGTTAAGGCGCCCGATGCCGACGCTCATCAGACCCCAGAAAAGGTGTTGGTTGATATAGACAGCAGGACGGTGGCCATGGAAGTCGGAATCCGCTAAGGAGTGTGTAACAACTCACCTGCCGAATCAACTAGCCCTGAAAATGGATGGCGCTGGAGCGTCGGGCCCATACCCGGCCGTCGCC…	CATTCGCAGTCATAGTGGCCTTTACCTCCTCGTGGTCCCGCTGGTAACTAATCCTGGAAAACAAGTCCTGTATAGGAGGCGTTGAAAAGGATTAGGCTAAATAAGGCGCTATCTGGGCACGGTCAGTTCGAATGATGGCAACCAGAATGAGCGAAAATCCAATCGATTCAGCCAGATGGGGTAGTGCCTGGCTTACCAAAACCCCGCTGAGGTGGCGGAAGGAAGTGCTGCCTTTGCATCAAATCGAATGCTTCCTAACTGAACTTGTGACTTTAAAAAGAGATGCATGCAACACAGATCCACCGCAAGAGGATTCAATGGCAAGTTTACCTCCAAATACGCAGTACAGTATTGAAGAGGAGATCTCTGAAGAGGTTGATGTCTCCCTCGCAGAAGATT…	TAGCCAAATGCCTCGTCATCTAATTAGTGACGCGCATGAATGGATGAACGAGATTCCCACTGTCCCTACCTACTATCTAGCGAAACCACAGCCAAGGGAACGGGCTTGGCGGAATCAGCGGGGAAAGAAGACCCTGTTGAGCTTGACTCTAGTCTGGCACTGTGAAGAGACATGAGAGGTGTAGGATA	TAACATGACTGAATGTGTGTGGATGTAATCAGAGACAAATGGAATGGTGTGTATATATGCTTTTGGATGTATATGTGGTTATGGGTTATTTGGTTATGAAGTTTGAGTTTGCAGTGAAGAATGTTTGTATAAAGGAATATGGTTATGAGGTATGAGTTTTGTAGTGGGTAGTGTTTATATTGAATTGGTGTATATGTTGTATGTCTTATAGTTAATAGTTAAAATATATATTATTGTATATAAATTGATTCTTGTGATTAACATGTATATATATAATTAGCTTAACACGAGAATTTTAGATAAAGTGTTAAGTCAGTTAAATCAACGAAATACTGTACTGTGTATTTTCATTGATATTATATGTTATTGCCATTGTATGTACTGAAGTCAACTCTCCCA…
Desmognathus welteri	Black mountain salamander	Amphibian	Amphibia	Urodela	Salamandridae	ASM3026449v1	R2-1_DWe	SLPPNTQCSIEEEISEEVDVSLAEDLVFEPSSSKKHPVHTNATMALPDAYEVPREQRQLKADIRKKIVYWSYPSPYRCNLCGDIMSTIKELKRHISCKHKTFNLMVFCSKCDKEDAFHNIACHFAKCNKKIIEDATFMCRHCDERFTSKSGVSQHARHRHPKAVNDIRLKIAMPSKRSKLWTLEETLLLMDLETTYKNSKKINMDIQKHFENKTSIQIGEKRREIREKTAKMEKETNLHINSDGEIESINNSEDDEQTNVPQSDVQIRNIRISTHKKSPQIKDHKDLVERITEIKECMMNPEYYDCGIGLMEVITQYITENISTIKPSASVRTTIDDPAASNDATELEVPTIEIQNTEPTTVNSSHKRNSGHKKRYAKRKGSYKEFQTMFLKDKKKIAR…		CAAGTTTACCTCCAAATACACAATGCAGTATTGAAGAGGAGATCTCCGAAGAGGTTGACGTGTCCCTCGCAGAAGATTTGGTCTTTGAGCCATCCTCGAGTAAGAAGCACCCCGTACACACCAATGCCACGATGGCATTACCTGATGCATATGAAGTTCCGAGAGAACAAAGACAATTGAAAGCGGACATAAGAAAGAAAATCGTTTACTGGAGCTATCCCTCTCCATACAGATGCAATCTATGTGGCGACATCATGAGTACCATCAAAGAACTAAAAAGACACATCTCCTGTAAGCACAAAACTTTCAACTTGATGGTATTCTGTTCGAAGTGTGATAAAGAGGATGCTTTTCATAACATAGCATGCCACTTCGCAAAATGCAATAAGAAGATCATTG…
Desmognathus imitator	Imitator salamander	Amphibian	Amphibia	Urodela	Salamandridae	ASM3026443v1	R2-2_DIm			ATCTACTGGAGCTATCCCTCTCCATACAGATGCAATCTATGTGGTGACATCATGAGTACCATCAAGGAACTAAAAAGTCACATCTCCAGAAAACACAAAACTTTTAACCTTGTCGTGTTCTGCTCGAAGTGTGATAAGGAGGATGCCTTTCACAACATAGCATGCCACTTCGCGAAATGCAACAAGAGAATCGTTGAAGATGCCACCTTTATATGCTGTCACTGCGACGAACGATTTACATCAAAAAGTGGAGTGTCACAACATGCGCGTCACCGCCATCCGAGAGCAGTCAACGACATCAGACTGAAGATCGCGATGCCGTCTAAAAGATCCAAACTATGGACGCTAGAAGAAACGCTGTTGCTGATGGATCTTGAAACCACATACAAGAATAGCAAA…	TAGCCAAATGCCTCATCATCTAATTAGTGACACGCATGAATGGATGAACGAGATTCCCACTGTCCCTACCTACTATCTAGCGAAACCACAGCCAAGAAAACTCCGCTGTCATTCCTTGTTCGGCATTGGGAAAGTTGGCGGGGTTTCTCCTTGTTTCATGCCTCCATCTAGGTGGATCCCTTGCTGGCGACACGCTCGGGTTTGCCCCTGTTGGTTACTGGGGATGCTTCTCCTTCAGTCCCGGTGGATTGGTAGGTGGAGGGGCGCTTTGGCAACTTTGCTCTCCGAGCGGGGGCGTCTGCAGCCTCTTCCAAAGTTCTGCATCGGTCCTCCTGGACTTTCAGGCCTTGCGTACTATTATGGAGGGGACGCTGGGTTCAGTTCCTGTCTGCCTTGGCC…
Desmognathus campi	Eestern spotted dusky salamander	Amphibian	Amphibia	Urodela	Salamandridae	ASM3311830v1	R2-1_DCam			GGATTAGGCTAAATAAGGCGCTATCTGGGCACGGTCGGTTCGAATGATAGCAACCAGATTGAGCGAAAATCCAATCGATTCAGCCAGATGGGGTAGTGCCTGGCTTACCAAAACCCCGCTGAGGTGGCGAAAGGAAGTGCTGCCTTTGCATCAAATCGAATGCTTCCTTACTGAACTTGTGACTTTAAAAAGAGATGCATGCAACACAGATCCACCGCAAGAGGATTCAATGGCAAGTGTACCACCAAATACACAATGCAGTATTGAAGAGGAGATCTCCGAAGAGGTTGACGTGTCCCTCACAGAAGATTTGGTCTTTGAGCCATCCTCGAGTAAGAAGCACCCCGTACACACCAATGCCACAATGGCATTACCTGATGCATATGAAGTTCCGAGAGA…	TAGCCAAATGCCTCGTCATCTAATTAGTGACGCGCATGAATGGATGAACGAGATTCCCACTGTCCCTACCTACTATC
Desmognathus adatsihi	Great Smokies Mountain Dusky salamander	Amphibian	Amphibia	Urodela	Salamandridae	ASM3227500v1	R2-1_DAd			GATAGTAGGTAGGGACAGTGGGAATCTCGTTCATCCATTCATGCGCGTCACTAATTAGATGACGAGGCATTTGGCTATTTGTACCACACATTGATGTGTGGCCCTTTTTGGGTTACTTTTGCTGCCCATCAGCGTCAATTCGGAAGTGGAGATGCAGCAACACAAGAGGGTACCGAAGACAACTATGGGAGAGTTGACTTCATGTACATACAATGGCAATAACATATAATAATATCAATGAGAATACACAATGCAGTATTTCATTGACTTAACTAACTTAACGCTTTATCTAAAATTATCACGTTAAGGTGATTATATATATACAAGTTAATCACAAGAATCAATTTATATACAAATATACATTTTAACTATTAACTATAAGATATACAAATTTTCATA…
Desmognathus balsameus	Great Balsams Mountain Dusky salamander	Amphibian	Amphibia	Urodela	Salamandridae	ASM3235367v1	R2-1_DBa	AKKGAIWARSVRMIATRMSENQIDSARWGSAWLTKTPLRWRKEVLPLHQIECFLTELVTLKRDACNTDPPQEDPMASLPPNTQYSIEEEISEEVDVSLTEDLVFEPSPSKKHPVHTNATMALPDAYEVPREQRQLKADIKKKIIYWSYPSPYRCNLCGDIMSTIKELKSHISRKHKLFNLVVFCSKCDKEDAFHNVACHFAKCNKKLIEENATFMCCQCDKRFTSKRGVSQHARHRHPRAVNDIRLKIAMPSKRSKLWTLEETLLLMELETTYKKSKKINQDIQKHFENKTSIQIGEKRRELREKKLKLEKETNLHINSDGELESINNSEDDEHTNVPQSDVQIRNIRISTHKKSPQIKNHKDLVERITEIKECMMNPEYYDCGVGLMEVITQYITENI…	AAGGCCCGCGGCGGGTGTTGACGCGATGTGATTTCTGCCCAGTGCTCTGAATGTCAAAGTGAAGAAATTCAATGAAGTGCAGGTAAACGGCGGGAGTAACTATGACTCTCTTAACT	CATTCGCAGTCATAGTGGCCTTTACCTCCTCGTGGTCTTGCTGGAACTAATCCTGGAAAATAAGTCCTGTATAGGAGGAGTTGGAAAGGATTAGGCTAAAAAAGGCGCTATCTGGGCACGGTCGGTTCGAATGATAGCAACCAGAATGAGCGAAAATCAAATCGATTCAGCCAGATGGGGTAGTGCCTGGCTTACCAAAACCCCGCTGAGGTGGCGGAAGGAAGTGCTGCCTTTGCATCAAATCGAATGCTTCCTTACTGAACTTGTGACTTTAAAAAGAGATGCATGCAACACAGATCCACCGCAAGAGGATCCAATGGCAAGTTTACCTCCAAATACACAATACAGTATTGAAGAGGAGATTTCTGAAGAGGTTGATGTATCCCTCACAGAAGATTT…
Desmognathus cheaha	Talladega Seal salamander	Amphibian	Amphibia	Urodela	Salamandridae	ASM3235381v1	R2-1_DCh			AGCAGTCTGACCCGAACTGCTCTGGTTTTCCTCTCTTCAGCACGAGATCAACAAGCAGTCCCCAGTGGCACAGATTTACTCTGCTTGTCCATCCATCACTTTTGCTGGTTGTATCCATTCATGAAAGACAAAAAGGTTTTATTAATGCAAGAGGTTGCTTGGAAAATTTGAACATTCTAAAGAACTCCATCAAAGGGGCCAGAAAAAACAAAGATTCTCTGACAGTGATATTTATTGACATATCGAAAGCTTTAGACTCAGTTGGTCACAAGCACATACTGAACAGTCTTAAGAGACTACAAGTGCCACTTGGATACAGGCAGTTGATTAAAGACCTTTACACTAATTCCACCACAACATTCAAGGGCAAGAACAATATTAACACTGCTGAGATACACA…	TAGCCAAATGCCTCGTCATCTAATTAGTGACGCGCATGAATGGATGAACGAGATTCCCACTGTCCCTACCTACTATC
Desmognathus organi	Northern Pygmy salamander	Amphibian	Amphibia	Urodela	Salamandridae	ASM3018014v1	R2-1_DOrg			GCATTTCATGGTTTCATTGTTGGATGTAGAGGTACATGGCCAACGTGCAATAATAATTTGTTAGATGAATTGGGCATACAGTATCCGAACCCCTTCAAAAAGACCATATGTTTTACAACACTTATGGACACACTAAAAATGTTTCAGATCTTCATGGACAATTAACTCAACATGACTGAATTTGTGTGTGTGTAATCGGGTACAAGTAAACTAACATGACTGGTGTGTGTGTATATGCTTCCGTATGTATATGTGGTTATGAGGTATGAGTTATGTGTTGAGAAGTATTTGTGTTGAGAAATGTTTTTATAAATGTGTGTTGAATGTATTATAGTTAAATATTAAGTGAGTATATAAATTGATTGTGATTGTCATGTATATATCTAATCACCTTAACGT…
Desmognathus wrighti	Pygmy salamander	Amphibian	Amphibia	Urodela	Salamandridae	ASM3026503v1	R2-1_DWr			CAACATGTATCACTGCTTTCTGCTATTGTGTGTCCTGCAGATAGCTGACACCTAAAGTAATTTGAGCGTTGATCTGGAATAAACTTTCTGATTTCTCTGTGCCGCCTACTCACCCAGATCGTTGTTGTTCATCATCGAATTTGAGGCTCGCAGTCGCGGGCCTTGCTGTGTAAAGTGATAGCTAAACTTCAGGAGAGACGTGTTTTTTTCCAACATGCTTGCGATTTCCATCTCCACCCTGTTGCCCAGCGGTTGGCTCTATGTTTAAAAAAAGGGGGAAAAAATGTATATAACAGACTATAAAATATATGATAGATGGGGTCCATGAGAAATTCAACAGAAAAAAATTAAGATTTAGAAAGTCTGCATGCACATTTTGGCAAATGTAAAATTTTGTTT…
Desmognathus santeetlah	Santeetlah Dusky salamander	Amphibian	Amphibia	Urodela	Salamandridae	ASM3175365v1	R2-1_DSa			ACAAGAAAAAAATCGCAAGAATTGTATGCGATGGAGCAGAGGACATGTCATGCCAGATTGAGGCAACTGAAATCTTTGACTATTATAAAAACATATTGGAGAATGAAAACACCAAAAACCCAAAATTTGAACTTTCCAATATTGTACCATCAGAAGAGGACTTCGATCATTTGAATAGACCAATCACAGAATTCGAGATAACTTGGCATCTCGAGAACTCTAATATGAACAAAGCAACTGGCCCCGATAATGTCGGCTTGAAAGAGTTATTTGGTCTACATGCAAGAGATCACACCATTCTAACAGATCTCTTTAACATCTGGCTTAAAACATCTAAAGTACCAGAATGCATTAAGAGGAATAGATCTATCTTAATTCCGAAAAATGTTCCTCTTGACT…
Desmognathus perlapsus	Chattooga Dusky salamander	Amphibian	Amphibia	Urodela	Salamandridae	ASM3227528v1	R2-1_DPe	IPVIKGILDIKKRYAKRKGSYKEFQTMFLKDKKKIARIVCDGVEDMSCQIEATEIFDYYKNILETENTKNPKFEPSNIVPTEEDLDHLNRPITEFEITWHLENSNMNKAAGPDNISLKELLGLHARDHTILTDLFNIWLRTSKVPECIKRNRSILIPKNVPLDSLGNIGNWRPITIGTALMKLFTKLLTKRLSTFVSIHERQKGFINARGCLENLNILKNSIKGARKNKDSLAVIFIDISKAFDSVGHKHILNSLKRLHVPLGYRQLIKDLYTNSTTTFKGKNNINTAEIHMKSGVKQGDSLSPLLFNIAMDPLICDLQYKGCGFSFNNIQGTRQTTALAFADDIAVLSDSWKGMQANLQIIEKFSKATGLRLNVKKTHGFLISHYGDKIVVNKCKPWL…	TAACTATGACTCTCTTAACT	ACAAGAAAAAAATCGCAAGAATTGTATGCGATGGAGCAGAGGACATGTCATGCCAGATTGAGGCAACTGAAATCTTTGACTATTATAAAAACATATTGGAGAATGAAAACACCAAAAACCCAAAATTTGAACTTTCCAATATTGTACCATCAGAAGAGGACTTCGATCATTTGAATAGACCAATCACAGAATTCGAGATAACTTGGCATCTCGAGAACTCTAATATGAACAAAGCAACTGGCCCCGATAATGTCGGCTTGAAAGAGTTATTTGGTCTACATGCAAGAGATCACACCATTCTAACAGATCTCTTTAACATCTGGCTTAAAACATCTAAAGTACCAGAATGCATTAAGAGGAATAGATCTATCTTAATTCCGAAAAATGTTCCTCTTGACT…	TAGCCAAATGCCTCGTCATCTAA
Desmognathus apalachicolae	Apalachicola dusky salamander	Amphibian	Amphibia	Urodela	Salamandridae	ASM3026495v1	R2-1_DAp			GCAGTATTAATATTGTTTTTGCCCTTGAACGTTGTGGTAGAATTAGTGTACAAGTCTTTAATTAACTGCCTGTATCCAAGTGGCACATGAAGTCTCTTGAGACTGTTCAGTATGTGTTTATGCCCAACTGAGTCAAAAGCTTTTGAAATGTCAATGAATATTACTGCCAGAGAATCTTTGTTCTTTCTGGCCCCTTTGATGGAATTCTTGAGAATGTTTAAGTTTTCTAGGCAACCTCTTGCATTAATAAAACCTTTTTGTCTTTCATGGATAGACACAAATGTTGACAGTCTTTTTGTCAATAGCTTGGTAAATAATTTCATCAATGCAGTACCTATTGTGATAGGCCTCCAATTTCCAATGTTGCCTAGGGAGTCAAGAGGAACATTCTTCGGAATT…
Pleurodeles waltl	Iberian ribbed newt	Amphibian	Amphibia	Urodela	Salamandridae	ASM2665232v1	R2-1_PWa	PILSLSGLYLLVVPLVTVSIQLYSVRGSTWRQAKQGSIMAGCVIVRNGESNEHNTRWGSSWLIKTPLRWRKGVLSLPQINTLLTDFVNFTPRSNNAMNNIELNHITQTNTQDVMSDEESVDLKESIEFLTSSAVNDTLTSKFQNLPDVYEIKDINGKKSDFTKKITFWKYPNEKFNCDLCGDIMGTFKELKKHVSNKHKGFCLKTYCSKCDKEAEYHNIACHYAKCKGRPKKGELQFLCSYCDLRFGTKIGMSQHIRHAHPRAQNDARLAALANSKPSKLWSQEEILLLAELEKLYENKRNINALMVPHFTNKNRKQIAEKEGIEGIQGKNRQWMQSSHPTIPITTPMMSLKHQNQQQKKGADFINKKRAPKIANFSELNDRITEAQRYSKNVQHHEAA…	TAACTATGACTCTCTTAACC	TATTCTCAGTCTTAGTGGCCTTTACCTCCTAGTGGTCCCGCTGGTAACTGTCTCTATACAACTCTACTCTGTGAGAGGAAGTACATGGAGGCAGGCCAAACAAGGTTCTATCATGGCAGGGTGCGTGATAGTGAGAAATGGCGAATCAAACGAACACAATACCAGATGGGGTAGTTCCTGGTTAATTAAAACCCCGCTCAGATGGCGTAAGGGGGTGCTGTCTTTGCCACAAATTAATACCCTCCTCACCGATTTTGTCAATTTCACTCCCCGTTCCAATAACGCAATGAATAACATCGAATTGAATCACATAACGCAAACCAACACACAAGATGTAATGTCAGATGAGGAAAGCGTAGACCTCAAGGAAAGCATTGAGTTCCTAACATCGTCAGCCGT…	TAGCCAAATGCCTCGTCATCTAA
Escarpia spicata	Bristle worms	Annelida	Annelida	Sabellida	Siboglinidae	GCA_963995525.1	R2-1_ESpi	VMAYNLKEVAASLSAANVSGDETSGGPPGHGLDLVQGMFICEVCQNPYSSSRGLSQHMRAKHSEVYHRRNVPKVVKARWSHEELVIVAREEIRLAKAGCGSVNMALIRKFSEFRSADAIRNVRKNPVYREIRDRLFQDITSAEIDPLPAGDTSGCDPNMDGGGGSVDLDQSRGPPSPGHVVTPRVTEGSRRGPKNRWEPEMLERMAAEERRLVAAGCSKINMEILKLFPERSLHAIKAIRRLDKYKILRDSGAAPADLVPGHASQQVVACTPEVGGSTPSPEQCVLVFDEQFVAEDRGSTPASAPTGLEGLFAAQQEEAVDIVDRAFSPNVSSPSCKPQSELATAGVDGEQPTFIPPTSPQAEAPFVTMNTQLAQWRRKLFNELVLTQDYLSGLDSTEF…	GAAAGACTAATCGAACCGTCTAGTAGCTGGTTCCCTCCGAAGTTTCCCTCAGGATAGCTGGCGCTCGATGAGCAGTTTTTTCCGGTAAAGCGAATGATTAGAGGCCTTGGGGTCGAAACGACCTCAACCTATTCTCAAACTTTAAATGGGTAAGAGGTCCGACTCGCTCGATTGGAGTCGGGCGTCGAATGCGCGAGTGCCAAGTGGGCCACTTTTGGTAAGCAGAACTGGCGCTGTGGGATGAACCAAACGTCCGGTTAAGGCGCCCAACGAGGACGCTCATCAGATACCATAAAAGGTGTTGGTTGATATAGACAGCAGGACGGTGGCCATGGAAGTCGGAATCCGCTAAGGAGTGTGTAACAACTCACCTGCCGAATCAACTAGCCCTGAAAATGG…	AACGGACTCCCTGGAATCGGTTTGCCCGGAGATAGGGACGTTGTTTCCGTAAAGCACCGCGCCTCCCGCGGTGTCCGGTGCGCTCTCGTCGGCCCTTGAAAATCCTCACGAGACGGTGTGATTTTCGTGCCGGGCCGTACCCATATCCGCAGCAGGTCTCCAAGGTGAACAGCCTCTAGTCACTGGAATAATGTAGGTAAGGGAAGTCGGCAAATTAGATTCGTAACTTCGGGACAAGAATTGGCTCTAAGGGCTGGGTCGGTCGGGCTGGGGTACGAAGCGGTCTTGGCGACCGGCAGGGGCTGGGCGAGGCCGCAAGGTCGAGCTCGGACCGTCGCCGGGACCTGGCCGTGGACTGCCTCAGCTGCGCGGCGGCGTCTTCGGGCGCTCGTCTCTTCG…	TAGCCAAATGCCTCGTCATCTAATTAGTGACGCGCATGAATGGATTAACGAGATTCCCACTGTCCCTATCTACTATCTAGCGAAACCACAGCCAAGGGAACGGGCTTGGCGGAATTAGCGGGGAAAGAAGACCCTGTTGAGCTTGACTCTAGTCCGACTCTGTGAAGAGACATGAACAGGTATAGCATAGGTGGGAGTCCGCAAGGACGCAGTTGAAATACCACTACTTTTATCGTTTCTTTACTTATTCAGTAAAGCGGAAAGCGGCACATGCGTGCCAGACTTCTGGAACAAAGCGCGCCGGCTCAGTCGGCGCGCGATCCGCTCTGAAGACACTGTCAGGCGGGGAGTTTGACTGGGGCGGTACATCTGTCAAAAGGTAACGCAGGTGTCCTAAGG…
Oasisia sp. SBJ-2009	Tube wotm	Annelida	Annelida	-	-	GCA_964017155.1	R2-1_Oas	PPRQIINWVPKTRDSTRNVPAGTVLPVRCEDKGTVPCIATEVEGRCPECNRQFRGLRGLAIHSRSAHPESYHSKGSTVIAETIREQTRARWDSEESALMAHEEVRLLRSGCMDLNKALSKFMAGRSFHAVKSHRRQQSYRDLVRAYVPTTGGLGAQEVAIPPRRAARGAGGTAPRPRAGPREEEMGQPLRRPVPRGAEADPPRSHSPPHIGPDEPPADAVEAAFGMPTPQEVDELPVTCGIDTPTRAEVDPTRGRGDFAGDEYDWRNPIRVAILDQATRANIDPVLLQLSIQELPTDPDRLQSLIDQDLLELQPPVRNDKRVRPGAPRRVAQSSREKRRAAYSRIQALYKSSRTSCARTVLAGKWQEVAPTLSLREQVAFWAPLLETPSVPDGRVPPVE…	GCAGAACTGGCGCTGTGGGATGAACCAAACGTCCGGTTAAGGCGCCCAACGAGGACGCTCATCAGATACCATAAAAGGTGTTGGTTGATATAGACAGCAGGACGGTGGCCATGGAAGTCGGAATCCGCTAAGGAGTGTGTAACAACTCACCTGCCGAATCAACTAGCCCTGAAAATGGATGGCGCTGGAGCGTCGGGCCTATACCGGACCGTCGGCGCACAACACGCACCCGGGGCGACATGCGCCGACGAGTAGGAGGGCCGCCGTGGTGAGCACTGAAGCCTTGGACGCGAGTCCGGGTGGAGCCGCCACGGGTGCAGATCTTGGTGGTAGTAGCAAATATTCAAACGAGAGCTTTGAAGACTGAAGTGGAGAAGGGTTCCATGTGAACAGCAGTTG…	AACGGACTCCCTGGAATCGGTTTGCCCGGAGATAGGGACGTTGTTTCCGTAAAGCACCGCGCCTCCCGCGGTGTCCGGTGCGCTCTCGTCGGCCCTTGAAAATCCTCACGAGACGGTGTGATTTTCGTGCCGGGCCGTACCCATATCCGCAGCAGGTCTCCAAGGTGAACAGCCTCTAGTCACTGGAATAATGTAGGTAAGGGAAGTCGGCAAATTAGATTCGTAACTTCGGGACAAGAATTGGCTCTAAGGGCTGGGTCGGTCGGGCTGGGGTACGAAGCGGTCCGGGGAACCGGCAGGGGCTGGGCGAGGCCGCAAGGTCGAGCTCGGACCGTCGCCGGGACCTGTCCGTGGACTGCCTCAGCTGCGCGGCGGCGTCCTCGTGGCGCTCGTCGCTTC…	TAGCCAAATGCCTCGTCATCTAATTAGTGACGCGCATGAATGGATTAACGAGATTCCCACTGTCCCTATCTACTATCTAGCGAAACCACAGCCAAGGGAACGGGCTTGGCGGAATTAGCGGGGAAAGAAGACCCTGTTGAGCTTGACTCTAGTCCGACTCTGTGAAGAGACATGAACAGGTATAGCATAGGTGGGAGTCGTCTCGTGCGACGCAGTTGAAATACCACTACTTTTATCGTTTCTTTACTTATTCAGTAAAGCGGAAAGCGGCACATGCGTGCCAGACTTCTGGAACGAAGCGTGCCGGCTCGGCCGGCGCGCGATCCGCTCTGAAGACACTGTCAGGCGGGGAGTTTGACTGGGGCGGTACATCTGTCAAAAGGTAACGCAGGTGTCCTA…
Oconnorella tubifera	Worm	Annelida	Clitellata	Enchytraeida	Enchytraeidae	GCA_034700105.1	R2-1_OTu	SLRMLRPFTAVDGADSSRGQDGRTQSLRVVVQASGRSSAPAKRCKRNHPNGLKFACKVCNQRYATMRGLTHHQGYAKHRSLDVIPEVYRREAPSLPTGLRTRKPKAPSEPKVGGTIEAKNILDVTSSVNCVVGTSGSFGVICCAEGGNDRVAEPVGGAIEGVIESVQPNLPECCQQALSRGGNRAYGRHRRQVHRSEFHASSVPEKRVSRRWDREEIILLAREDIRLTRIGTRNQNVSELLARYMGHRTVEAVKGQRKRADYKALVASMRSPAGSSPVGEPTDATRLGTQVATEPEAIAVDATMVNEATWRTELSDSILGSYCKGKFEMSLDTIRLVVEEAERNEEISTNTQLLLDNEFDQFCRSQFASELRRVEVKKLKNRGKRKENRPTATNTTSSR…	TGTGTTTTGTCTGTTAAAATTTCATTCTCATTCTTGAACGACTTGGTGGCGTGAAAAGCTTTGTGGCGATTTCTGGTATATTATTCGATAATATTACTGTCAAGTTTGAGTTTGTCTGTCGGTCATAGTTGCAAAGGGGAGGACGTGCACGACGTCCCGCTGCCATTACCGTACGCTACCTCTCGCGAGGTTTAGCCGGATTGCAGACTCTCCCCAAGGATACTGAATTTGCTCGGTTTAGTAGTCCTGTGTAGCCACAATTGTAGATCAGCAAAAGTTCTAATCCCTTAGAATGCTAAGG	CCGTTCACCGCTGTGGACGGCGCTGATTCGAGCAGGGGGCAAGACGGGCGCACGCAATCTCTACGTGTGGTCGTTCAGGCCTCCGGACGTTCCTCGGCCCCCGCCAAACGATGCAAGCGAAACCATCCGAACGGATTAAAGTTCGCTTGTAAAGTTTGCAACCAACGGTACGCGACGATGAGAGGGCTCACTCATCACCAAGGGTACGCGAAACATCGGTCTCTTGATGTTATCCCCGAAGTGTATAGACGTGAGGCACCTAGTCTGCCTACCGGACTCAGAACGAGAAAACCTAAGGCTCCTTCGGAGCCGAAGGTGGGGGGAACAATTGAAGCGAAGAATATTCTGGACGTGACATCTAGTGTTAACTGTGTAGTCGGCACGAGCGGAAGTTTTGGG…	TAGCCAAATGCCTCGTCATCTAATTAGTGACGCGCATGAATGGATTAACGAGATTCCCACTGTCCCTATCTACTATCTAGCGAAACCACAGCCAAGGGAACGGGCTTGGCAGAATTAGCGGGGAAAGAAGACCCTGTTGAGCTTGACTCTAGTCCGACTTTGTGAAGAGACATGAGAGGTGTAGCATAAGTGGGAGCCGCAAGGCGCAATTGAAATACCACTACTTTTATCGTTTCTTTACTTATTCAGTAAAGCGGGAGTTGGGACGCAAGTCCCTGTTTTCTGGTGCCAAGCCGGAGACGTCTCGCGACGCCGCCGGCGATC	TAAGTGCTAGTCACCGGATGAGGCCTCTCCACCGAGAATGAAAATGAGGCCAAAAATGTCGCCCTGGTCACCGCCCTCGACGTCCTTATATCGAGGCAAGGTCTCGACGCCTTCGAGACCTTGTGTATATATTCGCTAAACTTCATTCTGTGTATTCTATGTGCTTTTAACTACATTTCGTGTAGTATGTATTCTGGTTACCCATGGTTCCGCTTCGCATCCCTGGCAGCTGATTGCATTTAGTTCCCTTGGTGTACTACGCTGTTAAAACGGTGAAACGGATACCTTTCACCTCCACCACGGGGTGTGGTGAAACAGACTTCTTGTGTTTTTAGCCTCCTGGCCCCGTGCGCCAGTGTTGGATCTTCCGGTCCCGTGTACCGGGTTTCGCACGTTTTC…
Fridericia nemoralis	Worm	Annelida	Clitellata	Enchytraeida	Enchytraeidae	GCA_034695905.1	R2-1_FNe	MDELMPTPGAPRGAPPGGQTAGNSRPNCKDKPPFTNSGPACRVEVDRVQPGASKSASDLEIQTAGRFVCNTCRKQYKLYRNLVKHQTTFSHQPSAENESSKVSKGTTPVARRTRGRLEAIPSNLKRPNNETGTEENLVTKRDIDAALIPTTSRSDPVSGGGEAYPEDVEGTSATDETQLEQCCREAFLKGQNRGLGQHRRLQHALAFHEAKTPMKLSKARWTSEEDIIMAQEEAHLRDAGLLGKGIRAELVKFMIGGRTANAVISRMRNPKYKKRVASFMSGGAACSAVETEEVPTSVQGSQAGSAENLSDSVSEETWRVCLEKSILSNFEAGRFELPIESLKALLSESERCDAQKVATASQQILDDECSNFCVKQYGSTQKEAARRRPRKAPAKNQTA…	TCGTCGGCCCTTGAAAATCCTAGGGAGACGGTGTGATTTTCGTGCCGGACCGTACCGATATCCGCAGCAGGTCTCCAAGGTGAACAGCCTCTAGTTGTAGAACAATGTAGGTAAGGGAAGTCGGCAAATCGGATCCGTAACTTCGGGAAAAGGATTGGCTCTAAGGGCTGGGTCGGTCGGGCTGGACTTCGAAGCGGGCCTGGAACCGGCAGGGGCTGGGTGAGACCGCAAGGGCGAGCTCGGACCGTCGCCGGGACCTTCCCGTGGAGAGGTACAGCTGTGCGGTACGTCGGTTTTGCGACCGGCGTGTCCGCTTCGGCCGGCATTTAACAGCCAACTTAGAACTGGTACGGACTAGGGGAATCCGACTGTCTAATTAAAACAAAGCATTGTGATGGC…	TAGCCAACAGCCTCGTCTACCATTTTCTGCCCTCGATTGTGCGCTCTACTTTATCGAAAGCGTTTACAAGTCAATTCTAAAGAGAAATCATAGTTACAGGAGTCGGAACGTGCTCGTTCGTTCTCGCCGCATCATTCATCGCAACACCAGCACTAATCATCGTAAGGCCTCGATGGATGAACTGATGCCGACTCCAGGAGCGCCCCGTGGGGCTCCACCAGGCGGCCAAACTGCAGGCAATTCTCGTCCTAATTGCAAAGATAAGCCACCGTTCACGAACAGTGGTCCTGCATGCCGCGTAGAGGTCGATCGGGTTCAGCCCGGCGCCTCAAAGTCCGCCAGTGACCTCGAAATACAAACCGCAGGGAGGTTTGTATGCAACACATGCCGTAAACAGTA…	TAGCCAAATGCCTCGTCATCTAATTAGTGACGCGCATGAATGGATTAACGAGATTCCCACTGTCCCTATCTACTATCTAGCGAAACCACAGCAAAGGGAACGGGCTTTGCAAAATTAGCGGGGAAAGAAGACCCTGTTGAGCTTGACTCTAGTCCGACTTTGTGAAGAGACATGAGAGGTGTAGCATAAGTGGGAGCCGCAAGGCGCAAT	TGAGGAAAAAGGACACGGTCAAAGGGTTCTTCTAAGAGCCATCATTACGCTTGATCTTTGGGCGTAAAGGGGAAAACAAACAAAGTACAAAAGGGAAGTCCTAAGTCCCACTGTACAGTGTATATATTCGTGTATATAATGGTTTTGTTGTCCGCTGCCGTGTGTGTGCCAACGATCGTCTGAGTGCCCGAGCACGATGACGTGAGTAAACCGATAGTCCAATGCTCTTCTGAGCTCGCTCGGCGTAAGTCGCAGGGAGAAGGAGACTGCGGAGGTCTATCGGATGTTGCGTTTATTGCCGTTTTGTTTCATGTTTTATCGCTGTTTTACCGCTTCTGCCTGTCCGCTGCACTCGGGGTAGAGGACGGGAGTGTTCGACGAAAGCGAACTCGTGTTCGC…
Tetrapedia diversipes	Bee	Arthropoda	Insecta	Apidae	Apidae	GCA_033822845.1	R2-1_TDi	RLGKPSARARRVATPTGLYTAGATRKRNYNLRREPRPAGPAAPASLQATPPHDAPLPSVSVVPEVPPSFPCPNCHRAFKSKIGLGVHRRAAHPAIVNEEIDVPEVKRRWGAEELRLMAREEALAAQRGVRFINQHLISVVPGRTLEAIKGARRGQGYRALVVAAMEDLLVASNSGSGESFLSAEATTPPFSPISSSTPLTGNRVEPAEICVSPPASTSLMGLEDIPSAIKGLIPVVRNLRGWESSILSQLAQECLEGVDVCDRLSAWFDSVFPPQAGTSHLPQPRSRRTVPTGRKAQRRLEYARIQRLFRSNMSWAAREILDGTDGTRTAVPDVQLMARHWGPYVSQASKPVPLGTPPTPKPELAHLWLPVSCEEVASTTLPLSSAPGPDGVGVRQWRA…	GTGTCGCGCCGGTTCGTACCCATATCCGCAGCAGGTCTCCAAGGTAAAGAGCCTCTAGTCGATAGATTAATGTAGGTAAGGGAAGTCGGCAAATTGGATCCGTAACTTCGGAATAAGGATTGGCTCTGAGGAGCGGGGCGTGTCGGGCTTGGTCGGGAAGCGGGCTTGGCTGACGTGCCGGGCCTGGGCGAAGCTGAACGGGCAAGCGATATTTATATCGCCCCCGGGATCCGAGCTCGGTCCCGTGCCTTGGCCTCCCGCGGATCTTCCTTGCTGCGAGGCTTCCGTGGCGGCTTGCCGTCGTGGTCGCTCTCTTCGGCCGCCATTCAACGCTCAGCTCAGAACTGGCACGGACTAGGGGAATCCGACTGTCTAATTAAAACAAAGCATTGCGATGGC…	GGCTAACGGGGCTCTGGCTTAGCGGTTGGGGAAACCCTCCGCTCGGGCACGTCGGGTTGCCACCCCGACGGGCCTGTATACCGCAGGCGCGACAAGAAAAAGGAATTATAATCTCCGGCGGGAGCCTCGGCCCGCCGGTCCTGCGGCCCCAGCATCGCTTCAAGCGACACCCCCCCATGACGCTCCCCTTCCCTCAGTTAGTGTGGTCCCTGAAGTCCCACCGTCATTCCCATGTCCCAATTGTCATCGAGCGTTCAAGTCCAAAATCGGTCTCGGCGTACATCGAAGAGCGGCTCATCCGGCTATCGTTAACGAGGAGATAGACGTGCCCGAAGTCAAGCGTAGATGGGGCGCTGAAGAACTGCGCCTGATGGCGAGAGAAGAGGCTCTGGCGGCTCA…	TAGCCAAATGCCTCGTCATCTAATTAGTGACGCGCATGAATGGATTAACGAGATTCCCTCTGTCCCTATCTACTTTCTAGCGAAACCACTGCCAAGGGAACGGGCTTGGAAAAATTAGCGGGGAAAGAAGACCCTGTTGAGCTTGACTCTAGTCTGGCATTGTAAGGAGACATGAGAGGTGTAGCATAAGTGGGAGATGGCAACATCGCCGGTGAAATACCACTACTTTCATCGTTTCTTTACTTACTCGGTTAGGCGGAGCGCGTGCGCCGGTGTTTCGACCCGGTTGTCACGGTGTT	TGAGCTTGGGCTAGCTAACCCACCGGGGTTCAGCCGTGCCCCCATTTCCCCCTTGTACATTTTTCCCTATACGGCAAACAGATCAAAAAAAAAAAAAAAAAAAAAAAAAAAAAAAAAAAAAAAAAAAAAAAAAAAAAAAAAAAAAAAA
Carcinoscorpius rotundicauda	Mangrove horseshoe crab	Arthropoda	Merostomata	Xiphosura	Limulidae	CUHK_Crot_1.0	R2-1_CRo	FLYMDSKNFDKSYGLASVGCQGGGQTQSTWHQPGMVASERFPGVEGEDSLRSGIEELSETYSNNPTRAQGVRIASSLTARGGRCRTTEVDGSSYESSVNEERETFSSRTTEVDGLSYSPSVKTGPMTNIPIYDKELMVERVGRTVFVNLPSNNKILACDMCPLEFTGFPKFAVHLANQHNSMAQARCMFCGKDDSHHHAIACHVPKCPYRRFVAFAKQTSSVACEVCGLRFKTKSGVSQHKRHKHPRIRNAERIEMTGVRAPSERPRQVVWSEEEVRTLREMVVVYSGQKNVNVLCAEHLPGKTPKQISDKRRDLNKISKPVHFASPTIQSRGDPVDVVQHKELAWEGINIPERSSKFCSYISQLRDQKGLDEATWQEVEIVTKTWVDELAHSQTTWRN…	GCGACCCTCGGATTACGAGTGCACGCCTTAACGCGCTCGGCCATGCCAGGCCTTTTTGAGAGAGACTTACTGTGGTCGATGCCAACCTACCCGCGTGCACCGGTGAAACCTGGATCACTCAGACTGGTTCACTTTCGCTGCTCTCGCAGAACCTGATCCTGCCATCGTCTGTCAGCCATGAATAGACGACTGTGTGGCAGTAACTATGACTCTCTTAAGCAGCAGGTCTCCAAGGTGAACAGCCTCTAGTCGATAGAACAATGTAGGTAAGGGAAGTCGGCAAAACGGATCCGTAACCTCGGGACAAGGATTGGCTCTGAGGGCTGGGTCTGGTCGGGCTGAAGTCCGACGCGGGTGTGGTACTGCACCGGGACTGGGCGAGGCTAGCCTTCGACGGCT…	CAGGGGCAGTCAGTCCCAGAAACCCCGAACGTGAAGGAGAACACCGAAAACCCATACGATGAGCTCGCCGACCATCGTATGTCCAAAGGCAGGGGCAGTCAGTCCCAGTTTAAGGAAGGAAAACGTTTAACCGTAGCGAGGACTCACCGAACTCGCTGACTATCTAGGTGCCCGGTAGGGGTTTGCAGCCTTACCCTGTATTAGCATTTTGTGGGGACTGACCTACCCCACATCAGAGCTGGTTAATTTTTATATATGGATAGTAAAAATTTCGATAAAAGCTATGGTTTGGCGTCCGTGGGGTGCCAGGGCGGCGGCCAAACCCAATCTACTTGGCACCAACCGGGGATGGTAGCTTCCGAGCGATTCCCCGGCGTCGAGGGAGAGGATAGCCTAAGA…	TAGCCAAGTGCCTCGTCATCTAATTAGTGACGCACATGAATGGATTAACGAGATTCCCACTGTTCCTATCTACTAACTAGCGAAACCACAGCCAAGTGAACGGGCTTGGAGAAATCAATGCGTACTTGATTACATAGCCAGGTAAGAAAAACCATAATATGAGATATCAATGGGTCCAGCAAGGAAAAACCCTTGACTGAAAGATCAACTTTGAAAATCAATC	TAAAGCAATTTACCACCCGCAACATATCATGTCTCTTGACGTTAGACAATGTAGGTAATGCGCAGTAAGAGGATCGAAGTATGCGCTCTCACTATCGGCATCTGTCGATATCGTCGACCCTGACGTAAAATTGGGTAATTATATAATATCGA
Rhipicephalus microplus	Asian blue tick	Arthropoda	Arachnida	Ixodida	Ixodidae	Rmi2.0	R2-1_RMi	IWLGTSKKREYKKNVRQLTPVPSGNLQSCVDAGAVPPGGGGSNTDPPGEMCSICERKFTTKRGLSVHIARSHKTRKDARQELKPLNHNARSLGNSTPLVVQELGGAVDASGVQESVPAVSTEVSPPRSDSSRSDQGCRRNELNASATIITQEVSPVQDKASPVVPSTGARPKVTDVRTTQLASTIASRSIGEMVSGLSPTVAPDFVPQGDNSMAQGGHLLEGSLVDSPNIALESPVDVHSSTGMNAERPCPPRLMDLMSDSSDEDGEPQHHTCKDCGRAFSSLVGLSQHRRHAHFNAYNADIVIHRVKPRWSKEESYLLAKKEVELIRGGVKNLNQELHRYCKARTFDSIKSHRRNAGYKKLVQELLGDSAVSKPQSPHIHTPPPGWGVEELVDSRQAC…	CAATGTGATTTCTGCCCAGTGCTCTGAATGTCAAAGTGAAGAAATTCAAAAAAGCGCGGGTAAACGGCGGGAGTAACTATGACTCTCTTGTG	GGGCGAGAGCTGGTATTTTACCAGCTCTTCCGAGGTCAGTTCACCGACCTCGATGCCATTCCCGCCTCCTCGTGGTGCCCCACGGGCAACGTGAGAGTTCTCCTCTCGCGGCTAAAGGGAATGAAGATTTCCTGGGCGTTAAGTCCTCACGCCTGAGCCCAGGATCTTACGGCGGAGGCAAAAGGTGATATGGGGCTGCCTCCCCCATATTGCTAAATTTGGCTTGGCACGAGCAAGAAAAGAGAATATAAGAAAAACGTGCGTCAGCTGACGCCCGTCCCAAGCGGGAACTTACAGTCTTGTGTTGATGCCGGTGCTGTCCCTCCTGGTGGTGGTGGGAGTAATACCGATCCCCCAGGGGAAATGTGTTCTATTTGTGAGAGAAAGTTTACAACCAAA…	TAGCCAATGACTTTAAAATAATTACTATCCGTTGTCTTCAGGGAGGCTGGCGTTGCTTCGCTACGCACCAGCGTATGACCA
Rhipicephalus microplus	Asian blue tick	Arthropoda	Arachnida	Ixodida	Ixodidae	ASM1343599v1	R2-2_RMi	AQDLTAEAKGDMGLPPPYCLIWLGTSKKREYKKNVRQLTPVPSGNLQSCVDAGAVPPGGGGSNADPPGEMCSICERKFTTKRGLSVHIARSHKTRKDARQEIKPLNHNARSLGNSTPLVVQELGGAVDASGVQESVPAVSTEVSPPRSDSSRSDQGCRRNELNASATIITQEVSPVQDKASPVVPSTGARPKVTDVRTTQLASTIASRSIGEMVSGLSPTVAPDFVPQCDNSMAQGGHLLEGSLVDSPNIALESPVDVHSSTGMNAERPCPPRLMDLMSDSSDEDGEPQHHTCKDCGRAFSSLVGLSQHRRHAHFNAYNADIVIHRVKPRWSKEESYLLAKKEVELIRGGVKNLNQELHRYCKARTFDSIKSHRRNAGYKKLVQELLGDSAVSKPQSPH…	CCGGGACTGGGCGAGGCTCGCCGCCGTAAAAAGCGGTGCGGCCGAGCCCGGACCAGCGTCGGGACCTTCCTGTGGAAAGCCACAGCTGTGCATTTTCCGTGGGCTTCGCGCCTGAGGTTCTTGCTTCGGCCGGCAGAAAACAGCCAACTCAGAACTGGCACGGACCGGGGGAATCCGACTGTCTAATTAAAACAAAGCATTGCGAGGGCCGTTGATCGGTGCTGACGCAATGTGATTTCTGCCCAGTGCTCTGAATGTCAAAGTGAAGAAATTCAAAAAAGCGCGGGTAAACGGCGGGAGTAACTATGACTCTCTTGTG	GGGCGAGAGCTGGTATTTTACCAGCTCTTCCGAGGTCAGTTCACCGACCTCGATGCCATTCCCGCCTCCTCGTGGTGCCCCACGGGCAACGTGAGAGTTCTCCTCTCGCGGCTAAAGGGAATGAAGATTTCCTGGGCGTTAAGTCCTCACGCCTGAGCCCAGGATCTTACGGCGGAGGCAAAAGGTGATATGGGGCTGCCTCCCCCATATTGCTTAATTTGGCTTGGCACGAGCAAGAAAAGAGAATATAAGAAAAACGTGCGTCAGCTGACGCCCGTCCCAAGCGGGAACTTACAGTCTTGTGTTGATGCCGGTGCTGTCCCTCCTGGTGGTGGTGGGAGTAATGCCGATCCCCCAGGGGAAATGTGTTCTATTTGTGAGAGAAAGTTTACAACCAAA…	TAGCCAAATGCCTCGTCATCTAATTAGTGACGCGCATGAATGGATTAACGAGATTCCCACTGTCCCTATCTACTATCTAGCGAAACCACAGCCAAGGGAACGGGCTTGGCAAAATCAGCGGGGAAAGAAGACCCTGTTGAGCTTGACTCTAGTCTGACTCTGTGAAGAGACATGAGAGGTGTAGCATAAGTGGGAGGTCACGGGATACGGCCTCGTT
Rhipicephalus microplus	Asian blue tick	Arthropoda	Arachnida	Ixodida	Ixodidae	Rmi2.0	R2-3_RMi		TCCGATTGGGAGAGCAGTCGTACACCTGCGGTAAAGCGAATGATTAGAGGCATTGGGGTCTAAACGTCCTCAACCTATTCTCAAACTTTCAATGGGTGTACGGGAGGCCTTCTGGGTTGAGGCCTCCCGCTGCGATGAGAGTGCCAAGTGGGCCACTTTTGGTAAGCAGAACTGGCGCTGTGGGATGAACCAAACGCCGGGGTAAGGCGCCCGAGTCAGGGACGTCATGAGAAACCCAGAGGGTGTGGTTGGGCTTAAGAAGCAGACGGTGGCCATGGAAGTGGAATTTAGCGCTAAGGAGTGGTGTAACAAGTTTGCTCAGGCCTGCCGAAGCAACTAGCCCCGAAAATGGATGGCGCTCTAGCGTCGCGCCTATCCCCGGCCGTCGCTGGCAGAAAA…	CTGGTATCTTTACAGCTGCTTCGAGGGTGCAGTTTGCAGCCGACCTCGATGCCATTCCCGCCTCCTCGTGGTGCCCCACGGGCAACGTGAGAGTTCTCCTCTCGCGGCTAAAGGGAATGAAGATTTCCTGGGCGTTAAGTCCTCACGCCTGAGCCCAGGATCTTACGGCGGAGGCAAAAGGTGATATGGGGCTGCCTCCCCCATATTGCTTAATTTGGCTTGGCACGAGCAAGAAAAGAGAATATAAGAAAAACGTGCGTCAGCTGACGCGCCAAGCGGGACTTACAGTCTTGTGTTGATGCCGGTGCTGTCCCTCCTGGTGGTGGTGGGAGTAATGCCGATCCCCCAGGGGAAATGTGTTCTATTTGTGAGAGAAAGTTTACAACCAAACGAGGTTTG…	TAGCCAAATGCCTCGTCATCTAATTAGTGACGCGCATGAATGGATTAACGAGATTCCCACTGTCCCTATCTACTACTCCTAGAGCGACGCAAACCAACAGCCAAGGGAACGGGCTTGGCAAAATCAGCGGGGAAAGAAGACCCTGTTGAGCTTGACTCTAGTCTGACTCTGTGAAGAGACATGAGAGGTGTAGCATAAGTGGGAGGTCACGGGATACGGCCTCGTTTCGGCGGGGTCCTCGTGGCCGCAAGTGAAATACCACTACTCTCATCGTTTCTTTACTTACTCGGTGGAGCGGGAAGCGGACCAATGTGTTGTCCACGCTTCTAGCGCCAAGCGATGGGCCCTCGGTTTCTCTTCGGGGTGCCGGTTGGGCCTGCGCGACCTGTTCCGAGGACA…
Leptura quadrifasciata	Four-banded longhorn beetle	Arthropoda	Insecta	Coleoptera	Cerambycidae	icLepQuad1.1	R2-1_LQu	PAELKVNKWDKFGSWLATAPKVTHTAPVTRYQASGAGGNDPAPPAIDGGVIHDDDSEDDGNEYEIAVPFRERSCEPCLRAARGNFRHMSLDNEVSHAREYHRNSQIIFRCTGCGKRYLSKQAALCHAPKCPGVPVPPPGGERCDICGGTFSARGGLAQHQRHAHPVARNEARAAGGTARRQRAPPQRARVFSQEDIDLMLEMEVRYHGDRYMAKRMAGTLRGKTCKQISDKRNEGAYKRLRDQHIQGHMLAPAPFEPVQEEQDEVSDDGDPHPEQPPAVAVPEIPAIAIDEVEDTFDTPLDREWRDATIETVLAHQLPRKAMLQSSADAIKLLRDALRYASEQNGKVPQAHVDHIYKLATAHLRPTDEVEGTRRPKTGSRGVRARRRYIYARTQDLYNK…	CTCGAAAGGGCGTCCGGGTGTCCTCTTCGGCCGCCATTCAACGGTCAGCTCAGAACTGGCACGGACCGGGGGAATCCGACTGTCTAATTAAAACAAAGCATTGCGATGGCCCCAGCGGGTGTTGACGCAATGTGATTTCTGCCCAGTGCTCTGAATGTCAACGTGAAGAAATTCAAGCAAGCGCGGGTAAACGGCGGGAGTAACTATGACTCTCTTAACA	CAGTGTATCCCTGCTGTGTTAAGCCTCTCTGGGTGCTCTTCCCAGGTGGGGTACGTTCACAGGGTCCGGACTGCGGTCCACCCGGGAGTCGGATAGGCAGGTCACATTAAGTGGCAGCGTGACCTGCTGAGCTAAAAGTGAACAAATGGGATAAGTTTGGGAGTTGGCTGGCAACCGCTCCCAAAGTAACTCATACCGCCCCTGTTACAAGGTATCAGGCCTCGGGCGCCGGTGGTAACGACCCCGCACCACCGGCGATTGACGGCGGGGTCATTCATGACGACGATAGCGAGGACGACGGTAATGAATATGAGATTGCGGTTCCCTTTCGGGAACGATCGTGCGAGCCTTGTCTCCGGGCCGCACGAGGCAATTTCCGGCATATGAGCTTAGACAATG…	TAGCCAAATGCCTCGTCATCTAATTAGTGACGCGCATGAATGGATTAACGAGATTCCCACTGTCCCTACCCACTATCTAGCGAAACCACTGCCAAGGGAACGGGCTTGGAAAAATTAGCGGGGAAAGAAGACCCTGTTGAGCTTGACTCTAGTCTGGCACTGTAAGGAGACATGAGAGGTGTAGCATAAGTGGGAGATGGCAACATCGACGGTGAAATACCAC	TAAGTCCCAGCCCTCAAAAACTCCGACCATTTAGCTCAATGATTCACACTAAGTGTTGTGAAGCATGTACCCCTATTGGTACATGCTAGTCTTTTTACTTAGTCTTTTGACTATTTTAACTATTTATCTAATTTATTATTTTATCTATACACTGTGGTTGTATGATATGTCTGGGGTCACTAGTCGAAATCTAGTCATTTGTGTTATATGTTCCAGGCTGGCACGTTTCAACGTGCTCGTGAATCATTGATGCGAGTCGTATGGATACCCCTGTGGGTAGCCACGGCGGCGGGCTGGGCAACGAGTCATGTTTTTCGACACGACCCAGGCGGCGGGCTCCACGCGCCCTTTCCCGGCAACGAGAGACCCTGAGGGGTCCTCGGCTAACTGCCGTTACCT…
Mantis religiosa	European praying mantis	Arthropoda	Insecta	Mantodea	Mantidae	ASM3076505v1	R2-1_MRe	RFGMSDGSVLNCAPRVGNSIQLAKDVISGTITRWLGMKLRSDVAGAVGQSPAVRHTSIPVDPRNLPRTGEDPGSCPPRNPLGTTYDGPGDSMEGGAYVSAPSRIIGGTLVDNPGIQTDSCVVPLPFESYDCMACRTSQGGGYRALSHKDLLAHWSNQHAAVKLVYQCRKCGKTNEAFHSMSCHIPKCKGAAPRAARHICSICKEGFERKVGLSQHERHRHPAKRNEARVASSSAGSRVGTRSTLFSEEDLHTLAALELELSGTVRFLNLEIVRKFGRNFTAKQISDCRRSAGYKRVMAEVLRTRTNSGDNESQDSDSDPSSGIAEGLGDAELPSGAPSGASVTTLTSEDYLFRHNLTEYFLGQTFTGTSEEVETLVTLAKETTLRGSAFGQDPQEAIDS…	CTGGAATCCTCTAGCAGGGAGATAGGGTTTGGAACGCGAAGAGCACCGCAGTTGCGGCGGTGTCTGGGTCGTCCCCTCGGACCTTGAAAATCCGGGAGAGGGTCACGCGGAGGTGTCGCGCCGGTTCGTACCCATATCCGCAGCAGGTCTCCAAGGTGAAGAGCCTCTAGTCGATAGATTAATGTAGGTAAGGGAAGTCGGCAAATTAGATCCGTAACTTCGGGATAAGGATTGGCTCTGAGGACCGGGGCGTGTCGGGCGTGGTCGGGAAGCGGGTCTGTGCCAACGTGCCGGGCCTGGGCGAGGCGATGCGGGTGCAGGCGCTTGCGCTTGCATTTCGCGGATCCGAGCTCGGTCCCGTGCCTTGGCCTCCCGCGGATCTTCCACGCTGCGAGGGCC…	CCGCCACACCTTGAGAACCGACTGCAGTTTCCCTTCTGCAGGCCCGAGAGGGTAGCCATAGCGGTTCGGTATGTCAGACGGGTCCGTACTTAATTGTGCACCCAGGGTTGGTAATTCTATCCAGCTTGCCAAAGATGTGATAAGTGGGACAATCACTAGGTGGCTGGGGATGAAGCTAAGATCTGACGTGGCAGGGGCAGTGGGCCAATCACCCGCTGTCCGTCATACCTCGATTCCAGTTGACCCAAGAAATTTGCCTCGGACTGGGGAGGATCCCGGTTCCTGTCCTCCTCGGAACCCTCTAGGAACTACCTATGACGGACCAGGCGATTCTATGGAAGGGGGGGCGTATGTGTCCGCGCCCTCTCGGATTATAGGAGGGACACTTGTTGACAACCC…	TAGCCAAATGCCTCGTCATCTAATTAGTGACGCGCATGAATGGATTAACGAGAACAACTGAGACAAATACTAAACGACACGCCAATAGAAGAAATTACAAAAGACTCTATCCTATCCAACACCATGCAGGCACTGACGACCAGAATATCACGGCTGGCCCTCGAAAACAAAACACCAACGAGAAGACCAATCCAAACACCAACAATAACTACTCAACGCCAGAGCCCAAGGACAAGGACGAACGACCAACCACGAAGACCTACCAAACCAGACATCGAAGTAAACATCAACAAACCGAACCGAAGAAAACACTACATCGTCAGTATACGGCAGTGAACCCAACCAAGACCACGAGGAAGAGGACGCCCTACAAGACAAATAATGTTAAATAAAATTAGA…	TAATTTGGAATTGACGGTATTAGCACAAGGCGCCTGCCAATGTCTCCTAGAGACAGAGCCGCAGCGAGGTATGAAATGCCAGACTGCGGCTCTCATGGAATGCAGGGGCTGAGCCCCTGTATCTCCAAAGTCGGGGACTGATACCTCCCGGCATAAAAGCTAGGTTTCGCGGTGCCGGCATCCGGGCCTCACCCAGGCGCCTCGTGCGAGTCATGTCTTTGATGGCGTGGCGGCGGGTCCGCATAGCGGAGTGGGGGCCTTCGAGCGGCTTCCCTGTTAGTGGCTCTGCCAAACCAACTCCCATCCCCTTCGGGGGTCCCGCTTACCTAATTCTTCCTACCGTTCCAAGGCGGTGGTATACGCATGAGGGAAGTCTTCTGATCCGGGATTGCAGGGAAG…
Magicicada septendecula	17 year cicada	Arthropoda	Insecta	Hemiptera	Cicadidae	Decula_1.0	R2-1_MSe	CPGPVNWTTAFNIQACRFLGALSHLLLLAWGGNGGHAGGPLRVVLVQPAPATSRGLTPLGGETIYSVTSLNNVASASGGAPRSPPGRIDEGRDDNRMNANANNDDLERELSVVGVPWAASQCRLCGNWYTLAKDYVRHYEDAHPVASLRFRCDRCGSLFARWHGACVHYAKCRGPVASPPRGFPCSQCERRFPTQRGLTQHRNHQHPVERNAERAEVRPARVPAVRASSVWTEGEDRVLKEKYLEFTARGKKQGYSLFIATHLPLKTDKQIRDRVRTLKGHGLLPGDPRPPPRADGAAGGALPVGEPLVENLGPDVVVEEGVPEAPIPPEQGTAVGPVEEAEPPHQLADGVGEVPALDEGMAPLVEMVEDGAARPIEEAPWVMYLRGLDVGGLPLAQQI…	GGAACCGCCTTGCTGCGAGGCCGCCGGCTGTCGGTCACGGGCCGTCCGGCCGCGCCGCGCGGTGAGTTCGCTCGCCGTTGCGTGCGCGGTCCTGGCGCCCGAGGACGGGCCGGTTTACGCCTCTTCGGCCGCCATTCAACGGTCGACTCAGAACTGGCACGGACCGGGGGAATCCGACTGTCTAATTAAAACAAAGCATTGCGATCGGCCCCCGACGGGTGTTGACGCAATGTGATTTCTGCCCAGTGCTCTGAATGTCAACGTGAAGAAATTCAAGCAAGCGCGGGTAAACGGCGGGAGTAACTATGACTCTCTTAACT	TGTTCCGAGACTTGTTTCTTAACAAGTCTTAACTTTTAACTTTTAACTTTTATAGTTTTATGACTCTCTTAACTTGTTTCTTAACTTGGCTCCGCAAACTTGTTCCTTCCACCAGGCTACCCGTCTTCTGGCGGTTACTTGGATGGTAAGGGCAAGATGTGCCTACTGGTACCCTCCACGTTATCTCGGGGCGGGCCGGGCAACGTCGCCCCATCCGGGCGGCGGCTGATTACCAGAGGCTTCAGTCCGCAAATGGGAGATGAAGCGATTATAGCGTCCTCCTTTCTTACACTCTAGAGGACCCCAGCCTCTCTCTCCCTAATCTCCTAGAGCCCACCCGCGCTTCACGCGGGTCGCTTAAGCGGACCTAGTCTCCTGAAGCTGGGGAGATGGGATCCT…	TAGCCAAATGCCTCGTCATCTAATTAGTGACGCGCATGAATGGATTAACGAGATTCCCGCTGTCCCTATCTACTATCTAGCGAAACCACAGCCAAGGGAACGGGCTTGGAAAAATCAGCGGGGAAAGAAGACCCTGTTGAGCTTGACTCTAGTCTGGCACTGTAAGGAGACATGAGAGGTGTAGCATAAGTGGGAGGCCGACTGGCTTCGCGCCGACGGTCGCCGGTGAAATACCACTACTTTCATAGTTTCTTTACTTACTTGGTGAGGCGGAGGGCGTCCGCCGTGGGCCCCACGGGCCCCGGCGCGACGGTATTCTCGCG	TAGAGAGACTATTTTAATAACACGGAAATTTAAAATACATGACATATAAACTAGTCATACGATACACGACACAACATTATTAAACATAATAAATAAGCAAAAATAACCAGTTAACTGGGAATTCTAGAAAGTTCTAGCAAAAAAAAAAAAAAAAAAAAAAAAAAAAAAAAAAAAAAAAAAAAAAAAAAAAAAAAAAAAAAAAAAAAAAAAAAAAAGTTC
Pyrrhosoma nymphula	Large red damselfly	Arthropoda	Insecta	Odonata	Coenagrionidae	ioPyrNymp1.1	R2-1_PNy	WQRRLDWVLHTITTARKPLPFSWGQPGTGNGSRKGYSEPESWGLPPPSARINIGQDKQKSLGQRTARGETTVPPLPILNIAGPEVDQLAEPAYYGPHLEFQCEFPGCQRSFRTKQGRGVHRNAAHPNWNDATNIQALPRMKARWSEEELAMLAKREAQILKEAKDKGVNVKVKINQLLAKTFVERSIESIKGARNKGPKAVRYKEMVELYLAELEGTASDYHEEGAAGGAMEASTDIRPALNTALREYIKNLVPLEKDDFRADELQSICRRVDTLSADEIANEVELYLRKILPVTSARKKLPVIQKKPSRSKREQKKRDYAKAQNLFKKDRSRCWKILESEQLNDQIEVEKDRLFPYWETVMSRIPDSDLKPNPPEESRIEFWQPISGKEICRALPNRK…	TCTGAGGGTCGGGGCGTGTCGGGCTTGGTCGGGAAGCGGGCTGATTGCTGACGAGCCGGGCCTGGGCGAGGTGAATCGGCGCGTTCGCGCGTGTCGTGGATCCGAGTTCGGTCCCGTGCCTTGGCCACCCGCGGACCTTCCTTGCTGCGAGGGCGCACGTGGCGGTCCCGGTGTCGGCGCGGCTTTCGGGTCGTGTCGCCTGGGGTCACCGCTCGCGCGCCGCTCTTCGGCCGCCATTCAACGACTGGCTCAGAACTGGCACGGACTGGGGGAATCCGACTGTCTAATTAAAACAAAGCATTGCGATGGCCCCAGCGGGTGTTGACGCAATGTGATTTCTGCCCAGTGCTCTGAATGTCAAAGTGAAGAAATTCAAGCAAGCGCGGGTAAACGGCGGGA…	CTGGCAAAGGCGGTTGGACTGGGTCTTACACACCATCACAACCGCAAGGAAACCCCTTCCCTTCTCGTGGGGCCAGCCGGGTACCGGTAACGGTAGCAGAAAGGGGTACTCCGAACCAGAGTCTTGGGGGTTGCCACCCCCCTCGGCTCGTATAAATATTGGTCAAGATAAGCAAAAAAGCCTCGGACAAAGGACTGCTCGGGGAGAGACTACGGTCCCTCCCCTACCCATATTGAACATAGCAGGTCCTGAGGTAGACCAATTAGCCGAACCCGCGTACTATGGTCCGCATCTCGAATTCCAATGTGAATTCCCGGGCTGCCAAAGAAGCTTCCGAACTAAGCAAGGCAGGGGCGTACATCGAAATGCGGCACACCCCAATTGGAACGACGCCACAAA…	TAGCCAAATGCCTCGTCATCCAATTAGTGACGCGCATGAATGGATTAACGAGATTCCCACTGTCCCTATCTACTGGCCCCCGGGCCCAGCAGGTAAAGTTTCGTCTTGCCTGTTGCCAAGCGTGTGCGAGTGTGCGATTAGAACTATTAACTGCGAACTATACTGAACTGAATCAATAGTCAGTAGGTGGAGAAGGGATTTTGTTTAAGTATAAATGAATAAAAACTCTAACATAGAGCGTGTGAATTAGGAAAGCGATTGGGCAGCCCCACCTCCACGAGGTCGGGGGCTGGGCAACGTTCGTTGGCAATTAGCCGGGGCCCGCGTAACCCCGCCATAAGACCTCCAACGACGGCTAAGAGGGCAATCGCGACTTCGGACTTGCGTGTGTTACAGACT…	TAAGCGGAATACCGAAGGACCACTAACTGGATAACGCTGCCGGTTATGGCAAAATCCGGTGGGTGGGGTTTTAGTCGGTAACACACATGTGTGAGTCCGACAGTACCCAGGGACACCACCTTCCCTGGGTCTCCATAAAGGATTTCCCCACCCACCGCCAAAAAAAAAAAAAAAAAAAAAAAAAAAAAAAAAAAAAA
Helicoverpa armigera	Cotton bollworm	Arthropoda	Insecta	Lepidoptera	Noctuidae	GCA_963930805.1	R2-1_HAr	LMTWWGHKIVVDELGGEVSSLPPIRFTVAFDHYKERYGRASGLPQEPEVATHKSLSPNARSPSPSRRGESGWPCCLCTRTFGTKIGLGVHKRRAHPMTVNADAAPPQVKRRWAEEEVELLARTEARLASVGGSAMNSELMRELPSLGRSLEAIKGYRRKESYKSRVRAYMTEMASSQVPQGAAESPIRGTPSNSAVEGTMPERPSGRVGDASEDGPTSATLQDPMTLSSAPDHAGIVEDLLGEAEARKARGVGGRRGKAQRKHKGRTPAMAQAASARLSARKQRRIEYARVQELYKTCRPRAAAEVIDGHSRGIRHSLAELEAYWRPVMEAVSDAPGPTPEVLLALKRIEQYGGARDFSQLWVPFTSEEVKACRVDNASAPGPDGILPGAWNRVPSATQ…	ACGTGGAGATGTCGCGCCGGTTCGTACCCATATCCGCAGCAGGTCTCCAAGGTGAAGAGCCTCTAGTCGATAGAATAATGTAGGTAAGGGAAGTCGGCAAATTGGATCCGTAACTTCGGAATAAGGATTGGCTCTGAGGACCGGGGCGTGTCGGGTTTGGACGGGAAGCGGATGCGGCCGGTGCCGGGCCTGGTCGATGCTCTGGCGTCTCTCGGGGCGCTGGGGCGGAATCCGGACCCGCGTTCCGGCCTTCCGCGGATCTTCCTAGCCGTAAGGCCGTGTCGGTTTCGTCTCGTGCGCGATCGGCGCGGTTCTGTACGACCGCCGTTCAACGGTCAGCTCAGAACTGGCACGGACAAGGGGAATCCGACTGTCTAATTAAAACAAAGCATTGCGATG…	TATGACTCTCTTAACTATGACTCTCTTAACTTATGACTTGGTGGGGACATAAGATAGTTGTGGACGAACTTGGGGGGGAGGTTAGCAGCCTCCCCCCCATAAGATTTACGGTTGCTTTTGATCATTATAAGGAAAGGTATGGTCGAGCCTCCGGCCTCCCACAGGAGCCGGAGGTAGCGACCCATAAATCTTTAAGCCCGAACGCTCGATCTCCGTCTCCCTCGAGACGGGGGGAAAGCGGTTGGCCTTGTTGTTTATGTACCAGGACCTTTGGCACCAAAATAGGGTTGGGTGTGCACAAGCGGCGCGCCCACCCTATGACGGTCAATGCGGACGCAGCGCCGCCGCAGGTAAAGCGGAGGTGGGCCGAGGAGGAGGTGGAGCTCCTAGCCCGGACGG…	TAGCCAAATGCCTCGTCATCTAATTAGTGACGCGCATGAATGGATTAACGAGATTCCCACTGTCCCTATCTACTTTCGCTGCCTGCACTCGAGGCGAGCGGACGTGTGCGGTGCTCAGTGCGCGAATTTTTAATTTCTGGCCTTCTCATTGGTCGACACCAAAACTCGGCCCCTCTCTTATTATCTTGGTGCATTTCATATATAAGCCCGCGGCCATCTTGGTTAGTGAGCGAGCGCGAAATTTAGTGGGCGGAGCGTGGTGACATACCCTCCCCCCTAACCGCGACGCGTAGTGTTGTG	TAGGGCGGGGAGCGAGTGTTCGGGTTCCTGTGGTATAGGGGCGACGCCGGGCCCATGACATGGTCAAAAGCTCCCATGAGTCTTACCCGTTGATTTTTTGTAACATCCAGACCATGTCGCCTTAAGATCCCACTGGCGCAATGTCTTTCGCTTGGTGGCGGTACGGGGACAGTGGGAGTCCCGCCACAACAATCCATGATGATTACGAAAGTAGTCACTAAGGACGCTGGCAAGTGAATAGGCGTTAAAA
Aethina tumida	Small hive beetle	Arthropoda	Insecta	Coleoptera	Nitidulidae	icAetTumi1.1 alternate haplotype	R2-1_ATu	KSMNNNPNNPKPLENLHDNSTLNIDRRCGLCGVTFNTKSKLKSHILSRSCSDRSACKFCGRSFNTFAGVRQHERRVHPLEYASDLQSVIGKASESVIMEKLAEVEAENPRIYISKMMQATGLTKHQVRYRREKPIYLDYLRIARERVLSNVDHTSNPPLSSTSRCTPSSSPSPPLSSPSSRAKSESKLNINSIACSPGLHNSQIPGPSRRRSFSMVANKAPLKNCSPRLSNSNSDSDISSPPARIRVHLSPPVYKSRYDDCDSGPEIPSFSVKSNLNNNLIASSPGLHNSQSPGPSRRRSFSMVANQAPLKNCKPRHSNNNPDSVFDRPSSKTQVHLNSPVHSHISDICVSSSKIPIEFKSYFENCLLNGNINDNLLIKIINLSLDSSPNKGKILEIIN…	GTGCCTTGGCCTCCCGCGGAACCGTCTAGCTGCGAGGCCCGGGGTGCGCTCGCAAGGGCGTCCCGGTGTCCTCTTCGGCCGCCATTCAACGGTCAGCTCAGAACTGGCACGGACCGGGGGAATCCGACTGTCTAATTAAAACAAAGCATTGCGATGGCCTCAGCGGGTGTTGACGCAATGTGATTTCTGCCCAGTGCTCTGAATGTCAACGTGAAGAAATTCAAGCAAGCGCGGGTAAACGGCGGGAGTAACTATGACTCTCTTAATG	TCAATGTCAATGTAAAGTCGTGTTTTTTATTCAGTAGAAAATAATTTATTATTTGTTTGTGAGTTTAATCTGAAAATTACATTCTTTTGAGTGCCACATATAAAGTGTGGGCTGGTTGTTCGTCAGAAGTGGAGTCGTAGATTTTGGTATTGATTTGGCTGTTAATTTTGAGTTTAATATTAAAGAAGAAGAAGAATTCCTTTTTTAATGAATAAATTGAATTTGTGTGGACTAATTTGGAGTTAAGAACATTGAAATTGATATTTAACTTCGGCCAAATTCCCTAGCAGCAGGCTTGACTGATTGGTATTGATTTGGCTAGAAATTTTGAGTTTAATACTGAAGAAGAAGAAGAATTCCTTTTTTGACGTATAAATTGTTTTTAAGTGGACTAGTTCG…	TAGCCAAATGCCTCGTCATCTAATTAGTGACGCGCATGAATGGATTAACGAGATTCCCACTGTCCCTACCCACTATCTAGCGAAACCACTGCCAAGGGAACGGGCTTGGAAAAATTAGCGGGGAAAGAAGACCCTGTTGAGCTTGACTCTAGTCTGGCACTGTAAGGAGACATGAGAGGTGTAGCATAAGTGGGAGATGGCAACATCGCCGGTGAAATACCACTACTTTCATCGTTTCTTTACTTACTCGGTAAGGCGGAACGCGTGCGCCGTACCTTT	TAACCATAACCATAACTATTTGTTATTATAATAACAATCTGTACATGTACTTGAATTAAAATAAAGTATTTACA
Neodiprion lecontei	Sawfly	Arthropoda	Insecta	Hymenoptera	Diprionidae	iyNeoLeco1.1	R2-1_NLe	HWRPSTVAIQGPGGCQPPRPLSVGAKTRKKPRMESESGESTDSADPTNPNLPSTSKGNGEPRAADQDEAMCRFPGCGKTFKNIRGRGVHENRKHPDWYDTKKMEIENVKARWTAEEKMLMARREAKILFETTAKIMNMNQRIQKVFGAGRTIESIKGHRRRSSHKRKVQQFLTELTEKARAEAEGASESDISSEPASPTGNPANSLLDKIAQYLANMRPLTNNEYQVQSLNDICSAISNTPKDTILTDVGLYLRGIFPPPPTNTSKPLDNQGVDQPKNKRQARRAEYAKVQDLWRKEPSKCIKLILNDQMGEQTNIPKEAMLPFWRAVMGKNTGLAPDVATPNQTHDDLWQPITPKEIKAAYPSGKTSAGPDGVSVRALKAVPLEILQRLFNIFMICGK…	AAAATCCAGGAGAGGGCCACGTGGAGGTCTCGCGCCGGTTCGTACCCATATCCGCAGCAGGTCTCCAAGGTGAAGAGCCTCTAGTCGATAGACTAATGTAGGTAAGGGAAGTCGGCAAATTGGATCCGTAACTTCGGAATAAGGATTGGCTCTGAGGATCGGGGCGTGTCGGGCTTGGTCGGGAAGCGGGTTTGGCTGACGTGCCGGGCCTGGGCGAGGTGATGGTAATAACCGGATCCGAGCTCGGTCCCGTGCCTTGGCCTCCCGCGGATCTTCCTTGCCGCGAGGCTCCGGCGGCGGTTCGCCGTTGCCGTCGTCCTCTTCGGCCGCCATTCAACGGTTAGCTCAGAACTGGCACGGACTGGGGGAATCCGACTGTCTAATTAAAACAAAGCATTG…	ACTCCCTGGTGAACGTCTTTAGCCTAGGAGCCCAAGTGCCAACCGTACACCTCCTCGTGGTGAGAGTCGGGCAACGTCAGTGGTAACACTGGCGGCCGAGTACGGTGGCTATCCAGGGTCCTGGGGGTTGCCAGCCCCCTCGACCCTTATCAGTTGGCGCAAAAACTCGGAAAAAGCCTCGGATGGAATCAGAGTCCGGCGAGTCCACTGACTCAGCCGACCCAACGAACCCCAACCTACCGAGTACGTCAAAAGGCAATGGTGAACCTCGTGCTGCAGACCAGGATGAAGCAATGTGCAGATTTCCGGGATGCGGTAAAACGTTTAAGAATATAAGAGGTAGAGGCGTGCATGAAAATCGGAAGCACCCAGACTGGTATGACACGAAGAAAATGGAGA…	TAGCCAAATGCCTCGTCATCTAATTAGTGACGCGCATGAATGGATTAACGAGATTCCCACTGTCCCTATCTACTATCTAGCGAAACCACTGCCAAGGGAACGGGCTTGGAAAAATTAGCGGGGAAAGAAGACCCTGTTGAGCTTGACTCTAGTCTGGCACTGTAAGGAGACATGAGAGGTGTAGCATAAGTGGGAGGTGGCAACATCGCCGGTGAAATACCACTACTTTCATCGTTTCTTTACTTACTCGGTTAGGCGGAGCGCGTGCG	TGACGTACGAAGATGGTTGTAGATTGTAGTGCTGCCTTACAGGCAAAATGTTGTCTAAAATACATTGTTGTATGTATGATAATTTAAAAAAAAAACAAAAAAAAAAAAAAAAAAAAAA
Parasteatoda lunata	Spider	Arthropoda	Arachnida	Araneae	Theridiidae	GCA_949128135.1	R2-1_PLu	TTIRTMGDLEVIPIIMEEVRDSRTLRLPRSGPLQCEDCREEFANFATFEAHNGLIHTSTTLVQCEKCSRYFPSYLAGSIHVSRCTGVKAKPDLPFKCSECPDVSFGSQRGLTQHLRHRHPSALNAGRLEQEEQRRVRSSSVRVWSTAEEHQIRKLELEYNRDRRTLLRRLKEAFPEKTEEQIRNKRKAMRRKDRAGTLLVSPPNFPANQEPIAGGSPSETSPEDLIVPTSLGDTEAFLMEVSGGATTHRGQCAHTAADRFGRRDWKWVVKNTKSLVARTLLLQPPRKPERSRPAGAKVKGKANNKHSSRKARRLRGFQQLWALAPGRVAASVLEGVTIADMMPDRQVAFEYFKGVFETPNELCGNISRPTEPSCNQPERIEPEEVAEVIRHCNAKSAAG…	AAATCCGAGGGAGAGAGTGTGATTTTCGTGCCGGTCCGTACCCATATCCGCAGCAGGTCTCCAAGGTGAACAGCCTCTAGTCGATAGAACAATGTAGTTAAGGGAAGTCGGCAAGTTCGATCCGTAACTTCGGGATAAGGATTGGCTCTGAGGACTGGGCCCGTCGGGCTGGGGTCCGAAGCGGGTGTGGCACTGCACCGGGACTGGGCGAGACTGGCTGCAGCGATGCAGTCCGGTCCGGCCCGGACCAGCGTCGGGGCCTTCCCGTGGAATGCCTCAGCTGCGCGGCGGACCGTGCCTCGGTGCGGACCGACCGTTTCGGCGGGCGACTAACAGTCGACTCAGAACTGGCACGGACTCAGGGAATCCGACTGTCTAATTAAAACAAAGCATTGCGAT…	GAGCCATGGAACATTGCAAAGCATTCGGTCAGGTAGAGAGCCTCCTCGCGGCGCCGGCTGGGGAGAGTCTTTTGACTCAAGCTAATACTCTACCAAATGGTTGGTGCTCCCTCAAGGCGAGGATCCAACCTTCCGTGGGCTCGGACGAGTCGCGGACAATGGGTAGTAGAACTTCGCTCGCTTGCGAACGAAGTACTGCCTGGCTGCTCCCACAACGCTGGGAAAAGCCCCCGAACAAGACGGTCAGACACGGAGGCCCGGACGGACTCGGGCGCTCCGAGAAGAAGAAGGAAGGGGCAGACGGAGAAGAAGGAGCGAGAAGAAGGCGGAAGACGGATGGATTCGAAAGATGGTGACCCAAGTAGGGGCGCGAGGCCGCCCGGAAAAACCGTGTCGCGT…	TAGCCAAATGCCTCGTCATCTAATTAGTGACGCGCATGAATGGATTAACGAGATTCCCTACTGTCCCTATCTACTATCTAGCGAAACCACAGCCAAGGGAACGGGCTTGGAAAAATCAGCGGGGAAAGAAGACCCTATTGAGCTTGACTCTAGTCTGACTCTGTGAAAAGACATGAAGGGTGTAGTATAAGTGGGAGACGGCCTCGGCCGTCGACAGTGAAATACCACTACTTTCATCGTGTTTTTACTGACTCGGTGAAGCGGAGAGCGGTCCGAAGGGACCACGGTTCTAGCACTAAGCGCGAGCCCTCGAGCGGCTCGCGCGATCCGCTCCGAGGACAGATTCAGGCAGGAAGTTTGACTGGGGCG
Argiope bruennichi	Wasp spider	Arthropoda	Arachnida	Araneae	Araneidae	GCA_015342795.1	R2-1_ABr	MAASCEARRMEEDGHVTPEGTSPDCVEGAVVLPIPTDGCFRCTLCTNEYDRVDAISRHTRDHHSTPVMFKCSKCGRMGGNYRSISIHHGKCNGPRPAVSDAALPFACSACERKFVSKLSMTQHKRHAHPAVRNEERLEKLEASKRLPSNRVWSPDEEKNFVRVAKGLTNLTRQIQRALITEFPGKTKTQILNKWKALRRLRLRQQRANQVTTPAEKVQDQEVPVQKPTSRECGHGKVHELKVSWAYVVKTTHRVINRIELSGPPRKVQDRLTSRRASRRRVEVPHFKERKRRFAEVQRLWDLAPDKLATAILDGENTRVTPDLETAEKHFSSLFQTRNDLCGPLEYAGDSKCTKPLEFTPKEVKRVIKGCRLRGASGPDGLRPVSLKRSLKRGVEHELA…		GGTTTTGGGGCTCCAACGAGGAGGTGGCCATGGAATCGGATCCGCAAAAGAGTGTGTAACAACCCCAACCTGCCGAAGAAACTAGCCCTGAAAATGGACGATGCTTCAGCGTCGAGCCCATACCCGAACCGCCGCCGGAAAATTTATATGTGATAATTAACCGGCGTGAGTAGGAGGGTCGCGGTGGCGAGCGTCGAAGGTGCCGGGCGGTGAGCCCGCCTGGAGCCGCCACCGGTGCAGATCTTGGTGGTAGTAGCAAATACTCAAGTGAGAACCTTGAGGACTGAAGTTGGAGAAGGGTTCCATGTGAACAGCATTTGACATGGGTCAGTCGGGCCCTAAGAATCGGAGAAATCCGTTCTGAAGCGAGACATTGATTTGATTTAATTAAATTAAATG…	TAGCCAAATGCCTCGTCATCTAATTAGTGACGCGCATGAATGGATTAACGAGATTCCCAACTGTCCCTATCTACTGTCTCGCCTCTCCGAAAGGAGAGAGGGTGAGTGATTCCGTCTCAAATAGGCTCTCCTCACCCAAAGTGGAAATGCCTTTCTCGTGGCGCGAGACGTTACGGAGGAAGACACTACTTCCGCCAACTTGTCTGGCGTAGCAGAGTCTTCTTACTCCAAACTAAATTTCCACTGGATGTTCACGATGAGCTGGCTCATAGCCCCTGAGTAAATAGAGCCAGCTTGAAATTCATATGCTTGTATCTATTTTTATTTTTTGTTGTAACTGTTATTCATATGCTTGTATCCTGTGTGTATTGTAACCTCTGGGTTCCAGGGAGACCTAAG…	TAATGAGAAATTGTTGGGAGTTCACGATTTATGGCTTAAGGTCCGTACTCGTGAAAGGGTGAATTCCAAAGGAGTCACCACAGATGAAGAAGATGGGGGGCCAAGAGCTCCCGGACGGGAGATAGTTGGGGACTACTCCCGCACTACCGTTTCCCCGGTAGTTCTTGAACGCATAAAGAAAGTCCAAGCGACGCTGGCAATCCGTCTGGCGAACGGATTCATACTTCCCGTCAGGGTAGTCACTGGAGCTAAGTCCAGCGAAGTCTCTGGCCGGTGAGGAGGGGTTTTCCCCAGGTGTGTGGGTTTGTGGGGTTTACCACACGCCGGCGGGTGAAGTGACATGTGGTCGCGGAGCTGTTCCAGGGTTTCGGCCTTGGTGGGTTGCCCTCTCACACCCCA…
Caerostris darwini	Darwin's bark spider	Arthropoda	Arachnida	Araneae	Araneidae	UPenn_CaeDar_0.2	R2-1_CDa	LIFVSFQMFSGMCDRVVKEGASPGMDVEYVELEVPISGWDCTQCPMEYSGCRRLMKHLREQHSLSVRFKCSKCGGLRDNYLSATIHHAKCVPKPESPPLENPYLCPECQTPFVSKRALTQHRRHRHIQALNSERLQAITTPKALARNRVWAPSEVTRFAEAMQEEISMTKDRLSALTTVFPGKTEMQILNKWKALRRSQLKQQRLASPVQVPLSVGTEDQPSPNPISKKCGHKWPVVIGRSWKSVLGSTEKLIENIRRLDPIGTLDRKPKRGKRQGGRVTLSHQRRKRRFAEVQRMWDLVPDKLAELVLDGDGSGALPDKEVAFKHFKNLFETPNDRCVPLDFVRRANDCQPPKPITDEEVLVVIKRCRIKGAAGPDGLRPVGLKRALKRGVERELSAL…	AAGCGCGGGTAAACGGCGGGAGTAACTATGACTCTCTGTGG	GGAGTGTCTAGGAGTTTGGCCCATATCCTCTGTCTTCAATGTGTCGATGACAAAGAGGGTTGGTAATGGCTGGACATATGCATGATTGAGTTGACATAAGTCTGGTGGAGTACTGAGTTCAGTAGCTTCGCAAGTTTCCCTCGTGGCGTGCACGGCGCCCGGCTGCTAATCCAAAGGTTATCTTTGGAAACAGACAATGAGGTGAAGCCCCTCCTCCCGTCCAGAGAGAGGGTCGAACGCAAACAGCCTTCCCTCGGGTTGGTTACTTTACAAAAATAAAAGTGTTGGCCCTAAGTAGTCATATGATTACTTAGGGCCAACCTTCTTTCATTAAGCGAATACCCCAGTCCAGTGTTCCGATTTTGGACTTAGGAAATGGAGCTCTGCTCCACTTTCCAA…
Argiope aurantia	Yellow garden spider	Arthropoda	Arachnida	Araneae	Araneidae	Aaur_10x_AMNH	R2-1_AAu	TSFLLFQMAASCQARGSEESGHVTPEGTSPGGEDGAMVLPIPTDGLYRCTLCTEEFGRADVLSRHARERHSTPVVYTCSKCGRVGRSFRSISIHYGKCNGPSPAVDDALLRFVCSVCERKFVSKLAMTQHKRHAHPAIRNEERLEELEASKALPKNRVWSPDEEKNFIKMTKELSCFNRQIQRALETEFQGKTRTQILNKWKALRRLRLRLQRASPVTPTTVAVRAESPLALAPPPRECKHEEVQEQKVGWKYVVKMTHRVIRRIEMSGPPIPDRRPNRKGGKRRVDKATSYCQRRKSRFAEVQRMWDFAPDKLATIVLDGANTRITPHLETAEKHFKSLFETRNDSCGQLDYTGRSECTPVPEFTSAEVKRVIRRCRRRGASGPDGLRPASLKRALKR…		AGCTCCTAACTGTTCAAGTGGAACAGGGTGGGGTGGTAAGGCCAGTAAAACCGCACGTTGCGACAGCCCGCTTGGCACGTTCTGGGTAGCCAGGACGTAGCAAGTCTTTATCCTAAGGGTCCACGTCCCGCCGGCTGGACATCAGTGTTTTACTGGTGACAAATTAGGAGAAGGCAAAAACCAGACCTCATCGCCCCTCGGGGTGATGAGGTCTATTTTTTATGACCAAGAAAATATCAAAGGTGAGCTATGGGCGCTTGCGCAACGCGCACCTGATTGATATTAAGGGTCAACCACCCTATTATAGTGGAAACCGAAGGAAGCCCGTCGTACGTCTCAGTAGCGTCAGCTGCTGGGTATATCTTGGGCAGTTAGTCCCAAGGAAGTGCGGCAATGGGT…	TAGCCAAATGCCTCGTCATCTAATTAGTGACGCGCATGAA	TAACAGGCCCTAAGGGCACTCCACGGCCTGGGGCTTCGACAGCCGGGGCTCGTAGGTAAGTGGTGAGGACCCGTGTGGAGTCACCACAGATGAAGCGGGTGGATCAAGATCTCCCGGACGGGAGGAAGTCCAACTGCCCTGACCGTAATCCCGGTTCCTCGGGAAGTTCTCGAACGCAAAGTCCAAGCAGCGCTGGCAACTCGCCTGGCGAGCGAGTTCATACTTCCCTTTGTGGTAGTCACTGGATCTAAGACCAGCAATGCCTCTGGCCGGTAGAGAGGAGATTGCACCAGGTGTGCGGGTTTGTGGGGTTTACCGCATGCCGGCGAGCAAAGTGACTTACTCAGGTGGGTCGCGGAGCTGTCCCAGGGTCTCGGTCTTGGTGGGAAGTTCTCTCTG…
Andrena carantonica	Chocolate mining bee	Arthropoda	Insecta	Hymenoptera	Andrenidae	GCA_952773225.1	R2-1_ACa	RNGFHLDNELERTGLMHPANKLSLTKMYSDEEDEASDAEAHGPGSSAADESANREGTIVDDTGNVQGHSEQQEVVLPLSSPIRCSGCQNNNQDCQFLNEKDFVKHVAKQHSSMTIAWICKSCGKTYKKGHALACHIPKCKGPVVIMEKEFQCSECADSFDSQRGLSVHERHRHPALRNAKRKGGEETVTAAAKKGAKASVWTEEERLLLIELNQRFEGSSQMNARMREYFPNKTLKQISDKRRQIRPPQAEALMVESDPEPTNELAEEVISPPQVDDLSDSQVEDNDWCETLKIAVVAEQTDAAEWLSIQERLKEVALSNTSGAAEVDGIIKEIVQKLVGDKASAPAKAKRPARKGNRGPNDPRREKDKTKRAKYRYAKYQEAYNNCPGKLANLAMAGK…	CAGGAGAGGGCCACGTGGAGGTGTCGCGCCGGTTCGTACCCATATCCGCAGCAGGTCTCCAAGGTAAAGAGCCTCTAGTCGATAGATTAATGTAGGTAAGGGAAGTCGGCAAATTGGATCCGTAACTTCGGAATAAGGATTGGCTCTGAGGAGCGGGGCGTGTCGGGCTTGGTTGGGAAACGGGTTTGGTTGACGAGCCGGGCCTGGGTGAGGTGAACGGTCGGGATTTCGGTCTCGCATCCGGGATCCGAGCTCGGTCCCGTGCCATCGCCTCCCGCGGATCTTCCTTGCTGCGAGGCTTCCGTGTCGGTTTCACCGTCGTGGTCGTCCTCTTCGGCCGCCATTCAACGCTCAGCTCAGAACTGGCACGGACTAGGGGAATCCGACTGTCTAATTAAA…	AGGAGTTAGCGCCCGGCTCAAGGCTCAAGTGGCGCGGCTACATTCCCCCCTAAGAGGTGCGGCCGAACGGCCCCCTTAGGCGTGAGGAGTGAGCCCCCTTGAAGCTCGGAGTTGCGTGGCGGGGCACTCCTTAAGGCAGCCGAAGTACTGGCTGCCCCAAGTAACCTGCAGACTTGGGTGAGGTCTCTAGCATGTCCTATATGCGTGGTTGGCCTCGAGCCAAGCCGCGGGGTGCTAGGGCATAGTTGCAAGGGACGTATGCGAATACATAGCCTCTGGCGTCCTTAGTCGTGGGAGGTACCTCCAAGCGGGACTACGCCGGGATACCCAGACGTGGGTATGCAGAATCCTCACACGACGGGAGGTTGCGTTTGAAACCCGCAAATTGCGGGCAGAACG…	TAGCCAAATGCCTCGTCATCTAATTAGTGACGCGCATGAATGGATTAACGAGATTCCCTCTGTCCCTATCTACTGGATCCAGCGAAACCACTGCCAATGGGATCGTATGTATCATATTACGGTACCAAGCGGTTTCGTTGGAGATAAAAATTCCTTACGGTGTTTAGCAATGAGTCAAGTGTGGTCTTCACAATTCCTTAACTGCTTTCCGGCCGCCCTGTGG	TAAGGTTTTTACCCAAATGACCAGGTGGGCTTGCCCGCCAGCAAGTAGAACGTGCGCGTCCAGTAGCGTTGACCAGGCGCCAAAGCGGATACACACCATGCGTATGTACGTGGTGGCCGCCTGGGCTGGTAAGTTATAATGTGAATGTCCCACCTGACGAACTCTGGAACGGAGTAGCACCGCGCGTATGTACGCGGTGACCGTCCGAGTTAAACGATGTTTTAATGTTTGACCAGGCTTCAGAGCGGAATAGCACCATGCGTGGGTACATGGTGACCGCCTGAGCCAGTAAGTTATGCATGAATAATGAATAACGAAGCAGCTGCCGCTGATTATTATAAGAGCCCGTCTGGCCTTTACACCAGGCGGTGCGAGTCATGCCCATTATTGTGGGACATG…
Panorpa germanica	German scorpionfly	Arthropoda	Insecta	Mecoptera	Panorpidae	GCA_963678705.1	R2-1_PGe	CPICLLRGMNTLCVGLPEANRHLSLEHPTFILEFWCNNGCGKSYKTYKGVIQHFTHCKGPVVVPEEYFKCEACNISFKTHRGLSQHARHEHPDLRNTQRLTGGTVNPAPSNRASKWTEDEMQVLILNMDRLSQVKNVNTELAKLIPSKSAKQISDKRRLIKAKRLTTLNTSNITNTINLHNVTLRDSIVGTPPSARQVNPACTSTPTGRINRLVEFFDNVEPYNNTVINVSMDRAQSSMHEFIHEEIEWVGTVEKLWNEWRLPVTASPNMLVIDQAINDLVGVGATRLDLQVSVDKIASQFQELFLPNTNKPVNKDITLRRRRKCRRNRHTARRARKKHEFATQQDMFYNCPKKLAENIISGVEYSNGAHSKNLDPSKIENLYKGLWGTEGNTYYKFNS…	CAGGAGAGGGCAACGTGGAGGTGTCGCGCCGGTTCGTACCCATATCCGCAGCAGGTCTCCAAGGTGAAGAGCCTCTAGTCGATAGAATAATGTAGGTAAGGGAAGTCGGCAAATTGGATCCGTAACTTCGGAATAAGGATTGGCTCTGAGGATCGGGGTGTGTTGGGCTTGGTCGGGAAATGGGTTGTGGCTAACGTGCCGGGCCTGTGCGAGGAGGACGACTCTTGTGGTCGCGATCTGAGTTCGGTCCCGTGCCTTGGCCTCCCATGGATCTTCCTTGCTGCGAGTCTTTTGATACTGATACTACACGATTGATCTCTTCAGCCACCATTTAACGATCAACTAAGAACTGGCACGGACTAGGGGAATCCGACTGTCTAATTAAAACAAAGCAATTCG…	CTGGGTAGTGTACCGCTCCCGCCGTTTACATGGACTAAATAGGATATGCTAAGTCATATCCTGTTATCGCCTCTAGATGGTAGGTGAGCGAGAAAGGTACCGACGTTAAACTGCCCCGTCCTGAGCATAGGTGGCTGTGTGCCTCAGCACTCTGGGAGCTTTCGAATGGATCTAACGATCGTTCATTGCTCTTAGATAAAGGAGTGTGGTCCAGACATAAAAAAACTGCTCAAATTCAAAGTCCTGCAGTGAGTTAAACTCACGATCAATACCTTGGTAGACCAGGAATGTTAGGAACTGGGGATCCCTAACATTTATGTAGTCCCACTTATGATAACTTGGAATGGATACGGATGTGTAAATGGACTATGACTCGATTTTTGGCCAAGGAGTGCTTCC…	TAGCCAAATGCCTCGTCATCTAATTAGTGACGCGCATGAATGTATTAACGAGATTCCCACTGTCCATATCTACTATCTAGTGAAACCACTGCCAAGGGAACGGGCTTGGAAAAAATAGCGGGGAAAGAAGACCCTGTTGAGCTTGACTCTAGTCTGGCACTGTAAGGAGACATGAGAGGTGTAGCATAAGTGGGAGATAGTAATATCGTCGGTGAAATACCACTACTTTCATCGTTTCTTTACTTACTCGGTTAAGCGGAACGCATACGTTGTTAACTTTAA	Seems too long
Agrilus biguttatus	Two-spotted oak borer	Arthropoda	Insecta	Coleoptera	Buprestidae	icAgrBigu1	R2-1_ABi	HPYRPLLGSTPPRPTPPPLAPLSRRHLRSSSSEDHPTYGIHPDTLEEQPPMPLQPLEERPTCHLCGRSFAQARNLPRHLKLHCPLRPTLSAESLRIPDRGRVISTSSDDDTPTNIAKPPPPSPVCDTCGKIYASVEKLKQHQRYYCHPPVELRCKWCDREFKTKSGLSQHCRHAHRTEYETEVENSDRRKESRFSTLELHHIAMEELRFTGPISQVSRHLSTLFKHQISDIKTLRRSNRYRTHVERIRNDFEEAEPGKDPSELAAALTPSIQITPATPEMTTFSSGISEDILAPEDSTGSCSSRHSSQTTKLPSAPSSPPHYSPPTTTTAEDDPIEKYLRQLLSDDSTIAEDRQFLTPLLRPNTDAEAILEDFILRIGGEVSPTPRRVRTPPGENFTSN…		TAAACTTCCCATCTAAGCCAGCCTTACATCAACATCGTCTTAGGCATTGCGAGTTCCGTGCTGGACCCTCGAGGGCTGTTCGGGAAATTACCCCCTCCACCCTTCCCTCCGCCCCACCAGCTCGCGTTCGTTCAGCCATTCATCTCGACTATGCTGAAGTCGAAAGGAATATGGTTCTCTCACGCCTAGAGAACCCCACTACTCTTCCGGTTGCCCTTCGCCATCTTGTCCGTAACCTTCATAATCAGGGTAGAAGGATTGCCTTCCCGGTCCCCGAGGCACAAGACCGTCTCACTTTGAAGACAGGCGCTATGCCTACAGATGCCGCCGAACTACTTGAACTGGTCCGTGCGTCTTTCTCTCGAAGGAACGAAGACTTCCAACTGCAACCTATCTATG…	TAGCCAAATGCCTCGTCATCTAATTAGTGACGCGCATGAATGGATTAACGAGATTCTCTCTGTCCCTACCCACTATCTAGCGAAACCACTGCCAAGGGAACGGGCTTGGAAAAATTAGCGGGGAAAGAAGACCCTGTTGAGCTTGACTCTAGTCTGGCACTGTAAGGAGACATGAGAGGTGTAGCATAAGTGGGAGACGGTAACCATCCCGTCGCCGGTGAAATACCACTACTTTCATCGTTTCTTTACTTACTCGGTGAGGCGG	TGATCCCTCATCCCCTTCAGCACCCACCACCTGCGCCTTAGACAAATTATATCAATTACATATAACAACTTACTATGTAAAATAAATCATGATTCTGGCGTCTTATTATTTACCCAACAAACTAACAGTCACGTTAAATAGTTCTGTCTTGATCAAAATTATTTTAGCCCCGGCAGCAATATCCTTGCCGTAATATTTATTGTAAAGTTTTCATTACTTATTTCTATACTTTCAATAAATCATTCA
Anoplius nigerrimus	Spider wasp	Arthropoda	Insecta	Hymenoptera	Pompilidae	iyAnoNige1	R2-1_ANig	ELPLRLKGVGRVASPRPHRTGPNIRNKASDGYSNPGPTGSRGPAPRSRGMYSAVPGSPLNEAFPCEFPGCERSFSTKTGRGVHHRRAHPDWSDSRANTASIKTRWTEEEVQLLARKEVDLIRQGMRLLNQALLNAFPNRTLEGIKGKRRQESYKAIVRELLESPEVPDDQPTEPNIENDYSNAFAEFLSALPKPVCQTHQIGRLVKIGRSLSSGRQKVFEDLSLYLREVFPLIKKTPQRAHMRPAAPTLSKRQERRANYARTQDLWRKNRSKCIQLLLNDTSDGKYPPMDVMVPFWETTMKNNCDRSPGMEPVRTLIPQIWAPITFQEIKKSLPNNHTAAGPDGLTARLWKSAPPDVLVRVLNLLMWCGKLPTHLLESKTTLIPKKNKPKEPSDFRPIT…	TGCGGCGGTGTCCGGATCTTCCCCTCGGACCTTGAAAATCCAGGAGAGGGCCACGTGGAGGTGTCGCGCCGGTTCGTACCCATATCCGCAGCAGGTCTCCAAGGTGAAGAGCCTCTAGTCGATAGATTAATGTAGGTAAGGGAAGTCGGCAAATTGGATCCGTAACTTCGGAATAAGGATTGGCTCTGAGGAGCGGGGCGTGTCGGGCTTGGTCGGGAAGTGGGATTGGCTGACGTGCCGGGCCTGGGCGAGGTGAACTGCCGGTTTATTCGGTTTGGGATCCGAGCTCGGTCCCGTGCCTTGGCTTCTCACGGATCTTCCTTGCTGCGAGGCTTCCGTTGGCGGTCCGCCGTCATGGTCGTCCTCTTCGGCCGCCATTCAACGCTCAACTCAGAACTG…	AGAGTGCGAAAACGCGTCCTCGATTAAAGAAGAATGATAAGTGGCACTTACTATCGTAGGCCACAATAAAAAGGGATAAGCTATATGCAGACATACAAATTCAAGGCTAACAATATCTGAGCCTAAACTGAGGATTGCGCCATTAGCACTGGCCTATCGCTTGAAGGTGTCGGGTCAGGAAACTGACCTAGGATCCGAGACGGGCCGACCTGGAAGCAGTTGTTTGAGGTGTCGGGGGGCATTTGCTCCCTAGTATCCGAGACTAGTCTACCATGGTACTCCTTTAGAGGCTTAGTTTAGCAAGTAGCCACCTCCGCGTTGGTTCCCGCCGCTAGTACCCTCGAAGACTGTCGTTGAGGAAGGGAGCATAGTCTTCCCTGTGTCCGACAGTCACGGTGG…	TAGCCAAATGCCTCGTCATCTAATTAGTGACGCGCATGAATGGATTAACGAGATTCCCTCTGTCCCTATCTACTTTCTAGCGAAACCACTGCCAAGGGAACGGGCTTGGAAAAATTAGCGGGGAAAGAAGACCCTGTTGAGCTTGACTCTAGTCTGGCACTGTAAGGAGACATGAGAGGTGTAGCATAAGTGGGAGATGGTAACGTCGCCGGTGAAATACCACTACTTTCATTGTTTCTTTACTTACTCGATTAAGCGGAGCGCGTGCGTCGGGGATTCCCTCGACTGTCACGGCTTCTTGAACCAAACGTGTAGAGT	TAGCCGAGTAGTTACCAAAGCTTAGATAGTACCTACGCCTTAGCGTATAATGTCATAGTTACGATATGTATTATGATTAAAAAAAAAAAAAAAAAAAAAAAAAAAAAAAAAAAAAAA
Priocnemis perturbator	Spider wasp	Arthropoda	Insecta	Hymenoptera	Pompilidae	iyPriPert1	R2-1_PPer	TGPKRINKPRISNGNTGEPSGSTDPANSLRELSNDNPPVPEDRFACQHPECDKSFAAKRGLGVHYSKAHKEWYNDQASTELKKAPWSVEEVKLMARQEARIKKEGVRFVNPALADIFTSRTLEAIKGKRKDPKYKQLVCEYMSEVNSRSDHNANIIPVTEIVGSDISEENARRDALLSFMEKLPPMQSGEVKYRVLNEICRNLRIWDSERILQETSLLLKSMTLAPSTGRQILDRVNNSAPSKRRQRRIEYARTQELWRKNTSLCLRSILKDVKTEHPPPADQMWDYWKTVMTQIGKDAPVLNEAKITYHNIWCPIGSEEITKAMPANNTAPGPDGISAKALKDIPLEVLCRVFNIFLLLKRVPEDLLVSRTTLIPKKEDARLPEDFRPITVSSVLLRT…	TGAGGAGCGGGGCGTGTCGGGCTTGGTCGGGAAGTGGGATTGGCTGACGTGCCGGGCCTGGGCGAGGTGAACGACCGGTTCGTCCGGTTGGGATACGAGCTCGGTCCCGTGCCTTGGCTTCTCACGGATCTTCCTTGCTGCGAGGCTTCCGTTGGCGGTTAGCCGTCATGGTCGTCCTCTTCGGCCGCCATTCAACGCTCAACTCAGAACTGGCACGGACTAGGGGAATCCGACTGTCTAATTAAAACAAAGCATTGCGATGGCCCTCACGGGTGTTGACGCAATGTGATTTCTGCCCAGTGCTCTGAATGTCAACGTGAAGAAATTCAATTAAGCGCGGGTAAACGGCGGGAGTAACTATGACTCTCTTAAGG	GGTCGAGAGTCTTGTCAAGTGCTTCGGTGGTGGGAACACGCCGCTAGCACTTGAATCTTTTTTTTTTTGTGCTTCGGCAAGGGAACACGCCGCTGGCGCTTGTTAATTTGACTCTCTTAGTTACTCCGCCCACCAACATATTGGTGGGTTCAAGCTATCTTAAGTGATGGCAGGGGTGTGACGACCCAAGACCGACCGAGCACCTTCTCGAGTGTGGCTCTTTGAGTCACCGGTGACGCTGAATAGGGTCCGTAAGGACCTGAACTAAGCTCGGCGGATCGATGGAAGCGGCTCAGGCCAACTCCTTTGAACATCCAAGTCAAACCTGAGCCAAAAGATGCTCCCGGGACTCAGGGGATAAGGCCAACTACGTGAGGCCTGGTGGAGCGGAGGAAGCAG…	TAGCCAAATGCCTCGTCATCTAATTAGTGACGCGCATGAATGGATTAACGAGATTCCCTCTGTCCCTATCTACTCCGGGTGGGTTTGCCGGGTCGTCGTTTGAGGTGTCGGATCTATAAGATCTAGTATCCGAGACGAACCTGGGGGCAGACCACACGCTGCCCACCCATAAAGTTGCCGGCGGAGCTACCCAATCCCACGCTCGTGGGTAACAGAAGCCACCGGCAGCAAAGATGTGTGGTAGAGTTGATCGCAGCCGCGACCTCGACGGTTACTCATCGAACGCAGTGAGAGAAGTCTCGCTAACATGAGCAGGACGCTGAGCGGTTGCCTGGCCGTGTGTCCACTCCACCGGAGTATAATCGGTAGACGGGGATGGGGCCCACCAGTGGTAGCGCG…	TAACAGGGGGATGTATGGATCATCGCCTCGGATTTTCTAGGTGCTGCCTACCTATATTAGGCATAATACGGAAGGAGGTGGTTTTAGTGGGTAGACTTTTATAAGGAGTCCCACACTACCATTATATCTGGTGTGCGTAAAGCATTTCCCCTCCTGCCTTAAAAAAAAAAAAAAAAAAAAAAAAAAAAAA
Solenopsis invicta	Red fire ant	Arthropoda	Insecta	Hymenoptera	Formicidae	GCF_016802725.1	R2-1_SInv	PLVSKSHSYLLVVLLVTSSDGQMLLWRSGSLGLPAPLALLAGPTKRNPPRIIISNPGPSGSRGPASGNSTPPSTSPVGPDEVHACEFPGCNRAFSSKTGKGVHQRRAHPDWYDARQNVVAKKARWTDEETRMLARREIELSRAGEKFINQALLTDFPDRSLESIKSRRRQNSYRAVLQEMLALGDVGEARTPEVTTPETDLLSGSTPLNIAYKEAIKEHVKSLPALSERTFQSRKLQSICDSLSTRSSSDVYDELALYLREVFPVDRRVKRNRAGNVNQDEVLSRKQKRRSDYARTQDLWRKNRFRCLRMILDDVSNVSIPPKEQMVPFWKTVMSGDSNSSPGDEAPSQSMDQLWAPITLSEVRRGLPANTTAAGPDGLSARLLRKVPHGIIIRILNII…	TGGAGGTGTCGCGCCGGTTCGTACCCATATCCGCAGCAGGTCTCCAAGGTAAAGAGCCTCTAGTCGATAGACTAATGTAGGTAAGGGAAGTCGGCAAATTGGATCCGTAACTTCGGAATAAGGATTGGCTCTGAGGAGCGGGGCGTGTCGGGCTTGGTCGGGAAGCGGGTCTGGCTGACGTGCCGGGCCTGGGCGAGGTGAACGCTCGGCGTTCTCGCGCCGAACACGGGATCCGAGCTCGGTCCCGTGCCTTGGCCTCCCGCGGATCTTCCTTGCTGCGAGGCTTCCGTGGCGGCGCGAGCCGTCGCGGTCGTCCTCTTCGGCCGCCATTCAACGCTCAGCTCAGAACTGGCACGGACTAGGGGAATCCGACTGTCTAATTAAAACAAAGCATTGCGA…	TCAGCCTCCTCAGCTCTTGATACCCACTCAGTGGATTCTTTGGGCTGGGGACCAAGGCCCCCTTATAGAGAGTCGTAGTTGGGACACGATGCGCAACGTATAGCCTCTCGTGTCCAAGTCACACAGCTACCTCCTCGTGGTACTCCTGGTAACGTCTTCGGACGGCCAAATGCTGCTGTGGCGATCCGGGTCATTGGGGTTGCCAGCCCCTCTGGCTTTATTAGCTGGCCCAACTAAAAGAAACCCGCCTCGGATAATCATCAGTAACCCCGGGCCCTCTGGCTCCAGGGGTCCAGCTTCAGGGAATAGTACGCCACCCTCTACATCGCCTGTTGGTCCGGACGAGGTCCACGCCTGCGAGTTTCCGGGCTGTAACCGAGCCTTCAGCTCTAAGACCGG…	TAGCCAAATGCCTCGTCATCTAATTAGTGACGCGCATGAATGGATTAACGAGATTCCCACTGTCCCTATCTACTATCTAGCGAAACCACTGCCAAGGGAACGGGCTTGGAAAAATTAGCGGGGAAAGAAGACCCTGTTGAGCTTGACTCTAGTCTGGCACTGTAAGGAGACATGAGAGGTGTAGCATAAGTGGGAGATGGCAACATCGCCGGTGAAATACCACTACTTTCATCGTTTCCTTACTTACTCGGTTGGGCGGAGCGCGTGCCC	TAGACGGATGGGAGGTGGTAGGAAGTTCCCATTTACAATGTCGTACGACATAATGTTATACCGTATAGTATAATTGGAAAAAAAAAAAAAAAAAAAAAAAAAAAAAAA
Chalcis sispes	Wasp	Arthropoda	Insecta	Hymenoptera	Chalcididae	GCA_949987625.1	R2-1_CSi	ELLARIFNLILYCGTLPEHLLKSRTILIPKEKELKEPGNFRPITVSSVLVRSLHKILANRLKVITLDKRQRALRDTDECADNIVMLDLILKYHHVRSKLMFMAIMDMAKAFDLISFKALKTTMRAKGISGPMVDYVMTIYHKGRITISHGGWESAEIVPSCGVKQGDPLSPLLFNFVIDEMLKQTPAETGINIEGIQTNILAFADDLILVASTEKGLQQLIDNVTSFLDKCGLRANVEKCKTLAIKNIPTVKKTVISSKTHFTIKGVELPSLNRSTSWRYLGIMFNANGRVKLSTKEILEDYIRKTNKAPLKPQQRLWALREIILPKIMYQLVLGKITIGYLRAIDRRIRAAVRSWLHLPHDCPNSYIHASIRDGGLGIDSFRWRAPKERLARISKLLN…	CGGATCTTCCTTGCTGCGAGGCTTTTGGGGCGGTTCGCCGTCCTGATCGTTTTCTTCGGCCGCCATTCAACGCTCAGCTCAGAACTGGCACGGACTAGGGGAATCCGACTGTCTAATTAAAACAAAGCATTGCGATGGCCCTCGCGGGTGATGACGCAATGTGATTTCTGCCCAGTGCTCTGAATGTCAACGTGAAGAAATTCAAGCAAGCGCGTGTAAACGGCGGGAGTAACTATGACTCTCTTAAGG	TATTGCTTTATGAGCAATAGATCAGAGGAGTCGGTAAAAGGTCAACGAAGATCCTCAGCATATTAGGCCAAAGTAAGCCAGTTTTTAGAACAGCTTAAAGAAACTGGTGAAGACCGACAAGAGTCATTTCTTGCTACAGTGGTCGAGGAGACGGAATCAGAGCTGCCTACACCTCTGGCTTTTGGTCCGTTCCTACATCATATAATAACATCCGAACCACTGAGTTTCAAAGACATAGACACCGTCAAAATCAATGACCTTTGTGCCAAACTACATCTTCGCACAAAGTAGGAAGCTCTTACTAATCTGTCTACCGTATTGCTTGAGCTGTTCCCTACTAAAAGATCGAAGAAAAGCAATGAACATCGATTTACATCTTCCAGCAATCAGGCTCTCAGT…	TAGCCAAATGCCTCGTCATCTAATTAGTGACGCGCATGAATGGATTAACGAGATTCCCGCTGTCCCTATCTATGCGCAGTCGTCTCTGAGCCTTTGAGCTGAGCAGACGTGTCTTCGAGGAGCTCCCGAGTAGCTGCGTTTTTGTAGTGGTGGTGGAAGAAGTGGTGGGGATAGTTGATATAATTGGGGCTGTGGTGAGTGGTGGGAGTTTCGGTTGCCAATCGAAAAGTAGTGGGGCAGGAGTGGTGTAGTAATAGGTGCGGGGTAGGAAGGAGCAGG
Eupeodes luniger	Hoverfly	Arthropoda	Insecta	Diptera	Syrphidae	idEupLuni2	R2-1_ELu	DGPNINNQPRINNENLNLGFSDPNHHPPSNPHPNLPNPNQFVCTFCARSFSTATGLGVHKRRAHPNQFDEERLRADVKLRWSDEETRMLAKKESELEKQRVRFMNIELHRSFPSRTLEAIKKERQKTSYRQLVSMYRDEANIPLSTFRDEANIPLARDEANIPLASTSSSVAHDFGSDAFSQSSVTIPSDPERINELHTYLINIQPIRQSDIINTSSINEIALQALRLGRDEVIARLGRFLLESFPANNRPIRVERHTLVSQRLNRRARRRKEYQETQRNWAKHQDRCIKSILAGPDESQMPAKEVMIPYWENVMGHLSLSKPLDRPCGETLLSLTMPITALEVRRSKLSIGTSPGPDGLSSRNWNRVPDEVKVIIFNLFLWCGKVPQHLYESRTTLIP…	AGCAGGGGAGATTTAGTCCCCCTGGGCTTGCGTTCAAAATGCAGTGTTAAGAATCATAGTTGAAAAAAATTTTTGAAAAAAAAGACCAAGGAACTACATCAAAATTTGACATAGCCCTTGGCTGATTATGAGATTAAGTTCAAAAAAATTTTTCAAAAGAAAAGCCAAGGAACTACATCAAACATGACATAGCCCTTGGCAAATCTATGAGATTAATATTCAGCTGAGAGAGTCATAGCTAAGAGAGTCATAGTTACTCCCGCGGGAGTAACTATGACTCTCTTAGCT	ATGACTCTCTCAGCTGAATATTAATCTCATAGATTTGCCAAGGGCTATGTCATGTTTGATGTAGTTCCTTGGCTTTTCTTTTGAAAAATTTTTTTGAACTTAATCTCATAATCAGCCAAGGGCTATGTCAAATTTTGATGTAGTTCCTTGGTCTTTTTTTTCAAAAATTTTTTTCAACTATGATTCTTAACACTGCATTTTGAACGCAAGCCCAGGGGGACTAAATCTCCCCTGCTCCTTTGGAGCTCGGAACTATGTTAAGCTTCATAGATTTAGCTGAGACCCTTAACAGTGTCTTTGAACGCAAGCCCAAGGGGAATAATCTCCCCTGCTCCATTGGAGCACGGAACGCTGTTAAGGTGGTCAGAAAAGTGTACTTTTGAACGCAAGCCCAGGGGG…	TAGCCAAATGCCTCGTCATCTAATTAGTGACGCGCATGAATGGATTAACGAGATTCCTACTGTCCCTATCTACTCAGTCTAGTGTTGACTTTTGCAGTGAACAGAAGTGTGATTTAAGTAAGTTCTTAGTGTGTTGCAAATTGGTAAGAATCTTAAAGAAATAAATATAATGGAAGAAGATGGGTGTGCCAAAGGGTGCTCCGCTGACGACCAAGTTGGTTTAACCACCGACTTGGAGTCGGATTCGGAATCTGGTG	TAAACTCCCTCCCTTCGTCTCCAAACATACTTCAGCGTGCTGCCTGCGCATCAGGCACAATTCAGTACGGCCACTTGATGGATCCTGCGTGGATCCCAACGTCGTATGAAAAAAAAAAAAAAAAAAAAAA
Paramuricea clavata	Violescent sea-whip	Cnidaria	Alcyonacea	Plexauridae	Paramuricea	GCA_902702795.2	R2-1_PCl	IMSVRCEECGGSFKSGGALASHIKWKHPNVGQPRQEVVSEVKVCPDCGVGFKGDRGLNGHRRSAHPDVYHAARQPAARVKARWSHEELVLIARAELELRRTKPRQGIVRALHSRFPDRSFEAIKCVRTKNPRYKELLVALEAEEAVREFAEMEAADSSRFQPGVPSPSSDGDVGWGDQLRMSINIEHLGVDSLDWVVEGCPDQRVRNKLDEVFALWVGHLARGERAPVRDPQTSASSTNPDRSSSLDSRRRRRAQYSAIQQLYSRKPSACAHKVLDGSWVNPNPGPSPTLQQFCDTWQPIFETPSIKDSRRPTCIGQVRWDILRPVTPEELKPVLTEGASSAPGPDGVKLKQVIGLGMEELCSHYNLWLLCGSQPSALCTGRTIFLPKGSESSDALKYR…	TGTTTAATTAAAACAAAGCATTGCGATGGCTGGTGACTGGTGTTGACGCAATGTGATTTCTGCCCAGTGCTCTGAATGTCAAAGTGAAGTAATTCATCCAAGCGCGGGTAAACGGCGGGAGTAACTATGACTCTAACATCAT	GCAAACCTAAGAGGAACGTGGCTAATGTGCAATAGGCTCTAAAGGCTTAAACACAGGATTGTTTTGAAGCCGAGCCAGTCCGGTGCAAGAAAGATCTGCAGAAAGCAAGAAAGATCTGCTCGGGCTAAGAACATCAACAGAGTCTAGTGCATATCGAGTTCTATTTCCTATTTCCACCAACCAACCTGACCTCCTCGCGGTGCCTAAGGTTATTAGCCTAAACGTGTACGCCCGATTATTATTAAAGGTAGCTCTTTTTGGAGCTACACGTTTTAGGTGAAGCTAACAGGTTGGTGCTTCAGCATCTTGCAGCCAGTTTATAAATCAAATTCCATAAAAAAAAGCTTCATCTCAGTGAAGTTTCTGGCTGCCTCTCTAAGTCTACAGTTGGAAATCCTT…	TAGCCAAATGCCTCGTCATCTAATTAGTGACGCGCATGAATGGATTAACGAGATTCCCACTGTCCCTATCTACTATCTAGCGAAACCACAGCCAAGGGAACGGGCTTGGCAGCAACAGCGGGGAAAGAAGACCCTGTTGAGCTTGACTCTAGTCTGACTCTGTGAAAAAACATGAGAGGTGTAGAATAAGTGGGAGGAGCAATCCGCCGGTGAAATACCACTACTCTTATCGTTTTTTTACTTATTCGGTGAAGCGGAGCTGGACCTCAACGTCCACTTTTTAGCATTAAGATCGCTCTTCTGCCGGTCGATCCGAGCCGAAGACACTGTCAGGTTGGGAGTTTGGCTGGGGCGGCACGACTGTCAAATGATAACGCAGGTGTCCTAAGGTGAGCTCAA…	TAATGACGGATTTCTTTTTTTTCTTGGATTTCTTATTGTGGTATATATATAACGTCGGCCGGTTTGCGGGCCAAATGCTGAAGTTTCTTCTTTTTATCTTTTTTACCTTTTTTAATATTAAAGGGAATCTGTAAAATTTTGAGACTCTAGTAAATAAA
Phenganax stokvisi	Tube coral	Cnidaria	Anthozoa	Alcyonacea	Clavulariidae	GCA_025400075.2	R2-1_PHs	GLPGLIVLLSVSSMSQSPDLQLPCGSCTKAFRTIRTRHQHLVRYGHQLPETQEVEVKFFLNIPRQNIKCPLCTFKSKQVKWPRSFASHFATQHEGYTLNLVYVCTICNLPMPQHHVEGHIRKHREERIPLTPTILSSPSSSEHSHNTPSDISLNSQSSPASLTIDVSGELQLSPQKSPELLSQEPSDLNLPQHFIEACKDTPEEATTSTSNNAASTSTIPNIPPLMSVKTWTPPAAKLASPICPMKQSPPAIYKSKPIKAENTPPSAITNPKSPTPLHLIMKVLQAEDLSPAVPPTIPTTNAESSNTTATTQAPSMSQGPAPPIPIHSQAHPCLNPERRVKQLIRHYRRQATSKRHLRLSPKQEEPQTLLKETDASNTSSPPDTWNSPTTKTHIPTEEP…	TTGTTGGGCTTGTATAAATTTGTATATATCTTGGAACCACTGTATATATTTTGGGGGACCTTTCTTCCTTCTTTGCCTAATAGACTGTACACCAACTTGCTTGGTTTTGGTCTAGACATAGAACTACATCTTTCATATAACTTGAAGAGCTCATATCTGTCTACACGGGCTTGCACATACTTCGAACGATTTGGAAGGCTTAAGACAGTATAGAAGGCCTCTACCGTTCGACTACTACTTACTTAATTGTAACATACAGAGCCCAAAAAACTCTGTAAGG	TTGTTGGGCTTGTATAAATTTGTATATATCTTGGAACCACTGTATATATTTTGGGGGACCTTTCTTCCTTCTTTGCCTAATAGACTGTACACCAACTTGCTTGGTTTTGGTCTAGACATAGAACTACATCTTTCATATAACTTGAAGAGCTCATATCTGTCTACACGGGCTTGCACATACTTCGAACGATTTGGAAGGCTTAAGACAGTATAGAAGGCCTCTACCGTTCGACTACTACTTACTTAATTGTAACATACAGAGCCCAAAAAACTCTGTAAGGTCTTCCTGGGCTAATAGTTCTATTATCTGTGTCGAGCATGAGCCAATCCCCAGATCTCCAACTACCCTGCGGTTCCTGCACAAAAGCATTCCGGACTATACGGACCCGACACCAACACC…		TAAACCCCTTACCGTACAAGCGATCTCCGCTCCTACCACACCCTCAATCGCTAAAACACCTCTCAAGTCCACTACATATGAACCATGACAACTCTGTCTATAGTGTGAAACACCAACTCCACCAATCACCTGGATAACACACTGACATTCTCACTAACTCCAAACCTAAAAACCACAAGTGAAACTTGACATGAATGTTTTAACTAAAAATAAGAACTCTGTTCTTATCAGCTTAATATCTGATATGTTAGGCAATGCC
Hydrozoanthus sils	Zoanthid	Cnidaria	Anthozoa	Zoantharia	Hydrozoanthidae	GCA_027575215.2	R2-1_HSi	KKVALLGKLTPPNPCRSSKPAWVNVVATKRNKNNKGPATAGPADNYRSNGEAHENASVTVACPDCSRTFGSQRGLSLHRRRAHSGKYHAEHVPQQRVKARWDREELVLLARKEVELRRESEKCVNQRLHKHFPSRTLEAIKGVRKSNRVYKEILDSLSCPTPSGLSQRVSDSYERANLEGTGSVSDTLPQSSGMAERWAGDLRKAIRDTRVDFQGLKIDNLEPAMPTSGVRKAIDEEFLKWIPPLKRRTVTTNPPNRSDNIPASKRARRRAQYARVQLRWKKNQSRCARDILAGTWREDEKPIPMATQEPYWRSVFSKSSEPDHRNPDPVGPIQWGLVAPITCDDVTRSLSGMKDGAPGPDGRKLRDLKAIPVRELVAHFNLWLLAGYQPEALRRGETV…	CAGGTCTCCAAGGTGAGCAGCCTCTGGTTGATAGAACAATGTAGGTAAGGGAAGTCGGCAAAATAGATCCGTAACTTCGGGAAAAGGATTGGCTCTAAGGGTTGGGTCTGTCGGGCTGAGACTTGAAGCGGGTGGACCCGGCCCGAGCTGGCCGAGGCCTGCGCGTCCGTGCCCCCCCGGGGGTGCGGCGCGCGTGGGCCGACGTCGGACCGGGAAGGGACTGCTCGTGGATTGTCCCAGCTGTGGCCGCGAGGTCAATTCGGCAGACAATGAACAACCAACTTAGAACTGGCAGGGACAAGGGGAATCCGACTGTTTAATTAAAACAAAGCATTGCGATGGCCGGAAACGGTGTTGACGCAATGTGATTTCTGCCCAGTGCTCTGAATGTCAAAGTGA…	GGGCCTTCCCGAGTTTGTCTTGTCGTTCTCTCTGCTTGCAGAGAGGTAATCATCGATCAAGTCACGGCGAGAGTTGTCAGTACCTGGTAGAGTGGCAGTATCAGTGTTCCATCTCGCGTCTTGGCGTTTTCTAACACCTCGACGGGCACATCATGTAGGGAGCTGTGTCGTACCATGGGAGCAGTGCTCCATGGGTAATCATCGACTCGCTCGGGAGGAAGGAGTGAAAGAAAGTAGCTTTGCTGGGGAAGCTAACACCTCCAAACCCATGTAGGTCTAGCAAGCCTGCATGGGTTAATGTTGTCGCTACAAAGAGAAATAAGAATAATAAGGGTCCGGCCACCGCTGGACCCGCTGACAACTACCGATCGAATGGAGAGGCGCATGAGAATGCAAGTG…	TAGCCAAATGCCTCGTCATCTAATTAGTGACGCGCATGAATGGATTAACGAGATTCCCGCTGTCCCTATCTACTATCTAGCGAAACCACAGCCAAGGGAACGGGCTTGGCAGA	TGACGCTCACTTGTGGGCCGATTAGCCTCGAAAGACGATTGGGACCCTGTGTCAAGCTCCACATAAAAAGAGCAAATACATTGTGACCGACCATCAGTCCTTTGTGAAAAC
Muricea muricata	Spiny sea fan	Cnidaria	Anthozoa	Alcyonacea	Plexauridae	GCA_963855965.1	R2-1_MMu	FYWELVIPVKLIAQRFGIFGQFNFFGTTSYIPCFYRVVGQLYTDLGVALFFGMSRCVDCDRVFGNNGALAIHRKYKHQREDRPVQDGNCEMCVCPDCGNAFKGTGGLNVHRRARHPDVYHAARQPAARVKARWSHEEMVLVARAELEIRRAKPPGGILRVLQSRFPDRTLEAIKCLRNKNQRYMEVLAALEAEEQTPDQELPVSDSNEHSYVTSGAECSWRDQLRMAINIAHLGVDDLDWVTDGCPDQAVRDRLDEVFTSWVGHLVRGERTASGSRRPVSDDAGPDRDLDPRRRRRAQYSALQHLYGRKQSACAHRVLDGSWESTARVRTPSVEQFRAAWQPIFETPSVKDNRRPACIGQVRWEILEPVTPAELKQVLTEGASSAPGPDGVRLKDVLGL…		TCTCGGTTATGCCGAGAGCATGTCTGCCTGAGTGCGTGTTTAAAAACAGGCAACACAACGTTTGAGGCGTTGCACCGCACGGTATCGTTCGTTCATCCCTCCAAATTGATATAAATGTTACGGATGCAGGCACGGCCAAAAGTATCCTTTGACCTTGCACATGCATCCTCTAACACAACAACAACAACATGTTCTTAACCTCAGGTCAGGCAAGATTACCCGCTGAATTTAAGCATATTACTAAGCGGAGGAAAAGAAACTAACCAGGATTCCCTCAGTAATGGCGAATGAAGTGGGATCAGCTCAACTTGCAAATCTCCGTTGCGTTGCAGCGGCGAATTGTAGTCTCGAGAAGTATTGTGTCCAGGCGCGATCGACCATGCTCAAGTTGCTTGGAAC…	TAGCCAAATGCCTCGTCATCTAATTAGTGACGCGCATGAATGGATTAACGAGATTCCCACTGTCCCTATCTACTATCTAGCGAAACCACAGCCAAGGGAACGGGCTTGGCAGCAACAGCGGGGAAAGAAGACCCTGTTGAGCTTGACTCTAGTCTGACTCTGTGAAGGAACACCAGAGGTGTAGAATAGGTGGGAGGAGCAATCCGGCGGTGAAATACCACTACTCTTGTCGTTCTTTTACTTATTCGGTAATGCGGAGCTGGATGCAAACGTCCAAGTTTTAGCGTTAAGATCGCTCTTCTGTCGGTCGATCCGAGCCGAAG	TAGCTCTGAGGAAGGTCTTTAACGTCGGCCGGTTTGCGGGCCAAATGCCGGAGCATTTTACTTTTTTACTTCTTCTTCTTTTTTTAAATAAAAAATGTTATAAAAAAAAATAGTGAAAATGCAAAGGTGAATAAA
Blastomussa wellsi	Stony coral	Cnidaria	Hexacorallia	Scleractinia	Incertae sedis	GCA_947652475.1	R2-1_BWe	PYWRGVFQQASVHDHRRPLPKGPVEWALVKPITIEEVTGAIKGMSDGAPGPDRRSLDDLKRLRRNEVAAHFNVWLLAGYPPKPLRQGETVLIAKEQGTTSPEKHRPITMSDIILRCFHKILASRFEATLPWNTRQKAFMKGDGVADSIWLLQTIIRQHQRTLRPLNIAFLDIKKAFDSVSHESLLLAAGRMGVPSPLLGYLGELYGDAWTRLCIGFDRSDPIKVSRGVRQGDPLSVHLFNAIIDWALDCLNPELGVMVGETRVNAGAFADDIALITGTARGLQFLLDDLAAEFRLSGLEISAGLDGKSASLRIDVDGKRKMWIVNPHPHLQVFGQPIPAIGVADTQRYLGVPLSPMRTRADIAGKLTEGLGNISRAPLKPQQRLFILTTNLIPALYHQL…	AACAGCCTTTCACCCTGAAATCAGATTGTCTGGAGATAGGGTTCGATGCCTGGTAAAGCACCACACTTCTTGTGGTGTCCGCTGCGCTCTCGACGGCCCTTGAAAATCCGGGGGAGACGATGATTTTCGTGTCCGGTCGTACTCATAACCGCAGCAGGTCTCCAAGGTGAGCAGCCTCTGGTTGATAGAACAATGTAGGTAAGGGAAGTCGGCAAAATGGATCCGTAACTTCGGGAAAAGGATTGGCTCTAAGCGTTGGGTCTCTCGGGCTGAGACTTGAAGCGGGTGGAGCCGGCCCGGACTGGGCGCGGCTGACCCCCGCGAGCCCCCTCCCCGTCAAGGGGGGAGGGCGGACGGGCGGAAGGCCAAGGTCGGACCGGGAAGGTACCGCCCGTGGAT…	GAGAGCTGTAGTTTCGTCCTTACCCCGAGGGAAGTGCCTTCACGAGTTGAGCTAGTCGTACGTGGGGGGTCTCTGCCATCTTTTTGCCCCGTCCACGGTAATCATCGATCTAGCTCCGGCGGGGGCCGTCAGTAAGGGCTGGTCCCTGAAGCTAAAACTTCCCAGGCCTGCGAGGCTAACCACCTCGCAGGTCAATCATCTGGTTACGGACGAAGACAGAAGAGAGGGGGCGGCTCCCGCTGCCCCCGCAGATGATATACGGCCGGGGGGCGCAGCGGCGGAGGCGGGGTTGCTTTTCGCATGTCCCGAATGTGACCGAGCATTCGGGTCTGCGAGGGGCCTGTCCCAGCACCGGCGCAGGGCGCACCCCACTGAGTATCACGCTGAGAACGTGCCTGC…	TAGCCAAATGCCTCGTCATCTAATTAGTGACGCGCATGAATGGATTAACGAGATTCCCACTGTCCCTATCTACTATCTAGCGAAACCGCAGCAAAGGGAACGGACTTTGTAAAATCAGCGGGGAAAGAAGACCCTGTTGAGCTTGACTCTAGTCTGACCTTGTGAAAAGACATGAGAGGTGTAGAATAAGTGGGAGCAGTTCGCTGCGCCGGTGAAATACCACTACTCTTATCGTTTTTTTACTTATTGGATGGAGCGGAGGCGAACCGCAAGGTTCACTTTCTGGACTTAAGCCGCCCCTCGCGGGAGGCGATCCGAGTCCGAGACACCGTCAGGTTGGGAGTTTGGCTAGGGCGGCACATCTGTCAAACGATAACGCAGGTGTCCTAAGGTGAGCTC…	TGACGGGCACTCATGTGTCCTGATTTCCGCTGCGCTCCCTTGGCCGGAAGAAGCAGGGTTAAGCTTCCCTTCAAAAAGCCAAGACTTTTGTGTGGCCCGGTCTGGCCTTGTGTGTAAATAAATGTCGAAGAATAGCCTGGGCTAACTTGTGCTCTTGTTATAGCCCTACTGTCTGTAATCGCTCAGGATGTGAACAGTTTGTATTGTCAATTAATGTTAATCCTGTGGTCGGCCTTCGCCGGACCAGAAATAAAAGTGGAAC
Platygyra sinensis	Stony coral	Cnidaria	Hexacorallia	Scleractinia	Merulinidae	GCA_019787425.1	R2-1_PSi	REVAYVLTPWGVPSRVGYAVRVVMRVTSTVIIGHAPARAVSTGFGPEAKTSQAAGANHSCSLIIRLLKGKMKYGGGRRCPTDDLPGGGAATDAGPFHSCPECLRTFGTVRGLSQHRRRAHPQENHAQNVPAAKLKARWDHEELLILTIRLSGVRNVNQQLARITPGRTLEAIKGVRKSTKYRELLASLEQQEADGSEFVERNPSDPDDDEGAPVDIPDDPIQAPPDESVEWAGQVRNAIYHLGVPDGIDLDAISPGNPNDDTRAMLDAEYAWWLPPLAGSSRQRPPGQRPGAPRVRTGQPGRSARAKRRAAYSRTQRLFKISRKRCARNVLSGTWEEEPSPVPMALQEPYWRSVFKAASKHDNRRPPPKGPVEWSLVAPITVEDVTRAIKGMSDGAPGS…	CATGCAGTGTTTTCATGTGTTGGCTTCGTGCAGCCTCTTCAGCTTGGCTAGCGATGTTGTTCAGCCACTTCCTTTTATCGGACTTGATGCTCCTTTTCACCTCTTTGTTCTTCTCAGCATATTTTGCTCTTAGTTGATTCTTCACCCTTTCCGAATGAGTGCTTAAAATCTTCTTGATGTGAAGTATATGAAATAATTCATATTTGAACTGCGGTTGTAGATGCAAGTGAAGAATGATCATCGCAGTTAATTTTCCAATTTAAGCAATCGGAAAGAAGCCAGAAAAAAATCAGGCGGGAGTAACTATGACTCTCTTAAGG	GAGAGAAGTAGCTTACGTCCTTACCCCGTGGGGAGTGCCTTCACGAGTTGGGTATGCCGTTCGTGTGGTGATGAGAGTCACGTCCACGGTAATCATCGGTCATGCCCCGGCGAGGGCCGTTAGTACGGGCTTCGGCCCCGAAGCTAAAACTTCCCAGGCTGCAGGGGCTAACCACTCCTGCAGCCTAATCATCCGGTTACTGAAAGGCAAGATGAAGTACGGGGGCGGCCGCCGCTGCCCCACGGATGATCTACCGGGTGGAGGCGCGGCGACGGACGCGGGGCCGTTTCACTCCTGTCCCGAGTGTCTTCGGACATTTGGGACAGTGAGGGGCCTGTCCCAGCACCGGCGCCGAGCGCACCCACAGGAGAACCACGCTCAGAATGTGCCCGCTGCGAA…
Zoanthus sansibaricus	Zoanthid	Cnidaria	Hydrozoa	Zoantharia	Zoanthidae	GCA_026122405.2	R2-1_ZSa	VIMTLTCDICGFVAKNKGGLSSHLRSHKRKENCQSVNPNPNSVALESVNSSVFNCTICPRSFGTKAGMSIHMRRAHAEAYHESRAPVGRAKSRWSKEEMVLVVRCELRLREEGYKGSINAAISANFPSRSVEAIKGLRKQSKYIQLMDEITLLNSNETSEIDITNQSFLSDPSMKDRASPCETEHTIPDWAILLLDAIDISHIYKSSVFEKLVPGEPDENTRRQIDSEFSAWLSANELNNKAPKKKRIALIDNVPCDSRRRRRFFYRKMQNLYAKNKSEAAEQVLEGTWEKGKETPRLSLSEMTDAWREIFSSESLPDCRTPPQNQDTHWCLLKPVTVEEINSIRNTKESAAGPDMITIKELNSIPAGELASHFNLWLLVGTQPSEMCVGRTIFIPKVD…	TGCCCAGTGCTCTGAATGTCAAAGTGAAGAAATTCAACCAAGCGCGGGTAAACGGCGGGAGTAACTATGACTCTCTTTTAT	CGGGTTTGAGTCGAAAGCTTTTCGTCTTTCTTATCTTATCGAGTTTCCTTGTTTTTATCGAGAGTCTTTGCTTGCTTTTATCCGAGTCATAGTTACGGCAGTAGTACCTTCACGTGGTTCCCGCTGTCAGTACCTGGAAAATACCATCTTTCCAAGGGAAGCTAAATCTACTGCCACTCCCAAGTCGGAGAATTTTAAATTGCACTATTAATACACTTTTCACTTATAAACACAGTTCCGCTGAGCTGCACAGTGCAATACCCGTTCGGGGCATTCAGTGAGTAATCATGACGCTGACTTGTGACATCTGTGGGTTTGTCGCTAAGAATAAAGGTGGACTCTCTAGCCATCTAAGGAGTCATAAAAGAAAGGAGAATTGTCAGTCTGTTAATCCTAACC…		TGACTGGGTTGGTAGCTTAGCCCTGGGCCCATGGGTGTCTCTCATACAGTGTATATATCCTAACCGTTCCTTTAGGAACGATAGAACTGTTGGGATAACTGTATGCCCCGGACTCCAAGTGTCGGCCGACTAGCGGGCCTAATATATTCCGGCTTGGGGTTTTTATGTTAGTTGTAAATTAAAACACTATAAGATAAATTTTCAATAAAAATTAAAATATTTTTCCTAAAAATTT
Virgularia gustaviana	Short-quill sea pen	Cnidaria	Octocorallia	Pennatulacea	Virgulariidae	GCA_025770025.1	R2-1_VGu	KSMYLIFLCWLFIYFAMDNGAVDNAPASTISNGESSANSISVCEICCRTFKSKGGLTLHRRRAHEEVFHHENVPAPRVKARWDDEELVLLARAEIFYRKIGSKSLLADLCKVLPYRTKDSIKGVRRQSNKRYHAIMKALIEEDNADSLTDRPNEEPVSQISDGDDNVQYEDWIGDDSPDWITMLVNEIGDYEFNTSIDVTNIDPFNITDDLKMAVDNDFESWESTVACNDNVRRRRPLKRSTDRPGRHWNASKRRKADYSRVQNLFWRNKSRCAKAVLDGSWPLARAGLTLNELEPFWRQVFEENSVPDTRQPEPISRPLWGIIAPITRGEIKSALVAMRPGAPGPDGMALPRLRHVPVEDIKARFNLWLLTGYLPTEGCKGETVLIEKDHDDLTPPKH…	TTGACGCAATGTGATTTCTGCCCAGTGCTCTGAATGTCAAAGTGAAGTAATTCATCCAAGCGCGGGTAAACGGCGGGTGTAACTATGACTCTCTTAAGA	GTGGGGGCATTGCAGGTAGACCTTCTCGTGGTTGCCCCTGTCAGGCTATATAGCTTGCGAACGTACCTGCTGAAAATCGATGTATCTGATTTTCTTGTGTTGGCTATTTATATATTTTGCCATGGATAATGGTGCAGTTGATAACGCACCTGCCAGCACTATTTCAAATGGCGAATCAAGTGCGAATAGTATTTCTGTATGTGAAATTTGTTGTAGAACGTTCAAGTCTAAAGGAGGCTTGACTCTTCATAGGCGTAGAGCTCATGAGGAAGTGTTTCATCATGAAAATGTACCTGCTCCTCGTGTGAAGGCGCGTTGGGATGATGAGGAACTGGTTTTACTTGCTCGAGCTGAAATCTTTTATAGGAAAATAGGCTCTAAGAGTTTATTGGCCGATCT…	TAGCCAAATGCCTCGTCATCTAATTAGTGACGCGCATGAATGGATTAACGAGATTCCCACTGTCCCTATCTACTATC	TAAATTTATGTTATTATATTATATATGTTATTAATTATATTGGAAGGCTTTAATGAGCCTGAATGTATTTATTTGATGAACTTTCAATAAATATTTTAA
Dendronephthya gigantea	Soft coral	Cnidaria	Octocorallia	Alcyonacea	Nephtheidae	GCA_004324835.1	R2-1_DGi	MIWTGWRRVVLTRECEICLTGCLRHGLVILYVERGPLYGAVDLLQLTLVVLDPRRRRRAQYSAIQHLYGRKPSACANKVLDGSWVNPYPGESPSLEQFCQAWQPIFETPSIRDDRQVTCVGPVQWDLLLPVTPVELEKVLSEGASSAPGPDGVKLKEVIGLGMDELCSHYNLWLLCGSQPSALCVGRTVYIPKGSESNDALKYRPITIASHILRAFHKVMARRFDACLPLKHTQKGFRSGDGIAQHVFTLQAIIDGAKSQLTSLNLAFLDVRKAFDSVSHETIVLAMRRLGCPDPLLAYIRELYLRSSTVFEHNGERSTPIFTRRGVKQGDPLSPFLFNSVLDWALSSLDDHLGYSFGNVRVNNLGYADDIVLLSETRAGLRSQLGKLESHLSKGGLVI…		TGTGCTGAGAACTGAGCAGAATTGGACTTGGGTTGCGGCCCCTCCTTTTCATTAATACCATCAGAGCGAAAAAGTTCAATCCTATTTTCCATCTACAAGTCCCACCTGATTTTCAGGTAACTGGCCTAACCTCCACGTGGTGCGTAAGGTTAGTAACTTAGAGTGTGTATGCCGTAAGCCTCCAACGGTGGTTCCTTAAGAACTACTCACTCGAGTGAAGCTAATAAGGCCAGTGCTCCGGCATTTGCAGTCAGATTTGATAAAATTATTGTAAGAAAAAGCCTTGTCTCAATAAGGCTTCTGACTGCCATATTGCAGTTTTCATTGATATTGGACTGTAGTCAATATGCATCCCTGCCCGGAATGTGGTGTCGGTTTTAAAACCAAGAGTGCCCTAAT…	TAGCCAAATGCCTCGTCATCTAATTAGTGACGCGCATGAATGGATTAACGAGATTCCCACTGTCTCTATCTACTATCTAGCGAAACCACAGCCAAGGGAACGGGCTTGGCAGCAACAGTGGGGAAAGAAGACCCTGTTGAGCTTGACTCTAGTCTGACTCTGTGAAAAAACATGAGAGGTGTAGAATAAGTGGGAGGAGCAATCTGCCGGTGAAATACCACTACTCTTATCGTTTTTTTACTTATTTGGTGAAGCGGAGCTGGACCTCAACGTCCACTTTTTAGCATTAAGATCGCTCTTCTGCCGGTCGATCCGAGCCGAAG	GTAGTGGATATCACTATCACCTCAGACCAGGTCGGAGGGGTTAAAGCTCACCGTGATAAGGTCGCCTATTATGACCAACCAGAGATCAGGGAATGGGTCCAAAACGCCACCTCTGTGACCAATATTTCCTGTGAAGCGGTTGCCGCCAATTGGCGGGGGATCTTGTCGCCTCTCAGCGCAAACTTTCTTCAATCGGCGCTGAAGTTATCAAAAAGGGACGTTGCACTGTTAGGTCTTCGCATTTGTGAGGAAACCTATCATATCCATAGCTTTTTTGGTAAGTCCACCTTTCGGGGGCGCTCTTGATTTTTGACTGACCCACTTTCCTGGGGTGCTCTTGATTGTGAGCCATATACGTCAATGATAGCTGCGTTAAAACGTCGGCCGGTTTTCGGGCCA…
Chrysaora chesapeakei	Sea nettle	Cnidaria	Scyphozoa	Semaeostomeae	Pelagiidae	GCA_011763395.2	R2-1_CCh	VATTRKQSEKDSAATAAEDLEISGGTEEVYLQFKCDTCDRMFKTKAGRSIHIRSQHPDIYHSTNLPNPRIKARWNREEIYLLAKAEARMSLSNVRFLNQELAKVFTDRTIESIKGARKKADYKAQVKEIIQELNSPEALHQEVTSEELDSVHESENQQKSWHELLKDNIYPSRVNVNLDSIRPGCPNSTTRKLIDDDFDNWLKTLNIPTKTGRPKRNPSKLSSNKKKRRRQLYAITQRAYKNDRSRCADEILSGEWKIEKEVPLTLEEMENPWRDIMEKPSKKDSRSPTPVAPISWSLLQPITATLVSDTIKATSKSAPGPDNITLKAVRSINAEDLASRYNLWLYASYQPKNLRSGSTIFIEKEANTKDPLKHRPITIASFIIRILHKIIGKRLAHQI…	TTTAATTAAAACAAAGCATTGCGATGGCCGGAAACGGTGTTGACGCAATGTGATTTCTGCCCAGTGCTCTGAATGTCAAAGTGAAGAAATTCATCCAAGCGCGGGTAAACGGCGGGAGTAACTATGACTCTCTTAAGG	TCTGGTCGCGTCAGGATACCTCATCGTGGTTCTCAGAGTCCAGTAACTCCCAGCGGAGTGAAGCTAAAGTCCTGACAACCTGGCAAAGGGTCAGCAGCCCCTTGATAACCAGGTAACACTAAGTCGCTACCACAAGAAAACAATCAGAGAAGGACTCTGCTGCCACCGCGGCAGAAGACTTGGAAATTTCTGGTGGCACTGAAGAAGTTTATTTGCAATTCAAGTGTGACACTTGTGATAGAATGTTCAAGACAAAAGCAGGTCGTTCAATCCACATCAGAAGTCAGCACCCCGACATCTATCATTCCACAAATCTCCCTAATCCTCGTATCAAAGCTCGCTGGAACAGAGAGGAGATCTACCTTCTTGCGAAAGCTGAAGCTCGAATGTCATTATCAA…	TAGCCAAATGCCTCGTCATCTAATTAGTGACGCGCATGAATGGATTAACGAGATTCCCACTGTCCCTATCTACTATC	TGAACTAGAAGCGAAAAACACCACTAATCTTGCAAAAGTCATGTCACGCAGATTTGCAAAGTTATGAAGAAGCATTTAAATTATGCCTGAAAATACGGACTCAGTGCTACATTACCCGGGGGAGACCAGCCCATTGAACCTGGTCGAAGACTAGTATCGAACTCATAATTATTTACTTGTACAAAACCTGTCTGTAAAATGTTGTCAGATTACACACAGTTATACGTAATTATTATATTTATTGATACTACCAAAA
Chrysaora quinquecirrha	Atlantic sea nettle	Cnidaria	Scyphozoa	Semaeostomeae	Pelagiidae	GCA_014526335.1	R2-1_CQu	VATTRKQSEKDSAATAAEDLEISGGTEEVYLQFKCDTCDRMFKTKAGRSIHIRSQHPDIYHSTNLPNPRIKARWNREEIYLLAKAEARMSLSNVRFLNQELAKEFTDRTIESIKGARKKADYKAQVKEIIQELNSPEALHQEVTSEELDSDHESENQQKSWHELLKDNIYPSRVNVNLDSIRPGCPNSTTRKLIDDDFDNWLKTLNIPTKTGRPKRNPSKLSSNKKKRRRQLYAITQRAYKNDRSRCADEILSGEWKIEKEVPLTLEEMENPWRDIMEKPSKKDSRSPTPVAPISWSLLQPITATLVSDTIKATSKSAPGPDNITLKAVRSINAEDLASRYNLWLYASYQPKNLRSGSTIFIEKEANTKDPLKHRPITIASFIIRILHKIIGKRLAHQI…	TGGGTCTGTCGGGCTGGGACTTGAAGCCGGCGGTCCCATCCTCGACTGGCCGTGGCTCGCAAGGGCTATGGCTGGACTTGGACGAGGCTGCCGGTGAATTGGCCCAGCTTTGCCAGCGATGGCAGTTCGGCAGGCAGTTAACAACCAGCTTAGAACTGGTACGGACAAGGGGAATCCGACTGTTTAATTAAAACAAAGCATTGCGATGGCCGGAAACGGTGTTGACGCAATGTGATTTCTGCCCAGTGCTCTGAATGTCAAAGTGAAGAAATTCATCCAAGCGCGGGTAAACGGCGGGAGTAACTATGACTCTCTTAGT	CTCTGGTCGTGTCAGGATACCTCATCGTGGTTCTCAGAGTCCAGTAACTCCCAGCGGAGTGAAGCTAAAGTCCTGACAACCTGGCAAGGGGTCAGCAGCCCCTTGATAACCAGGTAACACTAAGTCGCTACAACAAGAAAACAATCAGAGAAGGACTCTGCTGCCACCGCGGCAGAAGACTTGGAAATTTCTGGTGGCACTGAAGAAGTTTATTTGCAATTCAAGTGTGACACTTGTGATAGAATGTTCAAGACAAAAGCAGGTCGTTCAATCCACATCAGAAGTCAGCACCCCGACATCTATCATTCCACAAATCTCCCTAATCCTCGTATCAAAGCTCGCTGGAACAGAGAGGAGATCTACCTTCTTGCGAAAGCTGAAGCTCGAATGTCATTATCA…	TAGCCAAATGCCTCGTCATCTAATTAGTGACGCGCATGAATGGATTAACGAGATTCCCACTGTCCCTATCTACTATCTAGCGAAACCACAGCCAAGGGAACGGGCTTGGCAAAATCAGCGGGGAAAGAAGACCCTGTTGAGCTTGACTCTAGTCTGATTCTGTGAAAAGACATGAGAGGTGTAGGATAAGTGGGAGCAGCAATGCAACAGTGAAATACCACTACTCTTATCGTTTTTTTACTTATTCGGTTGAGCGGAAGCGGGCCTCACGGCTCACTTTCTGGCATCAAGGCCTCACATCGGCAGGTCGATCCGTGCCGAAGACACTATCAGGTCGGGAGTTTGGCTGGGGCGGCACATCTGTTAAATGATAACGCAGGTGTCCTAAGGTGAGCTCAA…	TGAACTAGAAGCGAAAACACCACTAATCTTGCAAAAGTCATGTCACGCAGATTTGCAAAGTTATGAAGAAGCATTTAAATTATGCCTGAAAATACGGACTCAGTGCTACATTACCCGGGGGAGACCAGCCCATTGAACCTGGTCGAAGACTAGTATCGAACTCATAATTATTTACTTGTACAAAACCTGTCTGTAAAATGTTGTCAGATTACACACAGTTATACGTAATTATTATATTTATTGATACTACCAAAA
Rhopilema esculentum	Flame jelly	Cnidaria	Scyphozoa	Rhizostomeae	Rhizostomatidae	GCA_026938445.1	R2-1_REs	TAYHAERLPKTRLRERWTEEVLHLLAREEARLVGAGLKDRLYQRLRVLFPKYTIDQIKGQRVKSQKYKTILAQLLKEQQSPVTAGSVSACRDGVDPGMCVEPSSTTPALCDNMSWAQDLKTAINVEDLACPVDLESIAPGRPTDETRSLIDSEFAEWIRSVIISPVTRNRRPGGMARNVAGMNSSKLRRYQYARIQGLYKRNRGRCADEVLSGKWTEVAGTSVQMKDMEPVWRGIMETPSVSDTRTPVSVGPILWQLLAPVTVHELEQTLRNSSKTAPGPDSISWKQLKGISANALVSHFNLWQLASYQPSPMRLGRTVLLEKVRGSLDPLKQRPITIASYVIRTFHKIMANRLESTLPWSVRQKAFIKGDGIAQNVWLLKNIIEEHKNSLTPLCLAFV…	GGCCCAGCTTTGCCAGCGATGGCAGTTTGGCAGGCAATTAACAACCGACTTAGAACTGGTACGGACAAGGGGAATCCAACTGTTTAATTAAAACAAAGCATTGCGATGGCCGGAAACGGTGTTGACGCAATGTGATTTCTGCCCAGTGCTCTGAATGTCAAAGTGAAGAAATTCAACCAAGCGCGGGTAAACAGCGGGAGTAACTATGACTCTCTTATATTACACTCACTTTGGCGGGAGTAACTATGACTCTCTTATATTACA	CTCACTCACACGACAGAGCTAATTTCGGCTGGGCCAAGTTGAAGCATAAGGGTGAAATATTAGTAGAACCCAGCTCGCTTGTTGTCCTATAGCAGAGGATAGTCGCTTGCCGATCAACCTATCATGATGACACCCTGCTATCAAAAAACACCATACATCTACTCCAATCACCACTGATCCTGATATATTAAGGGAAGTAGTTGTCCCTTTAGCGCATGGCAGTTACCTACTCGTGTGTGAAGGTCGTTCTAGAGACATGCGCCTGGGCAGTCATATGCCCCGGCGCATTGATCTGGGTAATCATCGATCCTTCACCGGTGCGTGCTGTTTGGCTGGTATTACCGGTTGCAGAATCTGCCAACCACAGTCGGGCTAACCACCCGACTGCGGTTATTTGCA…	TAGCCAAATGCCTCGTCATCTAATTAGTGACGCACATGAATGGATTAACGAGATTCCCACTGTCCCTATCTACTATCTAGCGAAACCACAGCCAAGGGAACAGGCTTGGCAACATCAGCGGGGAAAGAAGACCCTGTTGAGCTTGACTCTAGTCTGATTCTGTGAAAAGACATGAGAGGTGTAGGATAAGTGGGAGCAGCAATGCGACAGTGAAATACCACTA	TAGTGAACGATGGGCCGAACGTGGACTGGACTCTGGCGCACCTATAGTGGGAGGGCAGCCAGTGCACGCTATTTACCTTAGCGAAAGCGGGTGGTAGGTGCACATCTGCTCGAATCGTAATCCATAATGATTAACCATTCTAGCTATGATTTCAAACAGAATGATTAGCCACGTGAGTGTGTCACTATTGGATACCAGTTA
Bergia sp. catenularis	Crustose anemone	Cnidaria	Zoantharia	Parazoanthidae	Bergia	GCA_025434825.1	R2-1_BCa	KGNGTEETHFPNRTLEAIKGVRKSNQVYKEILNSFSSPATPGPSQTAGYDEHSNPKGMGSSETHTPPQTSETAEVWADELRKAIRDTGVNLPGIEIDNLEPAIPTNAVRKAIDDEFLTWIPPLPRRAHNPPTARKLPARPRARRRAQYAKIQQRWKKNKSRCARDILAGTWREDEEPIPMTTQEPYWHSVFSKSSAPDHRNPDPVGPTQWGLVAPITQDDVTKTLAGMKDGAPGPDGRKLKDLRAIPIQELVAHFNLWLLAGYQPEALRRGETVLLPKDPCTKIPSKHRPITMSDMVIRCFHRIMAKRMENLLPYSPRQKAFRAGDGVAESVWFLSSLIDQHKADLQPINMAFVDVTKAFDSVSHHSLLLAAARLGVPPPFLTYLSSLYGDAQTVLRIG…		TGGACCCGCTGACAACCACCGACCCGATGGAGAGGCGCAGCAGAGCGCAAGTGTAACCGCTGCATGCCCGGACTGTCTCCGGACATTCGGGTCACAGCGTGGCCTAACACTACATAGGCGCCGCGCCCACCCAGAACAATTTCATGCAGAGAATGTACCACAACAGCGTGTAAAGGCCAGATGGGACAGGGAGGAACTGGTTCTTCTAGCTAGAAAGGAAATGGAACTGAGGAGACACACTTCCCAAATCGAACCCTCGAAGCCATCAAGGGTGTTCGTAAATCTAACCAAGTATACAAGGAGATACTAAATTCCTTCTCTAGTCCAGCAACACCTGGACCGTCCCAGACGGCTGGCTACGATGAGCACTCAAATCCTAAAGGCATGGGGAGTAGTGAG…	TAGCCAAATGCCTCGTCATCTAATTAGTGACGCGCATGAATGGATTAACGAGATTCCCGCTGTCCCTATCTACTATC	TGACAGCTCATTCGCATGAGCCGATAAGCCTCGAAAGGAGGTTGGGACCCTGTGTCAAGCTCCACATTAAAAGAGCAAATACAGCGAGACTTTACCACCACAGTCTCACTGTCCAAAAC
Pelagia noctiluca	Mauve stinger (jelly)	Cnidaria	Scyphozoa	Semaeostomeae	Pelagiidae	jsPelNoct2	R2-1_PNo	VATSTTNKKKNSAATAAEDLCVPQPGEGTVVTNVCDYCPRHFSTAAGKAVHMRLTHPDEYHAANVPSARLKLRWNQEELHIYAKAEAALIKQNVRFINQELAKKFPDRTLEAIKGMRRKPEYKKMVADLLLSSVAAPVADPEPVNLADQVYAKSESPPEPPRRGWCDDLLGLINVEKLSGLNPLEITPGIPNSITRTLFDDEFDRWLHSLNIPRKRDRQHRPVAPLSRNPRKRRRQQYSRIQPLYSQNQSRCADTILAGDWRHQSADGIPLAEMEEPWRGIMETPSKEDRRMPARRQPEDWSLVRPVTAEIVRQALKSTAKSSAGPDKITLSDLRRIDHEALASHFNLWMLAAYVPPKALRSGNTIFIPKEQNTRDPLKHRPITISSFIIRLFHRILGN…	TTAGCCTTGACTGGCCGTGGCTCGCAAGGGCTATGGCTGGACTCGGAAGAGACTGCGGGTGAATTGGCCCAGCTTTGTCAGCGATGGCAGTTCGGGAGGCAGTTAACAACCAACTTAGAACTGGTACGGACAAGGGGACTCCGACTGCTTAGTTAAAACAAAGCATTGCGATGGCCGGAAACGGTGTTGACGCAATGTGATTTCTGCCCAGTGCTCTGAATATCGAAGTGAAGAAATTCATCCAAGCGCGGGTAAACGGCGGGAGTAACTATGACTCTCTTCGGTG	TGTAAGGTGTGGTGTGGGGTGGCATTAAAAGTGCTTACGTGACTCCAAGCAAATATATAGCTTCTCCCACGCTACTCAACCCCACCTCCTAGTTGGTGCACGCCGGTTAACACTGGCGGGGCTCTGAGTATGGGCGAATATCCGGCGCCCTAGAAATTAACTGGAACCGTGTTGGTGAGATAACACTTATCGGGAGCGTCCCCAGGTGGCATATTGGGGAAGGGCCATTACCTTTTTTATGGCTAGCAGCATTCTGCCGTTGACCAAATCCGGGCTGCCCTTTGGCAAGGCAGGTTCCCCAGGAGCCACCCGCACCGGGGTTACGGTGCACCTTACTAGAGTAATTCAAGTTCTCTACCTCGGGCCCGTGGTAGAGTATCATAAGTCGCTACTAGTACA…	TAGCCAAATGCCTCGTCATCTAATTAGTGACGCGCATGAATGGATTAACGAGATTCCCACTGTCCCTATCTACTATCTAGCGAAACCACAGCCAAGGGAACGGACTTGGCAAAATCAGCGGGGAAAGAAGACCCTGTTGAGCTTGACTCTAGTCTGATTCTGTGAAAAGACATGAGAGGTGTAGGATAAGTGGGAGCAGCAATGCAACAGTGAAATACCACTACTCTTATCGTTTTTTTTCTTATTCGGTTGAGCGGAAGCGGGCTTCACGGCTCA	TGAGACAGTGGTAAAAGACATTGGATAGCAGCTTATGATGATCACGCGGATTTGTCTGCGTGGGGGATAGTTCCCAGACCAGGCTGGTCTTTCTGGGGGAGACCGCCCATAACTAGGTCGAAATTCTAATAAGTTTAATTTAGTTATGACTATTAGAGAAAAAAAAA
Bolinopsis microptera	Ctenophores	Ctenophora	Tentaculata	Lobata	Bolinopsidae	GCA_026151205.1	R2-1_BMi	KNTMFNITPRPEDSQVDRVTIDAESGLPNHAGANLLQCEWCDRLCKNKAGLTLHKRACKNNPAVGSSAGNTNDNRRINTPPTMRSLFNCEYCNTGYGTDRGLSAHISKKHIPEWNMIKMERFKADGPRQHVWREGDWEILCQGEEEHDRLPSTAKNKLGVNMFIRASYFPQLTIQAISCQRKSPNFHRYKNDRNLQDPVTEPQPELEPIPEIEIPAQASNPTNNPLEFTPLAEDIADEIRGKPLGPEILNVYRLLAQAQFNEANDKSRFIFDELAKDFTRLSTVPKQPTTSKNKNKKKVGKKRISQRPEKKRLSPSKAKRKELYAIVQKKWHTKKRSSVIDTILRDSLGKVREPAHTPEQLAEFWKGLFSRESPPDNRPIPNPRTEIPQLDNPILVSEV…		GTCATTCCGCCGAATCTCTATATCAATATTGAATATGTTTTATGAACATAAAAGTCCAAAGGTGGGCAGGTAAGGTTTTTTGGTTCGTTGATTACGTAATCAAAATTTTAATTTTTTACCGATTTTCGATAATACTATTTGGACAATTTTCGTTATATAATTATGTAATCAAAATATCTTTTCCAAGTCCTCAGACAGCAATGAATAATATAATGTGTATTCTTGTATCTTTACATCAAATTTAACATCAAAAATGGGGTTTCTTATCTTGATTACGTAATTAAAGGTAGGGGGTTGGGTCTTGATTACGGGGGGGTGGGGGTGGTCAAACCTTGATTACATGTAGCGCGATGCCACTACTGGGGTCGCGCGCGGCATCAAATAATTCTCTCGCAACCA…
Pleurobrachia bachei	Pacific sea gooseberry	Ctenophora	Tentaculata	Cydippida	Pleurobrachiidae	GCA_000695325.1	R2-1_PBa	TLPFLKLNMNRLNNEKNSGAVRSTEFSVADNRPSQSLRTTESHRCPNCRKLCRSGNGLALHMKHCAKCYQNGDNRQEPVKPRMECSICGLFFSGQRGVAIHKRKKHPAEWNETKRVEDTLSRKKIRWTSGDRELLHLGMIEWEASAKTHSQEDWVRDHKFPERTINSIKCQIRSKLFRRYVAARPRDEAPAPTPEAAIQEDECAGSILCLKDAAIRWLEKEPDGEEYLAIYERLQDGRLGEAGERSRRKFDELASKYTPLAKSQKPAKGRSKPVDLKSKTNGKLSPAKRRRRAKYGQCQKEWHNNNQRSGLIRSILQGKFGSKEVLKDPRETEETIDFWSGIFNRDSTPDSREIENARETIGALDNMITVEEVAKALKGKSERARGPDGVPHKCLKELG…	GACAAAAAATGGCATTAAAAAAAGTGCAAAGACTCACGATTCGAGGTTGACATTCTGAATCGTCAGTTAAGGGCCCGGACAAAATAATCCTGATGAATCCGGGTAAACGGCGGGAGTAGCTTTTTCATGCTTAAGTCCAAGGTGGCGTAAGGGCCCGGACAAAAAAAGGCATTCACGATTCGGGGTTAACACTCTGAGTCGTCAGCTAAGGGCCCGGACAAAAATTTGCATTCAATAAAATGCAAAGACTCTGAATGTCAAAGTGAAGAAATTCAACCAAGCGCGGGTAAACGGCGGGAGTAACTATGACTCTCTTTACGA	TATGGCATTGTGTAGCCTCGGGTTGCAAGCGTCGTGGGGATAGTTATAGACTCCTCTAGGAACATTATTGTTCCTAGACCGAAATTTTTCTTTAACAAGATTTCGTCCGGGTCCTTAAATGGTGAGTCGGGTATAGAGAGCGGGACGAGGTTGCTTGGAAAAGGGAAATAGGCAAAGTTGAAGACTCCCCACATCGTGTCTTCAACTATGCAAGACCGGATCGTATAGCTTTCACGTAGCGGCGCTGTCTTTCAACCGATATACGAACGGATCTTGGGGACCAAACCCTCAGTGAATTATTGGCAGGAGAAAACCTGTATAAATCACGTGTGTATCAAAGAACCACGAAGCGAGAGGGGATTGACGTGACACTGAATCGTGTTGTATCGGTTCATCAGA…	TAGCCAAATGCCTCGTCATCTAATTAGTGACGCGCATGAATGGATTAACGAGATTCCCACTGTCCCTATCTACTATCTAGCGAACCCACAGCCAAGGGAACGGGCTTGGCATAATCAGCGGGGAAAGAAGACCCTGTTGAGCTTGACTCTAGTCTGACTTTGTGAAAAGACATGAAGGGTGTAGCATAAGTGGGAGCGTAAGCGACATTGAAATACCACTACT
Mnemiopsis leidyi (recurated from kojima)	Warty comb jelly	Ctenophora	Tentaculata	Lobata	Bolinopsidae	GCA_000226015.1	R2-1_Mle	KLHRCCPLFQEKDSGGLNRSASGVMSNTSHSKLNLKMDNKLKTSLETPSGVRADSIITRVRTSSNRGEHSNGVTYPRCEQGVAPLDTHGGICDAPPQVTVPATETDKQKKCEYCEFTYLKPRQIGTHMRKRHPQEWNDIKRTKFLSEKRQKRWLDEDFELLCIGQEEYLVLSSIGKQGKGINQYIQTKYFPTLSTDAIKSQRKSRRFSEYSEKRSRELQPCNTSSDPEELPNEAVTENSPLSFDPLDRDVVKKISSKDHGDQILLVQEHLINGRYQEANTLAKAIFEKLSGKFPNLKTGDHRPGKQQTARKVGKKRVRGSGKKLSPSKQNRRELYAIVQKQWRTKKRSKVINQILTGNLNKEQSYTHTPDQLAQFWSTLFGRVSPRDDRPINHRRSVIP…	TCCCGAGATATGGTTCAGTGTCTGGTAAAGCACCGCGCTTCTTGTGGTGTTCCTGCCTTCCGGATGGACCCTTGAAAATCCCGAGGGAGAGAATAAACTTCTCGTCCGGTCGTACCCATAACCGCAGCAGGTCTACCAAGGTTAACAGCCTCTGGTCGATAGAACAATGTAGGTAAGGGAAGTCGGCAAAATAGATCCGTAACTTCGGGAAAAGGATTGGCTCTAAGGGCTGGGTCTGTCGGGCTGCAGCCCGAGACTTCGAAGCCTTAGGCGGACTGTCTGGAGTAAGGTTCGCCGAGCTCCGGATGGGCCGTCTTCGGCATCGAGGAGGAAGGCTGCAGCTTCGTCTCCGGACATTTCGGCAGACGACTAACAACCAACTTAGAACTGGTACGGACA…	GGGCCCCTTGGACTTGCTCCCTGGGGCAGGACACCAGTGAAAGGAGATCCTCAAGACAGGACAGAGAGACAGGCACACCAACCCTTCGAACCTGAGGAGACACCCAGATCTGGTTACCCCATTCCTGTAACCATGGTTGCTCTCCGTGCGCTGTTAAGGAAACCCAGCCTAGTACCCTCGGGGAAAGGTTGCGTAGTACTTAGCAGTGTGCGGATCAAACCTCTACCGGTCTCTCTAGCGATGAAAGTTTCTCCGACTGGAACTTGAGGGACTGGCTAGCCCAGCTAGCCTGTAGAGCAATGCGTATACGATGCCTTGGCGACAATGGCGACCGCTGCTTAGCAGACGGAGGTTAGTGAAAGGGCGACTTGCTGTTCATAGTCACGTGAGTCGTCTAGA…	TAGCCAAATGCCTCGTCATCTAATTAGTGACGCGCATGAATGGATTAACGAGATTCCCACTGTCCCTATCTACTATCTAGCGAAACCACAGCCAAGGGAACGGGCTTGGCATAATCAGCGGGGAAAGAAGACCCTGTTGAGCTTGACTCTAGTCTGACTTTGTGAAAAGACATGAAGGGTGTAGCATAAGTGGGAGCGTAAGCGACATTGAAATACCACTACTTTCATCGTTTTTTTACTTATTCGGTGAAGCGGAAGCGAGGTGCAAGCCTCACCTTCTAGATTTAAGCCGCACCTTTCGGAGCGGTGATCCGAGCCGGAGACACAGTCAGGTGGGGAGTTTGGCTGGGGCGGCACATCTGTCAAACGATAACGCAGGTGTCCTAAGGTGAGCTCAAA…	TAGTGACGAGAAAAGTCGCTTTATCCTTACATAACAGTGTGATAGTCATCCTTATCACAACTGTCCTGGCGAACAAAATGGCAGAGGGATAGTACTCGGTCCAACCAGAAGGAAGCCCACACGATGCCAAACTTGCTGTAACCCACGTGAGCGGAAAACATCCTCCGAGTATAGTATGATGGAAGGATACAGGATGTGGACCGCTCTAGGCGGCGGACGGTGTAGACGGCGACCTTACCATAGCTGCGACTGCTGTGCGATCCGGAACGGGCCTTTCTCACTTACCTCAAGCACCGTGTCGGATCGCGGGGTGGGCGCGGGATTCCTGCTGGGAAGTTGTCTGCACCCAAGTCGTCAGCTAACTGTCGGTACTTATACGCACCCAGAGCCATGCTCTTA…
Beroe forskalii	Cigar comb jelly	Ctenophora	Nuda	Beroida	Beroidae	GCA_011033025.1	R2-1_BFo	ALLGSSLIFNKMEEKNNETAGRTASSDKTSKSSASGSAARAAVTPAPSRACLFCGKAFKLRGLAGHTRRCESNPEWLNEKIHSSRWDFSGRSPVNCARCDLHMKATCYIGHFPDCIATNGCFRCGNQVPVADYVEHFQVCVRTIDPAEPPTPQVVIPEVQKVTCPYCPAALQAKFSFKPGRGLSMHVKKKHPKEWNDYQLNRMELYPSQYIWREGDDELICQAIEEYQSSAPAVKKAFGINQFIQFRSFPHCTLDSITCHRKTSSFKEYAKDRAKRIADQQAVAESRAEESLPNEDGGHFEEVEILSEKEKSAIAAKPFGSEILEIHQHLVNRRWDTACSAAKLVFEELTCKFGKPNIPVHKVKQGADPRPPGKKPTRKSKKRANRRRLKPSKEKRRES…		TGACTTTTACTCCCGCCGTTTACCCGCACATATATGTCCCATATATGTCGCATCGGAGCGGTCGATCTTGTCTTATATATTCCAAGACTTTACCGGTGAGCTGGCTTTGGCAGCGTATGATACACGCAATACCTACACCGTGGATTTGCCTTTACCAACTTTCGATTCCACTTTTAAGGACCCGGGATACTTTCAGTATAAGTAAAAAAGGTACAAATATTTTTAATTCGATTCAGGTTTCGCCTCAAGACTTTTTCCGTCCGTTGGCTCAACCCTGACGTGACACTGGACGCCGAAGCGCCTATTGTTGTTCGCCTAACATCTCTCTCGGTAGGCATTGTCCCGTTCTAGCCTGGATTCTGGCTTAGAGGCGTTCAGCCATAATCCTACAGATGGTAG…
Psolus chitonoides	Slipper sea cucumber	Echinodermata	Holothuroidea	Dendrochirotida	Psolidae	ASM2756461v1	R2-1_PCh	LPLSRGAKGKIFFSATTSSHSIFALALSEPSIVMATIHLPFRELTFINTTRSEAVFLDNKRMTLDRSWLDGMFKVQVVAQTPVPERATKQPVEIFLPAELIHCIICRLSFNSDQEFHIHTRSHIEKFIYTCSDCRVSRRTPHAIRVHRSRCRCRPPPADAPIHQFACPICQASFPSKIGLGQHVRHRHPQLGNDKRIASRQKDKERKRETRRLAKANAAQAGAGPIETPEQDTGIIIMSKVWTEEEVNTLIDLNELYRNERFINVAIAGVLISKSNKQISDKRRALGLTGKSAKGKSKPRVRSNPIPRPRRSSLDINLFRGGIPEDCDVQAVAHYEKLLNGTSIEEINTWSNDVLAKISTSSNSRKKRSKKRKRSHSKRGKSSLKAKDYLHTQRLYRSN…	TGCCCAGTGCTCTGAATGTCAAAGTGAAGAAATTCGATGAAGCGCGGGTAAACGGCGGGAGTAACTATGACTCTCTTTCTTGTT	CGATGTTGGGGTACCTGCTCGTGGTGAACAAGGCACAATGTGATCTTGGACTTTCTACCATTCTGAGGCTAGCAGCCATCTGTCTGGTTTTTCTTTTGTTTGCATTTAATTTGCGTTATTAAATTGTTAATAGCTTTTTATATCCTCGATCACATTGACTGAAACCCCAACAACCTTTAATAGGGTTACATTCCGATAGACTTCTTCTCTGTCGGTTACTGTACCCTATATAATAGCTTCCCCTTTCCCGTGGAGCGAAGGGGAAGATCTTCTTTAGTGCAACTACATCTTCGCACTCCATTTTTGCATTGGCTCTTAGTGAGCCATCGATTGTGATGGCCACCATACATCTCCCCTTTAGGGAGCTTACTTTTATAAACACTACGAGATCTGAAGCCG…	TAGCCAAATGCCTCGTCATCTAATTAGTGACGCGCATGAATGGATTAACGAGATTCCCACTGTCCCTATCTACTATC	TAGCATATTCTCAATTGTCACCTGTTGAGAAGTTTAGCTTTGCTAGCTCCATGGTCGTTGCTTGTTCGGTAGTATATTAGTAGTATATAAATGTATTGTTCTTTTTTTTATATACTTGTAAGTTGTTTGTGTTATTTATTCATTGGTCATTTGAGCCACTTTGCTAAGATTTATTAGTTGGTTGGGTTTAGTTATTGCAGTGTGAATGTTACTATTGGTGGAGGGCTACCGAACAGTGCAGCGACCTCTCTTTTCTCATTCTCCCCCCAGTACAGGGTCTATTGTGCAGCGCTTGCGCTGTGGTGGTCAAACTTTTCCAACTTGACCGGGATGGTAGGGCCGTTAATTCGGCACGTTGATTGCCCCATGTCCGTTCCTTTCTTGGTTCGCCAGTTACTC…
Paracaudina chilensis	Rat Tailed Fusiform Sea Cucumber	Echinodermata	Holothuroidea	Dendrochirotida	Caudinidae	ASM2758005v1	R2-1_PChi	YSKFKTVRPKMFVLPFKELVVSRGPNYRSLFINGKRTRDWGSLNKLFETPEPIKPSSIIQEKVVVDVIVITLPNIGITKCNLCQLAFNSLKEFHNHSRQHAAKTMYSCRSCDLQFKSPHAYLCHAPKCKGPVPVAPPGCYKCDCCEASFKTQRGLGQHERHRHPNIRNSKRVLQRQKDIEDKRLKRLIVKQPEGAQAQEPTFEAAENLPTHHSSARSRPGKVWSDEEVGLLGFLTQKYQGQRFINKLIASEMKGKTNKQISDKRRTLGLVTNAMQDPRRSDTTNPSVFSSKTTFKYPKGVINIEPFKENVREITPEGDHIEFTLYEQFLEGNKTGIDQWSELSIKKTQALSVERSKDSNKVKRINKKRRKSSDSAKNYLHTQRLYKSNRKKLVSEILDG…	ACGTAATGTGATTTCTGCCCAGTGCTCTGAATGTCAAAGTGAAGAAATTCAATGAAGCGCAGGTAAACGGCGGGAGTAACTATGACTCTCTTTTT	GGGTTTCGTGTTGAAGTACCTCCTCGTGGTGAAACCTGGCTATGTCGTACACTGAGATTGTTTAATACTATAGATGCGTTTTTACACGGAACTGATACACTCTGTGCATTAATTTTTAGACCTTTATATGTCTAACGAAAGAGCGTTTTAGCTCACAATCTCAGTGGGCGTTACCAAATCTTCAACGTAAACAAATGGGCTCCACCTCAGCTTCACCTTCACGTTGTTGCTGGACCCAATATTATAGGACTTTGCCTATAGGGGCTAAGGTATTTGTCCAAGATTTGCCCCCCGTATCTACGTAACCTTTAATATTCTAAATTTAAGACTGTTAGGCCTAAGATGTTCGTTCTACCATTCAAGGAACTCGTAGTGAGTAGAGGACCGAACTATAGGTCA…	TAGCCAAATGCCTCGTCATCTAATTAGTGACGCGCATGAATGGATTAACGAGATTCCCACTGTCCCTATCTACTATC	TAGCCTCTAGTTCCTCGCGGGACCTCCCTATTCACTCTGTTAAGTTTATGTGGGTTTTATTATTCTTTTCGATGGTTTTGTTACTGTTAGTTGCTTTGTTGGTGGTGGGTACACAGTGTGAGGACGGGGGATCTCGCGATTATCTTACTTATGTCAGCGACGCGGTTTACATCTGCCGTATGCGCCAGATTGTTCTTTTACTCTACTCTATGGGTCTTTGTCGCCGATAGTCGGCGGTGGCCATGTTTGTTGGCCGGGTGGTATGGCGTTGGTTTTTCCTCGCCCGCTCCTGGCTCGTTTCGCCAGTGCTATTTACTCTTTACACTATGGGGATAGGAAGTACACCGTGGGTTGGTGCGGGATGGTGGGTATCTCTTGATTTTGCGCGCCACTAAGGGT…
Paracaudina chilensis	Rat Tailed Fusiform Sea Cucumber	Echinodermata	Holothuroidea	Dendrochirotida	Caudinidae	ASM2758005v1	R2-2_PChi	ESDSKCTYIARLTKPERTYIRSTIFSMSDRTSRNLDQETPAAPVVCRPRTLVRARGQTDDGPPVPYGPQGRPRRDKVPDTVPDSPRGLGGIRLFKINAGVFSCPACSEDFTSPRALSAHMICHESWEIRFGCPTCSFQSVNPHATECHVPKCKGDPQEEEKGTVQCNECLRFFKSDRGLSMHELKVHPEVRNEKRKEARERDRARKRGGNPRQPKLWSDEETSTLKDLCKRFHGQRMINKLIIPFLPGKTLKQISSKRCTLKLIHTEPEPAVPLVEAATPVVAVDFNLALFTTFIGEADRSLTNESGRAYLRTLRSALKGEDPGTGVVDHDLENFVNRALADRGGPASTTKPKRPKGKRPTRGPRGSRNCRPDGQPTRRQRKAARVAEYRRVQELFKKS…	TGCCCAGTGCTCTGAATGTCAAAGTGAAGAAATTCAATGAAGCGCAGGTAAACGGCGGGAGTAACTATGACTCTCTTAACT	TGATTTCTCGACCGTCCCCAGAGATGTCAGGTTACTACGCGAGGTACTTCCCACAGTAATCAGAGGCTGCTGTGAAGTGAGAGTCGGACAGCAAGTGCACCTACATTGCACGGCTGACTAAACCCGAGCGTACATATATTCGTTCAACAATCTTCAGTATGAGCGACAGAACTAGCAGAAATTTAGATCAGGAAACGCCGGCGGCGCCTGTGGTGTGTCGACCACGAACGCTGGTACGTGCGAGGGGTCAAACGGACGACGGTCCCCCCGTGCCATATGGTCCTCAAGGTCGTCCACGTAGAGATAAGGTGCCCGACACGGTACCCGACTCGCCCAGAGGCCTGGGTGGGATTAGGCTCTTTAAGATCAATGCTGGTGTGTTTTCATGTCCAGCTTGTT…	TAGCCAAATGCCTCGTCATCTAATTAGTGACGCGCATGAATGGATTAACGAGATTCCCACTGTCCCTATCTACTATC	TGAACAGTCGATTAATGGCAATCATGGCGACTTGGCGACTCATTCATGAAGTCTCGGACTGATTCAAAAGGAATTCCTACCATTAGGCCTGAATCACGTATGTGGCCTCCAATTCTGCACGGGAAGTTGTATTCCGAAATAACGTGCCTTATTTTATAATATCTGGAGTGTCCTAAAGGGAACTTTAATACCCGACAGGGCCAGGACACAGGCAAACCGGTGGTGCAGCCCGGCTATATTACGATAGCATTGAGCTATCAAAGTTAGAGACGCTAATTTTCCCTATGCGAGTTCATGGATTTATTCCACTTTTGGGGACTCATTACATCTCTTATGACGTTCTGTTAGGGCAGTGTTTCTCAATCCTAAATCTTAGCGCAGAAATTTGATGGTTTTCCG…
Paelopatides confundens	Paelopatides Sea Cucumber	Echinodermata	Holothuroidea	Synallactida	Synallactidae	ASM1131785v2	R2-1_PCo	LPEAKFFGFYLLLILNSSLPRRRLCSYCFFSVFALSLRGRMVVLPFKEFVFYRSRLRYNIRIDGKYINNWNHLNHLFKIPEPISAPCTIVYKKKTDFLIVLPRDLIQCNVCRLSYSSYIDFSSHTKTHIETFSFACKECRKVFKSPHGFECHYPKCPDRAPPIYHHITTTDSHTEHNASEIATNVESVAELTNNSTPASMQVLETEQNVVEIATIVESITNEFTCMECGISFASKIGLGQHERHKHPLLRNSKRIKQREKDRDAKRAKRRAVREEPVIDTPIQSTHIVTSRDPGRTGALWSKADIIKLTELNLKFEGARNINILIARELVSKTNKQISDKRRGLNLITRASPVSVRRVTRSRVSASLRGPSGRPDKVPFLNNLVGVNIPPEFERPYLNF…		TTAGGTGTGGCAGGGAGTACTTTAGACTTTTTGGGTTGTGTGCTGAGATACCTCCCCGTGGTACAACCTGGATAACGAGAACGAGTTGAGATGTTGTATTGGCTATTCGCTTATGCCTTTACATATGCAAGAGGGTATTCCCTCCTCTGCCACAAGATCACTATTACTTTATAAGCAAGTGGGTATTCCCTCCTCTGCCTCTTTTTGCTTTGTATGTAAGTGAGTACACTCACCTCTACCGTTCACAAGTGGGTACTCCTGCCTCTGTTTTGTAAGCAGGGTGAGTACTCTCACCTTTGCACAGATTTAGCAAGGTTCGTATCATTCACCTTTGCTCACTTACATCTCAACCCGTTTTCGCGAACTAAAATCTCAGCTTTTTGTTTATTGGGCCTTATT…	TAGCCAAATGCCTCGTCATCTAATTAGTGACGCGCATGAATGGATTAACGAGGTTCCCACTGTCCCTATCTACTATC	TAGGATACCTCCTTCTCCTTGCTCTTTCTTACCCTCCTCAACTTTTTGGCTTTCTCATTTTATTGCTGCACTTTTTTTGTAATAAAAAATACTTAAAATATTAAATTCAAAAATAGATGTTGGCCCCTCATTTAGTCGTCTCTTCGACAGTATATATATTTGTTTACGGATATACATTTAAGTAAAACAAAAAATATTAATGTCGTATGGTTATATTTGTATTCAGTTAGGCAGTTTAAAGAGCTTTAGGTTATCCCATCTAGTAAGGTATTTATACTACTAAAACTAGGGGGTAATCCTCTCTGCCGGTTTTTCTCTCTTTTCTTCTTAAAAATGTATATATATATGTAATTTTGGTATTAGTGTTTATCCTACTTCGTGTAAACCGTTTATGTGGTA…
Scotoplanes globosa	Sea pig	Echinodermata	Elasipodida	Elasipodida	Elpidiidae	ASM2757502v1	R2-1_SGl	LRSILMEYVELQVRELNRKYPSIMNRNINNIISGNGPGSTGVASCTNKVPDRTEPTTRGETRGELAPPVEQEIFACISGLVFDCYYCKESFMSARKYATHMTMRHENREVTFTCPGCDFKSKKPHSVICHKPKCKGEVVAAEVNGGVLCPECGRTFKTVRGLSTHERKAHPTVRNEKRKIAREVEKTRNHDTSARPLNVKQVWNAEDTLLLIDLDEQFKHLYRANVAIRKFLPHMSLKQISDKRRGLAKVLQDKTQIPTVDAQHEPLPEVVGHFDAEEFRIERVRGGTPEHTDVIEEESDDINCQDFLNMVMDGKKATIQEVDKVFEIVMNRIKDQNPKSADNSRKSSTSNSNHGSRKTDGNNATRGHRHAARAALYRTTQKLFREKRGLLARNLLDGE…	CTGCCCAGTGCTCTGAATGTCAAAGTGAAGAAATTCAATGAAGCGCGGGTAAACGGCGGGAGTAACTATGACTCTCTTAACA	ATGCTAATTCGGTGCGTCCGGAAGGGAGACTAGGTAGTGTACATGCAACTATCACAACCTTCCACGCAGAGAGTCGGTTAGCGAATTGTTGACTAAGAAGCATACTAATGGAGTATGTGGAGTTACAAGTTCGTGAGCTAAACCGGAAGTATCCTTCAATAATGAATAGAAATATTAATAATATTATAAGTGGAAATGGGCCTGGCTCCACCGGTGTAGCGTCCTGCACCAACAAGGTCCCCGACAGAACTGAACCAACGACGAGGGGGGAGACCAGGGGCGAGCTGGCTCCTCCTGTAGAGCAGGAGATCTTTGCTTGTATCAGTGGATTAGTATTCGACTGTTACTACTGTAAGGAAAGTTTCATGTCTGCTCGAAAATACGCAACCCATATGACGA…	TAGCCAAATGCCTCGTCATCTAATTAGTGACGCGCATGAATGGATTAACGAGATTCCCACTGTCCCTAT	TAGAGTGAATTTTATCAAACGTGTCTCGTGTTGACGTGACCTAAAGCTTATTTCATCTTTGGAGCATTATCGCTGGTCATCGTATTGCGATTGATTGTTATGGTATATATAGTAACATGAGTTCAACCTGAAGGTGAAATTGACTTTTCACCATGTGCGGTGGGAAGAACAGTTGTAAGCCGCTCACACACCGATCGGATACCATGCCAACTGTATCCAGGACCCAGGGCGGTGGTGGTCTGTTAATCCGTATTCAATGGGACCTGACTCAACTATGGTGGAGTCAGGTTGGTTTAAAACTGGGCCATGCGTCCCTTATAATAACGTAAAATTTCTTCCAATTCATATTTTTCGAAATATTTTGGTAAGGACTGTTTA
Eupentacta quinquesemita	Stiff-footed sea cucumber	Echinodermata	Holothuroidea	Dendrochirotida	Sclerodactylidae	ASM2757502v1	R2-1_EQu	NSLRNANRKKAITADIQRKRDERAELRALREVEVRSTSVWSESETELLMQLEKQFSGVRFINCEIQKFLPSKTAKQISDKRRQVKARKPKLMSPAPDIPQSEPDAPHATCTAVTAAFDLAAFTKVIDMIKNTGTDEVLAELVDVLEEIVSGSEPEGGIVDDLFGKFLGETDSNPKSAGRQRPTGKGGTSRPANPNGPRTRGERRKARAADYRRVQELFKKKPKILAQELLDGGVQVGCEIPPASVEGTYKERFETVSGGVDISSYPTPESLVDNEDLIKPITDDEVLAAIRNTKPGTAPGPDRVSLAAVVKLDKSGTRLSALFNLWLLLGRTPRQLKENRSILLPKGSQNLDDIGNWRPLTLSSVILRLYSRVLAARLSNTISLCPRQQGFIKGSGTAT…	GTCGCGATGTGATTTCTGCCCAGTGCTCTGAATGTCAAAGTGAAGAAATTCGATGAAGCGCGGGTAAACGGCGGGAGTAACTATGACTCTCTTAAGG	AACTCTCTGAGGAACGCAAATCGAAAGAAGGCCATTACTGCTGATATACAGCGAAAGAGGGATGAGCGAGCTGAACTCCGCGCACTGCGTGAAGTAGAGGTTCGCTCTACCTCGGTTTGGTCGGAGTCTGAGACCGAGCTCCTCATGCAACTAGAGAAGCAATTCTCTGGTGTACGGTTCATCAATTGCGAAATCCAAAAGTTCCTTCCGTCGAAAACGGCAAAACAAATCTCCGATAAAAGGAGACAAGTCAAGGCCCGCAAACCTAAGCTAATGTCACCCGCACCCGACATTCCCCAATCGGAACCCGACGCTCCTCACGCTACTTGTACTGCGGTGACTGCTGCATTCGATCTAGCAGCCTTCACGAAAGTGATCGACATGATAAAGAACACTGGC…	TAGCCAAATGCCTCGTCATCTAATTAGTGACGCGCATGAATGGATTAACGAGATTCCCACTGTCCCTATCTACTATCTGGCGAAACCACAGCCAAGGGAACGGGCTTGGCACAATTAGCGGGGAAAGAAGACCCTGTTGAGCTTGACTCTAGTCTGGCGCCGTGAAGAGACTTGAGAGGTGTAGAATAAGTGGGAGGTCTCTCGTCCGGGGTTACCGACCCTCCGGGGAAGGGCCCCGAGTTTCCGCCGTTGAAATACCACTACTCTCAACGTTTTTTTACTTATCCGGTGAGGCGGGTGGCACGGCGGCGCGGTCCCCTCGCGGGTCGCGTCGTCTTCGATTTTTGCTGGTGCCAACCTTTTGTCCGTCTCGATTGCCTCCCCCTCGGGGCAGTGCGC…	TAAGAACGACCAGATTAGTGAAACGGTTAATGACCATGGCACGATCCCCTACAGGATGGAGTACCGTTCCAGATCAGGTGGTACGCCACCTGACTCGACCATATACGGTAGTGATGCGACTCCGTCACGTCGCACTCCGCTCCTGTAACGGGATCTTCGGACTCTCCTTCGAAGGCCGGCACACAACATCATGCTGCCAAGTGCGAGAAGGAGAGAGTACACATCGCCATGAGGAGTTCGTCCCTGAACCAGGACACGAATTTAGGGGAGTGGTTTCTCGAGATCTCTTTCCATGCGTATCGCGTTGATACTAGTTGACACAGGGTTAGCTGTCCCTTTAATACGGCAAATGACTTCCGAAGAAATTCGGTTGTCCAATGCATT
Pentamera pediparva	Sea cucumber	Echinodermata	Holothuroidea	Dendrochirotida	Phyllophoridae	ASM2540011v1	R2-1_PPe			GACCGCTAATTTTTTTGTCCCAAAATTGTCGAATTGTCTCACGCAGAGCAAGGATAAACATGGGAAACTGGCCCTAACCCTAACCCTAACCCCGTGAAACGGCCGACTCAGAACTGGCACGCACCAGAGGAATCCGACTGTCTAATTAAAACAGAGCATCGCGTCGCCTGTAACCCGGTGCGGTCGCGATGTGATTTCTGCCCAGTGCTCAGAATGCCAAAGTGAAGAATATCAATGAAGCGCGGAGTAACTATGACTCAAGTGAAGCTTCCGAATTGTTACGATATTTTCCCCTGCAATTCAAGAGAGAGTCGGTAACGGGTACGGTGCATTGCAAGGTACCCGGCCAATATCACTTATTCATCCTGGTTCAATCGTAAAATTATCCAGGACACACAA…	TAGCCAAATGCCTCGTCATCTAATTAGTGACGCGCATGAATGGATTAAGGAGATTCCCACTCGGCGGGCCCCACATTGTTACAAATAGCCCGACTTGTGCGCTATTGTTGCAAGTTTAAAAGTGGAGTTGTCGTTCCCCCCATAACGACAAGGAAGTATAGGAACTACTTTGTTACTATTTGCCAGACGTGGAGTTCAGACCACAAAACTGTTCAGAGTGTTGTCATCATTTACATTGTGAATTGTAACCACAAGTTATCAACGATGTCATGGCTGCTTTTTCTCAGCGGTAATCTACTAGCTGTTGGACTAACAGGGGAAATGCCGACTGGTAAGCCTTAAGTAATATCTTAGGCTGAAGCCAAATTATGCTCTGGTCCTGTTCACCAGATTAACTGT…
Antedon bifida	Rosy feather star	Echinodermata	Comatulida	Comatulida	Antedonidae	ecAntBifi1.1	R2-1_ABif	GSLALGQVDSEGEPSTKSVLTMSFRHCEFRSHKNPIIDGHNIPPSSLKEFFKIRAPVEGLPIPEGAQDIPVVCSADSRTEVENNPVVVVPVPFTYFVCPMCNTGYTEIRKLTAHLHKHTDASVLFKCGKCGKFSKTGHGATIHYAKCSILEQPTTAQVLDFVCSCGKAFKTKTGLSQHGRHRHPILRNLKRVEAQQAEIEGKRLQRAKNSKRSKKSIWSDEEVEKLIYLNSEFQGSRQINSDIAKQLASKTNKQVSDKRRALGLLIGPKAKSTVQLPVTRVPMPKRPQRIEEIPKEPFEEALISATEQITNTELGNLVLTSFSRAIEKSSAMTGYDKIKGKLPPPKARVDNKNLLLPITVEEVNTAIKATKTATAAGPDKVTLEDLKCNPNINTVLASL…	GCTTGGCGGTCTTTCGGGGTCGCTTCGGCCGGCGCCAAACAGCCAACTTAGAACTGGTACGGACACGGGGAATCCGACTGTCTAATTAAAACAAAGCATTGCGACGTCCGCAACCATGGCATTGACGCAATGTGATTTCTGCCCAGTGCTCTGAATGTCAAAGTGAAGAAATTCAACGAAGCGCGGGTAAACGGCGGGAGTAACTATGACTCTCTTAATT	TAATTAGGCTCTGTTAGTGACTCTTTTACAGATCCTGCAACGTGAATGTACCAATACATCCAGTTGCCGATCATAAAAGATTCCGAAGACGGCGTATATATATAGGCTTGATAACCTATCATAAGTTTGTTCTTACCGTTCCTCACTGGTCTAATTGGGGTTTCTCTTAGGTTAATCTCCCGAGAGTTTAAAAACCAGCTGATTGCTAAAAGTATATTTAAATATATTCCCGGACTCGGGACCCGGCCCCATCTGATGCAGGTGCGGATGGGGGTTGCGACACACTTGCAGGTACAGGAGCGGGCATGCACGTCTCCTGTATCTGATATTCCCGCATGCAGGACGGCCGATAGGTCAACCGTGCAGCAGGTTGCTGCATATAACGTACGATGCCACAGC…	TAGCCAAATGCCTCGTCATCTAATTAGTGACGCGCATGAATGGATTAACGAGATTCCCACTGTCCCTATCTACTATCTAGCGAAACCACAGCCAAGGGAACGGGCTTGGCAGAATTAGCGGGGAAAGAAGACCCTGTTGAGCTTGACTCTAGTCTGACCTTGTGAAGAGACATGAGGGGTGTAGAATAGGTGGGAGGCTCACGCCGCCGGTGAAATACCACTACTTTCATCGTTTCTTTACTTATCGGGTGATGCGGGAAGCGGGCCCACCGGGTCCACGATTCTAGCGTTAAGCGCGACTTGTCGCGCAACCCGCTCCGGAGACAGCGTCAGGCGGGGAGTTTGACTGGGGCGGTACATCTGTCAAATGGTAACGCAGGTGTCCTAAGGCGAGCTCAG…	TAACCATGATAAGGAATGTGTACTTGTGGTTAGTCCATTTTAATTTTACTTAAGGAGGGACCCAAAAGTGAGGACAGGTACGTAGTGGGCTGCGTAAGATTGTGTCTGGCGCACCAAGAGGGACTAACATCTTTCCCTTGCCTTCAACGGATATGTGTAAGATCGGGTTACACGTATTTCGGTGTCAAGGGCATTCTCGCACATAGACGTGAATATCCTTGATAGGACAGTGTGGAAGGTTTCTCGTCTTTTTCAGTGACGCCTACTGTCTTAGGTGGAAAGACTCAAGGTTGTGGCAGTATCTACTGCTGTACCTAAGTCATCTAA
Actinopyga echinites	Deep water redfish	Echinodermata	Holothuroidea	Holothuriida	Holothuriidae	ASM1001598v2	R2-1_ACe	IPPTRTGLCLVNCSVVCLPTTKSSIGAENCPSLWEERSGTFCFSFHSTFKCLFNILTGVRVFMCFAYCTRSGIMMVLKFQELLFINGKGAKYYLLNGVMRCNWGLLSDLFEAPLREVSVSRPPNSPPKGPFMVEVPSNIYQCGACKSAFINHREFQKHTLTHECKFLFKCTSCERMFDSAHAVLIHRTYCKGEAPPRRDPSNFVCSVCHCPFGSSRSLGQHERHRHPEVRNRKRIELREREIRRKREARLQASNRYLHLQDELLDEPSGGSVERQIDRSKIWSDTEVTLLKELDAKFKGAKNINIKIAEFLRSKSNKQISDKRRQLGLTGSVRPSTKPAAKRATTSSQRAQPSSLAPLATKLRSSIDHLPEADSDPSIQPLLSLLDGDPLEFSNWSSSF…	GAACTGGCACGGACCAGGGGAATCCGACTGTCTAATAAAAACAGAGCATTGCGACGTCCGTAAACCGGGTGTTGACGCAATGTGACTTCTGCCCAGTGCTCTGAATGTCAAAGTGAAGAAATTCAATGAAGCGCGGGTAAACGGCGGGGGTAACTATGACTCTCTTTT	GCTGTACAATTGGTGGGTACCTCCTCGTGGTGTACAGCGGATGCCTGACGATCATTTACACACATACTGAGCCTATTGTTTAGGTGTGCCTTTCAGGTCCTGAGTCATCTTTGGCCTACTTTTCTTACACAGGTTGCCTACTAAAGCAGCCTTTCCACGATCGTCAGGTAACTAAATCCCACCAACCCGCACAGGTCTGTGTTTAGTTAACTGCTCCGTTGTGTGTCTTCCTACTACGAAGTCCTCTATCGGGGCTGAGAATTGCCCATCTCTTTGGGAGGAGAGATCGGGAACATTTTGTTTCTCTTTTCACAGCACTTTTAAGTGCTTATTTAACATTCTGACTGGTGTAAGAGTCTTTATGTGTTTTGCCTACTGTACACGTTCTGGCATAATGAT…		TAGCTGTCGTTCTAGGTTGCCAGTCCTCCCCTGGCTTGTCTGTTCGACATCCTTTTACTCTCTCTTTGTTTTTTGCCATGAGGCGCCAGCCTCCCTGGTGATCATGGACCCGGTCGTCGGCTTCACATGCAGTCGGTTGCCACTACTGCACGTAGTTCTGTAATTAGGTTTGTAAAGTGGCTCTAGGTTTTGTATCTTTAGTTGTGTGTTAGCACGTTTTTTGTTAGCTGCCGGCGTCCGGTGTTCCTTGATGCACCGTCCGACCCCCCAGCTCTTGGTCTTCTGCGCCGTCATGTATGTTGCACTTGTGCATCTCATGAGGGTGGTGGTCTCGTACATCCGAGGCCGGGTGGATGGCAGGCCGATTTTGCTAACCCCATTCCTCTGGCTTGCCAATTG…
Marthasterias glacialis	Starfish	Echinodermata	Asteroidea	Forcipulatida	Asteriidae	GCA_911728455.2	R2-1_MGl	CLDKRPPPGLVRTPNMLVQINDRRIPAETSPGSKRSPISSIGADRRNRAGSSNTIATAVVGVAPSGLPPGDHHPMPRGVTGNARGIQATPPNVAQVDDDRDLAVGFQRVPSFDVWNSTRYSGRSIPLAALELGEEVLSEPNETDGMSLPRDDITLEPGSPGSVVIEADTQEVVAQMQVGPPEVEQPVTTVSYPVPYKETGCKLCQEVFPARKRLVEHYKSKHPRVIVVGECAKCQRRYQNFQALACHAGKCPGRIQAPVQLLHRCENCGQSFKTLSGMKQHMRHRHPAQRNEERLRKKADDVMRKRLARSAASKSGQARVQVWSEEEVYRLLELEEQFANEKYVNKCIAEFLPGKTYKQISDKRRCLKKKGGSNPPGRTRPPRKTVTVPVQSAMDKKSY…	CCCCGGCGCGGGCCGGGCGAGCGGGCGGCGGCCGGGCGAAGGTCGGTCGTGCGCGCCGGGTCCGGGCGGCGGTGTCTCTCCGTCTCGCGTCCCCGGGCGGGGCCCGCGGTGCGTCTACCCCGAACCTCCTCGCCCCCGGGCGCTGGAGCGGGAGGGGTCGGCCCCGCGGTGTCCTCCCCGGTGTGGCGCGGGCGGGCCGGGGCCCCCGTCCGCCGGTGCGCCGGCTCCCGAGCCTCCGTCGCCGGGCGAGCCCGGACCGGCGTGGGGCCCGCCTCGTGGACAGTCCTGGCTGCGCGGCCGCCTCGTGCGGTCGCTTCGGCCGGCACCCAACAGCCGGCTCAGAACTGGTACGGACCAGGGGAATCCGACTGTCTAATTAAAACAGAGCATTGCGACGTC…	TGGGTCAAGATGGGCCGTCAGGGTCAAAGGGAAAATTAGTCTCTAGAGAGTAATTATTCCCCGAGAGTAACTGACACACCACCCTTCTTCCGGAGTTTGGGGAGATAAGAACAGGCACCCCTGGTTGGAAACTCCGGAACTAACAGGCCGAGGAAACGAAAGTAAGACCAAAAATCGGGGTCAGGGGGATTTCGTCAATTGGCTGGGGGTGTTAGCTCTGAGATAACTCCAAATGGAAGTCCGGCCAGGGCAAGGCGGAACGAAAGATGGAGTCCCGATAGTGAATGTTGCATACCGGTACATCAAAACGCCCCTCCGTCACTCCTCGGAGGGAAAGGGGCGTGGGTATAGAGGAAATGCACGTACATAGTCGGTCACCAAAGGGATGCCAGGGACAAG…	TAGCCAAATGCCTCGTCATCTAATTAGTGACGCGCATGAATGGATTAACGAGATTCCCACTGTCCCTATCTACTATCTAGCGAAACCACAGCCAAGGGAACGGGCTTGGCAGAATCAGCGGGGAAAGAAGACCCTGTTGAGCTTGACTCTAGTCTGACCTTGTGAAGAGACACGGGGGGTGTAGGATAGGTGGGAGGCCGGGCTCGCCCCGGTTCGCCGGTGAAATACCACTACTCTCGTCGTTTCTTTACTTATTCGGTGAGG	TAAGGTTCCCCAGCGACTAGCGAGTTCTTCGCTGAGACGCCCGGCGACCATTGGCGCTCCTTACCCTATCTGATGAAGACGACAACAATCGATAATGACAAAACAACAAGCCCGTCCCCCGCTAACCTAGCTGTGTGTGTAAGCATGCCCGGCCACTTGAAAGCCGGATGATGCATCCTTATCCTAGTGAAAGATGGGGATATGGGAATCCTCCTGACGTGTCACATGTCGACGCCCGACAATAAACGGCGAAATGCCCAATACTAGTTTACTAGTTCGGATCCTTA
Asterias rubens	European starfish	Echinodermata	Asteroidea	Forcipulatida	Asteriidae	GCF_902459465.1	R2-1_ARub	NAQQPSRHCNKPIMILQIKAMNMPAEAPPGTTRRPRASPKSAQWGSSIKDRTPATATTVVEPVLPFGTHHTSPQGVIDRAWGIPLSTVVHTDNDNSANRFQMIETFTIWNSKRYTGREMPLAAIAVGTDTVDQPAGEVTTPQREEQMSPMRGDDIIIDLTEPSTPEAEAQRAAISPHGVLRERPSHRDDDVIDLTTSNKPEAVTPREVNSPRGIEELSESSDDGGTEVGTPPREEETLVETVDESELEAVVSYSVPYRETACARCHELFPARKSLVDHYKSLHPKVVVLGECGKCGRRYQKFQALACHAGKCQGKIPTPTPHPFPCKICGQTFRSKIGLGQHERHQHPNHRNEERLCKKAADATRKRQTRSTTTNAAQARVQVWTEEEVDRLGDLEKQF…	GAGCCCCGGCGCGGGCCGGGCGAGCGGGTGGCGGCCGGGCGAAGGTCGGTCGCGCGCGCCGGGTCCGGGCGGTGCGGTCTCTCCGTCTCGCGTCCCCGGGCGGGGCCCGCGGTGCGCCTTCCCTGACCCTCCTCGCCTCCGGGCGTTGGACGGGGATGGGTTGGCCCCGCGGTGTCCTCCGTTCGAGGCGCGGGCGGGCCGGGGCCCCCGTCCGCCGGTGCGCCGGCTCCTGAGCCTCCGTCGCCGGGCGAGCCCGGACCGGCGTGGGGCCCGCCTCGTGGACAGTCCTGGCTGCGCGGCCGCCTCGTGCGGTCGCTTCGGCCGGCACCCAACAGCCGGCTCAGAACTGGTACGGACCAGGGGAATCCGACTGTCTAATTAAAACAGAGCATTGCGACG…	GTGAGGACTGGATAAATCTAAATAACTTTTAGAAACATCCGGACCCCATTACAGCGTTCTCGAATACATCTTGAGTAACTGGCATGACATCCTAAATCATAAACTCTGAAAAATGGGGTGGTACAACCCTGGACTGGGTTTTTCAGAATGAACAGGCCGTCGCATCTCGGTAAGAAAAAGCCGATGTCGGGAGAACGAATGCGTAGTGCTGGGGATGCTAGACCCGGAGACGACCCAATACAGAAATATGTCTATACGCAATAGACATACGGATGAATGGGGTTTCGATAGTAAATGGTGCATACCGGTAGCAGTGAGACAGTCGTGTTTCGACACGGAGCTACAGGCGAGGAAATGCCCAGAGATAGTCGGTCATCAAAGGATATCCTATGCGCAGAG…	TAGCCAAATGCCTCGTCATCTAATTAGTGACGCGCATGAATGGATTAACGAGATTCCCACTGTCCCTATCTACTATCTAGCGAAACCACAGCCAAGGGAACGGGCTTGGCAGAATCAGCGGGGAAAGAAGACCCTGTTGAGCTTGACTCTAGTCTGACCTTGTGAAGAGACACGGGGGGTGTAGGATAGGTGGGAGGCCGGGTTCGCCCCGGTTCGCCGGTGAAATACCACTACTCTCGTCGTTTCTTTACTTATTCGGTGAGGCGGGA	No 3'UTR
Denticeps clupeoides	Denticle herring	Fish (Bony)	Actinopterygii	Clupeiformes	Denticipitidae	GCA_900700375.2	R2-1_DCc	PDTTPVKKVNSNMKVSDILSYRMARGPGYQRAMGGSQEAGSQPIITRPPRKLDMARVMFVSVGTQTNYEDAKPVASDDTQTWTGNENELIPFSLTIWNSSFQEPRPSESEIETDGADIGWLQTGESVEDLFDDNGEEDEAHLSELEASGYALEHSLLVEPVLGSENTSEGETVTITLPNSMIHCQLCGEVPGGPMKAQEHFVKFHRDVPVVFSCGKCGKGDQNPRSILSHHAKCKSGAPQTSPARGHECTLCGQSFGTISGLSQHKRHVHPTERNEERIVAASQPSKKKGRKLQLWSQQEIERLRQLEVTYKGARTINKLIATELGNKSHIQVAEKRRQLRESATPESTQVVGADPLAFLMTAPTMISVPSEIADSLRRETARLYGPAQEDGEDEVTTA…	GCGGTGACTCTGGACGTGCGCCGGGCCCTTCTCGCGGATCTCCCCAGCTACGGCTCGCGTCGGGACCCTCGTCGTCCCCCCGCCTCGCGGCGGGGACGCGGCGGGGGCCACCCCGACGTGGTGCCTCGGCCGGCGCCTAGCAGCCGACTTAGAACTGGTGCGGACCAGGGGAATCCGACTGTTTAATTAAAACAAAGCATCGCGAAGGCCCGCGGCGGGTGTTGACGCGATGTGATTTCTGCCCAGTGCTCTGAATGTCAAAGTGAAGAAATTCAATGAAGCGCGGGTAAACGGCGGGAGTAACTATGACTCTCTTAAGG	CGTGCTTCTCCTCTGGGCAAGGAGACGGAGTCATAGTGAAGGCCCTACCTCCCCGTGGTTCCCGCTGGAAATGACAGGTAAACACTCCTGTCAGCTAAGAGGGTCTGCACGTGAAAACATCGCCCCCGGGTGGTGATGACCTGACACCACTCCGGTAAAAAAGGTCAACTCAAACATGAAGGTAAGTGATATATTGTCATACCGGATGGCACGGGGCCCGGGTTACCAACGTGCTATGGGCGGATCTCAGGAGGCCGGATCGCAGCCCATTATAACTAGGCCTCCACGAAAACTGGATATGGCGAGGGTGATGTTTGTGTCAGTGGGGACACAAACAAATTATGAAGATGCCAAACCTGTGGCATCTGATGACACCCAAACTTGGACGGGAAACGAAAA…	TAGCCAAATGCCTCGTCATCTAATTAGTGACGCGCATGAATGGATGAACGAGATTCCCACTGTCCCTACCTACCATCCAGCGAAACCACAGCCAAGGGAACGGGCTTGGCAGAATCAGCGGGGAAAGAAGACCCTGTTGAGCTTGACTCTAGTCTGGCACTGTGAAGAGACATGAGGGGTGTAGAATAAGTGGGAGGCCCTTCGGGACCGCCGGTGAAATACCACTACTCTTATCGTTTCCTCACTTACCCGGTGAGGCGGGGAGGCGAGCCCCCGGCGGGCTCTCGCTTCTGGTGTCAAGGGCCCGGGGCACCCCCCCGGGC	TGATTCAGACATTTCAACCAGACATGGACCTCCCAGCTGGTAGGCCCTGGGAAACTAGGCCTCCCCGTGTGATGCCACCCTACACGGTTGACGAAACCCACCGGAATTGACACCCTTTCCCCCACCCCCATCCCCTTTCCCTTTCCCCTACGGGAATCTCGTTCATCCATGATGATTATTTCACTGGATGAACGAGGGGCTGATGGGCAGCTACTAATAACCCAGAAAGGATGCAACACACCATCGTTGCAGCATCGAAAC
Phoxinus dragarum	Minnow	Fish (Bony)	Actinopterygii	Cypriniformes	Leuciscidae	CNRS_Phodra_1.1	R2-1_PDr	STMNIVEDGKQWGASRDSVTSGQLKERTMKSFITQSAQLR-GKT-PR-KMVRPPGPDGISKKALLDWDPRGEQLARLYTAWLIHGAIPKAFKECRTKLLPKSGDADELKDVKGWRPITIGSLVLRLFSRILTMRLTRACPMNPRQRGFLASSNGCADNLMVLNGIIRHSREEGTSLAVVFVDFAKAFDSISHEHILSVLEQRQLDHHVIELIKNSYVDCVTRVGSGGDKTLPISMKVGVKQGDPMSPLLFNLAMDPLIQALEDGHWGLSWAGRSIATLAFADDLTERFGKGDGEEPGDTGVILSTDWTEDSAQEVSWILPQQGRSKRLPTLDNRWNAYTTF	GCCGCAGTTCCGGCGGCGTCTGGTGAGCTCTCGTCGGCCCTTGAAAATCCAGGGGAGAAGGTGTAAGTCTCGCGCCGGGCCGTACCCATATCCGCAGCAGGTCTCCAAGGTGAACAGCCTCTGGCGTGTTAGAACAAGGCAGCGTAAGGGAAGTCGGCAAGTCAGATCCGTAACTTCGGGATAAGGATTGGCTCTAAGG	GCTGGGCCGGTCGGGCTGAGGTGCGAAGCGGGGCTGGGCCCGAGCCGCGGCTGGGGGAGCGGCCGACCCGCGGTGCCCCTTCCCGTTCCCGTCCGAGGTCTCGGTGTGGCCGGGTGTGCTCGTCCCTCTTCTCCCGTCGTTCGGCGGTCTCCCTCGGGGGGCTGACGGCGGCGGGTCGGCGGGGGGGCCGGGTCCCCGGTCGCGACGGCGCTGAGGCGGGCTCTCCGGGGGGGGGTATCGAGGTGCTCATGCCAGATCCGGATCCGAACTGCCCGTTGTGTGGAACCCAGGTTGGCAAAATTGGCATGCTTGGCAAACACTTCAGGTGCCGTCATGCTAATGTAGCCGTGGCGTACAAATGCCGGAGGTGCGGTCGAACCAACCAAAATAGTCACTCAA…	TAGCCAAATGCCTCGTCATCTAATTAGTGACGCGCATGAATGGATGAACGAGATTCCCACTGTCCCTACCTGCTATCTAGCGAAACCACAGCCAAGGGAACGGGCTTGGCAGAATCAGCGGGGAAAGAAGACCCTGTTGAGCTTGACTCTGGTACCGATCGGTTAGAAATCTCAACCCATGGGTCCATTACGTACCCATGTGTTTCAGAGGCTCCCCCTATGTTTCTTACCCCCTGTTGTCACTTCTGTGACCCCACTCGATCACCTCCATGTGCATTTTAAGCACTTTTTAGCTTTTTA
Myxocyprinus asiaticus	Chinese high-fin banded shark	Fish (Bony)	Actinopterygii	Cypriniformes	Catostomidae	UBuf_Myxa_2	R2-1_MAs	DPGRPYMGQPPIWGNLLVTDKKNDKEKPGPSGSRVYSRSVALARAGTSTQRTPPRTSFTCKDCDASFPSLRSLGMHRYHRHPEELNEERIHLLTTKRRMWSPLEDEHLIKMANEEWRESMLRKQHLRILHLILPQRSTEAIKKRLQTLKWTPPLLEEQLRQSPFSEVTPINPMMEEEHRQSPLSEVTPISPPLEVSISQKKNEKRGVRGKIWDAKEDKDLLEYADKIWEDGMLKKDLARCLFKRMEGRSVEAIKKRLQTLGWKPPDTAEGTRQEHPSITSPMLCQEMATSGQEKELVWRGRMLHKALEMLEDPQMGSEMLKVIANDLLEGRINIAQGAAKLNAHVQHLFPIKWKLHQSKKVKDQPLTSNKRIRRARYAYIQRLYRVKKKDAAHTILQGH…	GCTCTAAGGGCTGGGCCGGTCGGGCCAGGGTGCGAAGCGGGGCTGGGCCCGCGCCACGGCTGGGGGAGCGGCCGTCCCGGGGCGCCTCCGCCGCGCCTCCCGTCCGAAGCGCGGCGTGCGGCCCCCTCTCCCCTTCCCCTCTCCTCCGTCCAGTCGCCCCTTTCGCGGGGGAGGCTGGGCGTGTCGCGGGGGTCGCGCGGATTGGGGTGTCCGTCACGCCGCGACTAGGGCGGGTACGGCAGGCGGTGTGCGCCTCGGTGCACGGCGGCGACTCTGGACGTGCGCCGGGCCCTTCTCGCGGATCTCCCCGGCTACGGCCCGCGCCGGGTCCCCCGTCTGCGTCCGCGCGTCCTCCGGGGCGCGCGATGCGCCGGCGGGCGGTCCCCCGGCGCGGTGCCT…	CCCGGGCGCCTCCTCGTGGCGACCGCTGGATAGGGTGGGGGAATCCGGTGATATATTCGCCGTCCCACCTGAACTAAGATCCGGGCCGCCCCTATATGGGCCAACCACCCATATGGGGTAACCTGCTGGTTACAGATAAGAAAAATGATAAGGAAAAACCTGGCCCCTCTGGAAGCCGGGTATACAGCAGAAGTGTAGCTCTGGCAAGGGCTGGTACTAGTACTCAAAGGACACCTCCAAGGACATCATTTACCTGCAAGGACTGTGACGCATCTTTCCCTTCTCTGAGGAGCCTAGGAATGCACAGATACCATCGTCATCCTGAGGAACTAAATGAGGAGAGAATACATCTACTTACGACAAAGAGGAGAATGTGGTCGCCTTTGGAGGATGAACATC…	TAGCCAAATGCCTCGTCATCTAATTAGTGACGCGCATGAATGGATGAACGAGATTCCCACTGTCCCTACTTACTATCTAGCGAAACCACAGCCAAGGGAACGGGCTTGGCGGAATCAGCGGGGAAAGAAGACCCTGTTGAGCTTGACTCTAGTCTGGCACTGTGAAGAGACATGAGGGGTGTAGAATAAGTGGGAGGCCTCGGGGTCCGCCCCGGGCTCCGCCGGTGAAATACCACTACTCTTATCGTTTCCTCACTTACCCGGTGAGGCAGGGAGACGAGCCCCCGGCGGGCTCTCGATTTTGGCTTTAAGCGCACCGGGGC	TAATTGAGGAAAGTACTATGCAGTATGACCTGCCTAGCAGCGATAACCTTGCCAGAGCTCACAACTAGCGCCGGAAAGGAGCGCCTCAAGCATCAGGTGGATAATTCTGCTAGCTTGCTTGATAACTTATTGTAAA
Xyrauchen texanus	Razorback sucker	Fish (Bony)	Actinopterygii	Cypriniformes	Catostomidae	RBS_HiC_50CHRs	R2-1_XTe	GRLMARMMLRKAKESLEEPRIWSDKLSVVIEEMLNGKITVEEAREILQKHVEDNIPLKWKPGRKGVHESKKRPTNKQIRRAQYGHIQRLYRVRRKDAANTVMQGKWREAYREKGRTVEGMEEYWAKVYEATEQRAYIIPSPIGEQKWNIIALIEAAEVTEALRSMINSAAGMDRLTAQEVLKWHQPSISGLFNVMLATETLPKTLSGARVTFIPKIESPKDPGDFRPIAISSVLARALHKILARRMREQCEFSHLQYAFLKRDGCLEASSLLQSLLRKTHDSKKPMAALFFDLAKAFDTISHKAIIEAAIEAGMPPPLLRYIKHLYEHSELQIEGITAKCGRGVRQGDPISPILFILAMGSIIERAVPELTVEIGTQCVGAVAYADDLILLAEDADKLQ…	GCAAGTCACATCCGTAACTTCGGGATAAGGATTGGCTCTAAGGGCTGGGCCGGTCGGGGCAGGGTGCGAAGCGGGGCTGGACCCGTGCTGTGGCTGGGGGAGCGGCCGCCCCGGGGCGCCTCCGCCGTGCCTCTCGTCCGAAGCGCGGCGCGCGGCCCCCTCTCCCCTTCCCCTCTCGACCGTCCGGTCGGCCCCTTCGCGTGGAGGGGGGTGTCCGTCGCGCCGCGACGAGGGCGGGTCGGGCGGGCGGTGTGCGCCTCGGTGCTGCGACGGCGACTCTGGACGTGCGCCGGGCCCTTCTCACGGATCTCCCCGGCTATGGCCCGCAGCCTCGGCCGGCGCCTAGCAGCTGACTTAGAACTGGTGCGGACCAGGGGAATCCGACTGTTTAATTAAAAC…	ACACGGCCCGGACGCCTCCTCGTGGCGACCACTGGATAGGGTGTTAACACCTGAACCAAGATCCGGGCCATCCCAGTCAGGGCCAACCACCCTGTCTGGGAATAGATGCTGGTTACTAATGTCAAAAATATAAAAGAAAACCCTGGTCCCTCTTGAAGCCAGGTAAACAGCATTAGTGAAGCGATGGCATGGGCTAGCACGATCCCGACGGAGGACGAATCTAATGTGATTCTATGTACAGACTGTGGCAGAACCTTTACCTCCCTGAGAAGCCTGGGGATGCATAGATACCACCAACATCCCCACGAGGTAAACGAGGAGAGGATTAAAGACCTGCTAAAGAAAAGGAAAAGGTGGTCAGGACAGGAAGACATCAATCTGACGGAAGAGGCGAACAAA…	TAGCCAAATGCCTCGTCATCTAATTAGTGACGCGCATGAATGGATGAACGAGATTCCCACTGTCCCTACCTACTATCTAGCGAAACCACAGCCAAGGGAATGGGTTTGGCGGAATCAGCGGGGAAAGAAGACCCTGTTGAGCTTGACTCTAGTCTGGCACTGTGAAGAGACATGAGGGGTGTAGAATAAGTGGGAGGCCCCGGGGTTCGCCCTGGGTGCCGCCTGTGAAATACCACTACTCGTATCGTTTCCTCACTTACCCGGTGAGGCAGGAAGGCGAGCCCCCGGCGGGCTCTCGGTTCTGGCGTCAAGCGCCCAGCGCC	TAATAAATACGGATCAAAAGACAATACTGCTGCAATACATTCATGGATAGGAAAATCAACACCTATACAACATCATCCAGTAGTTATCTCAAGTCGAGGATTGATATATGGACCATCAGGGAAAGGTCTCCGGTCCATGGGACTGTCTAAAAGGGACCTTTCTGATCTATGTGTTCTGGCGATAATAGGATCCTTGAAAATCTATGATCTGTACACCAGAGGAACATAAACATCCAACTAAAGGAAGGTGTGAAAATGACCTGTGTGAAAAGCAGCGATTACCATGCCAAAGCGGCTCGATAGCGTCAGAAAAGGCGCCTCAGGTGGAACTGAAACACCTGATAACTACTTTAAA
Ictalurus furcatus	Blue catfish	Fish (Bony)	Actinopterygii	Cypriniformes	Ictaluridae	Billie_1.0	R2-1_IFu	GSTRKEEASQALNAHAERTFPSRWTPRPPRRKRMKNLPSKKLIRRACYANIQRLYNIRRKDAAVTVLDGRWRKSHLCKDFHCEELEEYWRDIFSRESVIMPEGSVDKVAELEEPKWEIMEPITEHEVADALRGMGDSAAGMDKIEIKDLLRWHQPSLARHLNFVLAMEELPDVLRSARVVFIPKTNNPTHPGDYRPMSITSAITRAFHKIIAHRLCNNLKFSPHQYAFLEKDGCLEASSLLHAIIRRTHDSIVPVAMAFLDLTKAFDTISHDAILEAAGAGGIPRTFLSYRKHLYANSTVFLGGTTSKCGRGVRQGDPLSPILFILAMDRVVKAAMPDIRVDFGGNKVDALAYADDIVLLAERPERLQEKLTGLEEALVRRGMGIKIKKSASLTIAKDG…		TACACTGAACACAAAACCCCCTGTGCAAAACTTTCTCGCATAAATATTTATTCAGGAGTTTAATCACTTTTTTGACATTGATGCTAACACTTGTTACCTCAGATGCCTATTATTTTCATGACATTTACTTCCTGTTTTAGACATACTTTATCATCAGACTTGGACAGCAGCACACAGATTTTCCTTTTGTGTACCCTGTTTAACGATGGCAAATGAAATAATATGCCACCTTTAGATCATGATGACAGCAAAATGGCAACAATTGAAGCTTTGTTGCCCTCCAAATCCCATTCTCTGGCCAGTAAAAGATGAGGAAATGTGCAGGCACTTTCAACCAGTGACGGACACAAGTGATAAGGCTCACAATGGACTCCATCGCCTCTAATTCTACAATGCACT…
Micropoecilia picta	Guppy	Fish (Bony)	Actinopterygii	Cyprinodontiformes	Poeciliidae	GCA_905332405.1	R2-1_MPi			GACTCGGAGAATAGAGTGCCGTTCAGTACCGTTCCCGAGGGCGCGGGAAAATGCGGCATGACTAGCTCTGAGGCGCGCCTTCTGGGGGTCCTCGGCCATGAAATGGTGGTGGGGGATGGGATCCCTGCCCCCTAAGGTCGAGGAGGAGTAGTTACTGGGTCGTACCTCCACGTGGTCCGTCGGGTAACGGTGTAACCGGCAAAATCGACCCACCCAAGGAAGAGCTGTGCCTTACCAGCCAGCTCTGGTAGTCTCTTGGTAACAAACAACATGGTTGGCATTTATGGATTTTTCGGCCAGGACCACCCTTCTGGCTTATCAAAACGGGTGCCAGCCCGGCTTGTGAAGGGGTCGGTGCTGCGCGAGCGAATCTTTCACCCCAGTATGCTTGAGGTTGGG…
Poecilia picta	Guppy	Fish (Bony)	Actinopterygii	Cyprinodontiformes	Poeciliidae	UBC_Ppic_1.0	R2-1_PPi			GACTCGGAGAATAGAGTGCCGTTCAGTACCGTTCCCGAGGGCGCGAGAAAATGCGGCATGACTAGCTCTGAGGCGCGCCTTCTGGGGGTCCTCGGCCATTAAATGGTGGTGGGGGATGGGATCCCTGCCCCCTAAGGTCGAGGAGGAGTAGTTACTGGGTCGTACCTCCACGTGGTCCGTCGGGTAACGGTGTAACCGGCAAAATCGACCCACCCAAGGAAGGGCTGTGCCTTACCAGCCAGCTCTGGTAGTCTCTTGGTAACAAACAACATGGTTGGCATTTATGGATTTTTCGGCCAGGACCACCCTGCTGGCTTATCAAAACGGGTGCCAGCCCGGCTTGTGAAGGGGTCGGTGCTGCGCGAGCGAATCTTTCACCCCAGTATGCTTGAGGTTGGG…
Xiphophorus hellerii (XeHi)	Green swordtail	Fish (Bony)	Actinopterygii	Cyprinodontiformes	Poeciliidae	Xiphophorus_hellerii-4.1	R2-1_XHe	SANSGISDHKNSMNMMHTIMTGQDHPSGVSKRVPVRLGTGSTLRWRSCPACLFEVGHVWNWRINLPSGRWDQPLGGLSRVPTGTGATASSPPLLRGKSVSVGTQVQESDWLMLPEESSVVTESMAEAAPEMRVEAAEVVLAPQLGQVVGAMYTLPEVVGDDSPRVRAVALNEVRVLLPWLASDCPLCGVQVKGIVALGKHFAIRHGGVTALYVCGRCGRSSSSRHSISCHVPKCGGGMATAGVEGEQPSGFACDLCEARFPTPVGVSQHKRHAHAAEWNEVRLAKRKVPGGEIKATKLWSVGEIQTLIRLIREHGDSVATYQLIADELGNGKTAEQVRSKRRNLKIDMAGDGPHEAEEEDCHPVTEPIPQAVQSSAPSPQVMSSDMIREALASWGDREG…	CTCCCCTCCCCCGCCGCCGGAAAGGGCGGCGTGCGGCCCGCCTCGCGGGTGTCGGAGGGCTCGGGTCTTTCCCTCTCGCGGGGCGGTGCCCGCCGCCGCTCCGGAAGGCGGACCGGTGCGGGGGGGATGCGGTCGGCGGTTGGCGGCGGCGACTCTGGACGCGCGCCGGGCCCTTCCTGCGGATCTCCCCAGCTGCGGTGCCCGTCCCCCCCCGGGCGGGTGTCCTCGGCTGGCGCCTAGCAGCTGACTTAGAACTGGTGCGGACCAGGGGAATCCGACTGTTTAATTAAAACAAAGCATCGCGAGGGCCCATGCTGGGTGTTGACGCGATGTGATTTCTGCCCAGTGCTCTGAATGTCAAAGTGAAGAAATTCAATGAAGCGCGGGTAAACGGCGGGA…	GCTCTGGGGGATAGAGCGCCGTTCAGTACCGCTCCCGAGGGAGCGGGAAAATGCGGCGTCACTAACTTCGGGGTGTGCCTTCTGGGGGTCCTCGGCCACAAAAAGGGGGCAGCAGTGGGCTTGCTGCCCCCCCAGGTCGAGGAGCAGTAGTTACGTGGTTGTACCTCCTCGTGGTCCCGCTGGTAACGGCTCTGCCGGCTAAATCAACCTGCCCAAGGATGAGTACGTTTGATCAGCTAACTCTGGTATCTCTGATCACAAAAATTCGATGAACATGATGCATACAATTATGACCGGCCAGGACCACCCTTCTGGCGTATCAAAACGGGTGCCAGTGCGGCTAGGGACGGGGTCGACACTGCGATGGCGAAGCTGTCCCGCCTGCTTGTTTGAGGTTGG…	TAGCCAAATGCCTCGTCATCTAATTAGTGACGCGCATGAATGGATGAACGAGATTCCCACTGTCCCTAACTCCCATCCAGCGAAACCACAGCCAAGGGAACGGGCTTGGCAGAATCAGCGGGGAAAGAAGACCCTGTTGAGCTTGACTCTAGTCTGGCATTGTGAAGAGACATGAGAGGTGTAGGATAAGTGGGAGGCTCCGGCCGCCGGTGAAATACCACTACTCTTATCGTTTTTTCACTTACCCGGTGAGGCGGGAAGGCGAGCCTGTAGTGGGCTCTCGGTTCTGGCGTCAAGCGCCCCGCCGTCGCGCGGGGCGTGAC	TGAGGGTTGTGCACATCCCCCATGGCTGCGGTGCCCTGGAATTGTGTGGGTCAGTGGGAGCTCGTGATGAATAAATCATCTTGTGCAGCACTCGGTGACACGTGACGGCCACGTTCAAGCCGGAAAGCGGGTTGCGGACAAGCCTGCCTCAG
Dicentrarchus labrax	European seabass	Fish (Bony)	Actinopterygii	Moroniformes	Moronidae	GCA_905237075.1	R2-1_DL	DPLPLNLGVFNTLSPAKMPSPKTPRGDSQPLRLRRSLSASPDVAVTIRSAMLRRRSPGNSPGGPDGKRPKVTEGIRTLRRVLFPRAPRTKPSMILMSWVKSWRSQMVARRRLPPFVWVGLRIPWLAWKCPLCDTNLATAKEAVNHLSRVHYPKRILYLCRKCAGGYSSLARVTRHTPKCGTKLFATQLGASFTCSHCPGTFGSQRGLSNHKRAKHTMAYMSEVRTSANIGTVWTPDEEVCLEELRKEKGGKPGFYAAAVERLPKFSKAQIRSKCRSLAKAACFAKAKTFHSNTSQGVKDFKHLRSVLPVVADVELVKENWTNVLAGMKTVRGGLSPQDDNSKNTSRYVKRISKQMRGDTAPIPLNRPSSGSAKRLLRVHTLKKRFQYKILQSLYSRNRA…		GGTACAGTGAAACTGTGAATGGCTCATGTGGACCGGACGGGGCTAAGGTTATATCAGGCGGTGTTGGGGGATAAGTACCGCTCATCCTATCCACCCCTTGGCTACAGAGGGGGGGGGTTGGCTCTGGGATGAGGTCTGGCTTGACTCTCATACCGCAATGAATAGCTAATGGCAGCAGCATGTTGGTGCAGAAGTCAGGGTAACATGCTGCACCCGTCTGAGTGGAGGAGGAGGTGAATGGACCTGTACTTGTATTAATATACAAGTACTACGGGGCGGTTGGCGAATTACTGGTGAAAACTGGTGTTGTTAACATACTGTGGTAGGTCAGGGTGCCAGACCCGCTGCCATACGTGACCAGGTTGTCTCGGCTACTGTTGGTGATTGGACTAGTCATCC…
Micropterus dolomieu	Smallmouth bass	Fish (Bony)	Actinopterygii	Perciformes	Centrarchidae	GCA_021292245.1	R2-1_MD	RALTSKWSRWKHAHPGMAKRANPWVGLVNLLISQTTNTMVSNKSDNGQDHPSGSSKWMTAGLGTGPGAVWRSSLTPRLEAGSRVSQRISLPSGRWDHPTGSMTIPVKTISKGTMTRRGYPGLNVKTNSVSTQTSNGDWYEAYKGTSTRSRRENPQVVIELMIFENSAIRVELEEIVLIPQPAIAQGGDIGNDNVENDGPPSPIGEGVNQMEEGPNTPPRDEREMMETAPRPSLDSQAMGAPMVNPEPIGIEVLMPDPDPNCPLCGVQIGKIGMLGKHFAIRHAGIAVLYKCRQCGRTNANSHSISCHVPKCKGRAEVEKVVKEFPCKLCDAGFGSSMGLTQHWRHAHPAEWNVEKIGRVREAEREVKETKLWSEEEVKSLIDLAAKYVDQPRINKLIAD…	GGTAGATAAGGGAAGTCGGCAAATCAGATCCGTAACTTCGGGATAAGGATTGGCTCTAAGGGCTGGGTCGGTCGGGCTGGGGTGCGAAGCGGGGCTGGGCTCGAGCCGCGGCTGGGGGAGCAGTCGTCCCGTCGCCCTCCTCTCTCCGCCGCTGGAAGCGCGGTGCGCGGCCCGCCTCGCGGGGCCCTCGTCCGCGGCGCCTCGCGCGTCGTCGGGCGGGGGTTTTCGCGGGGCGGTGTCCGACGCCGCGTGGAAGGCGGGCCGGCGGAGGGGATCGGGTACGGCGGTCGGCGGCGGCGACTCTGGACGCGCGCCGGGCCCTTCTCGCGGCGGGAGTAACTATGACTCTCTTAAGG	CGGGGGCTGGAGGGCATCCACTAAGTACCGGCCCCGAGGGGACGGGAAATGGGGGGTGTCCGTTAAGGCCCACAACGAGGGAGAGCCGCATCGTAAAAAGATAGTTCCTTGGGTAAGAGCTATTAAGATGTGGTAAAATCATAGCGAGCCCTCACCTCCAAGTGGTCCCGCTGGAAACATGCCCACCCGGGCATGGCTAAGAGGGCAAACCCATGGGTAGGTCTAGTCAACCTGCTCATTAGCCAGACTACAAACACAATGGTTAGCAACAAGAGTGATAACGGCCAGGATCATCCTTCTGGCTCATCAAAATGGATGACGGCCGGGCTAGGGACTGGACCCGGTGCAGTATGGCGAAGCAGTCTCACTCCTAGACTGGAGGCTGGGTCTAGGGTGTCT…	TAGCCAAATGCCTCGTCATCTAATTAGTGACGCGCATGAATGGATGAACGAGATTCCCACTGTCCCTACCTACTATCTAGCGAAACCACAGCCAAGGGAACGGGCTTGGCAGAATCAGCGGGGAAAGAAGACCCTGTTGAGCTTGACTCTAGTCTGGCACTGTGAAGAGACATGAGAGGTGTATAATAAGTGGGAGGCTTCGGCCGCCGGTGAAATACCACTACTCTTATCGTTTTTTCACTTACCCGGTGAGGCGGGGAGGCGAGCCCCGAGCGGGCTCTCGCTTCTGGTGTCAAGCGCCCGGCCCCGCCGGGCGTGACCCGCTCC	TAACTGGCGGTGTGGGGTTCCTCCACCCTCTGGCTGGCGGTCAGCTGGAAAACGGGGGGGACGGTGGAGTCTCGTGATGATTACGGGACGGCGGGCAAGCTGTCTAATGACAGAGGCAATAGCCTAAAATGCTCGTGCGGTCCGATTCATTGCGTAGCACCACGATGATGCCTGATGGGCAGGTAAACCCAGAAACGCAAAAGCGCCAAAAAAA
Lates calcarifer	Barramundi	Fish (Bony)	Actinopterygii	Perciformes	Latidae	TLL_Latcal_v3	R2-1_LCa	TAIEQLERLEYHSCAGSGVDPPHYTAMDSTPSRPNSARGTRRASSDGGCRMSKPTGRLLNRRWSPRGDQTPGTPRGPRFLARVKRALFTPSKDKAGMTFLCANKTWRQNMSQGRLPKMVKVGLRVPWASQSCRLCDIELGSLREARTHLIRIHRPWKVFYRCSRCAGTFAHLPSVVCHVPKCTPRQTTTPADPGHYRCDLCTKVFSSSRGYSNHRRSKHTAAYLREKQGSQLKERNGNSHWSKEDTASLRQMIDEEGNSPGLYAKAAARFPTMTPRQIREKCRLIRASARTSVVKSPTTHNANQDLRDLEVELPPQPSVAVLKEALEAQLTGGEGDEGLDPLHCSGRDLNRYVRKVIRLLCRQTPKVLGGKIKRTSPGNPKRLKQSKRFRYKIMQTRYR…		CTGGATAGGTTAGGGTGCAAGACCCACTATCCTAAACAGCGATCGAACAACTAGAGCGACTGGAATACCATAGTTGTGCAGGCTCGGGTGTGGACCCACCGCACTACACCGCAATGGATAGCACGCCTAGTAGGCCGAACAGCGCTAGGGGTACCAGGAGGGCGTCCTCCGATGGAGGATGCAGGATGAGCAAGCCCACCGGGAGGCTGCTCAACAGAAGGTGGTCCCCGAGGGGGGACCAAACTCCTGGTACACCCAGAGGGCCAAGATTCTTGGCCAGAGTGAAGAGGGCTCTCTTCACCCCCAGTAAAGACAAGGCCGGTATGACGTTCCTGTGCGCCAATAAGACCTGGAGACAGAATATGTCTCAAGGCAGACTCCCTAAGATGGTCAAGGTCG…	TAGCCAAATGCCTCGTCATCTAA	TAAATATGGTGGTAAGGGTCTGAGCAGAACCAGGCCTCACCATACCCCTACAGGATTTGACGGTTATATCTAAACATGGCAATGGCTTAAGTCAATACTGGGACACCCTGTCATGTCCCCCTCGAATGGGGCAGCGGAACTTAACTTAACTGCCCCATTCATATAACAAAACCACAATATAAGAATAGCGAAGGAAGGCCGAGGGCGTAAATACCGGTGTCTAACACCACCAGCGGCGTCGTTACTGAATGCGGCTTGGATGTGGAACTAACTTGATAAGGGTCAGTGGTGAGCCGTTCCCATCAGCGGAAGCGCGACGTATACTATGGATGACGGCGGGTCTGGGGCGGTACCCAGTCGACGAGCGACTATAAACATCTCGAAATGAGTCGGGTCGGG…
Oncorhynchus kisutch	Coho salmon	Fish (Bony)	Actinopterygii	Salmoniformes	Salmonidae	Okis_V2	R2-1_OKi	KATASPPPSPSNGRKMESIHLSSQWDQTGIPKLAPVVGAFGHLQVERSGSTTALPLGSPGSKSYERPTQNKSPKGGRSEGPPTVRAGAPVAPSEAGGGTGERVRVKPPKRKKPSEPPKGAAAAGESGKAIATDSMCIEIPRTEIECGTCGATAATVKRLVDHMAAKHNEVKLTFKCAKCGKRSVNRHSIACHAPKCKGVQGTPEGKSKKFRCMACQGGFGTASGLSQHMRHRHIAAWNQERIQRERIAEGRLEGKKSWSPDEVRALRELSRTHSNGESPERKIAEGLGTNTSEEQVRWKRRKLALDNVPEGTEGPSWGATIMGLTKPAMQPPEVKGVAAALREQKQVAKEEEEGETAMGRIEREAAEIIQLLGKTDRGKGGTKPAKAKTQPALQRGWVR…	CGTTGTCCTGGGGCTACTGATGCGCAGTATATAACGCAGAATGTCAGCCATAATGATTATGTCGGCGTGACTCGACCGGGCGTCCGCTAGAGGATGTCCAGACCGTAGCGTGCATACATTCCAGAGTCAAGCCGTAACCCGGCTGTGTTCCCTCACGTATGTGAGGAAACTAGACAAAGGCGATGTGTTGACGACGGTCGTAACTATGACTCTCTTAAGGTAGCCAAATGCCTCGTCATCTAATTAGTGACGCGCATGAATGGATGAACGAGATTCCCACTGTCCCTACCTACTATCTAGCGAAACCACAGCCAAGGGAACGGGCTTGGCGGAATCAGCGGGGAAAGAAGACCCTGTTGAGCTTGACTCTAGTCTGGCACTGTGAAGAGACATGAGAGG…	CTCTTATCGTTTTTTCACTTACCCGGTGAGGCGGGGAGGCGAGCCCCGAGCGGGCTCTCGCTTCTGGTTTCAAGCACCCGGCTCGCGTCGGGTGCGACCCGCTCCGGGGACAGTGGCAGGTGGGGAGTTTGACTGGGGCGGTACACCTGTCAAACGGTAACGCAGGTGTCCTAAGGCGAGCTCAGGGAGGACAGAAACCTCCCGTGGAGCAGAAGGGCAAAAGCTCGCTTGATCTTGATTTTCAGTATGAATACAGACCGTGAAAGCGGGGCCTCACGATCCTTCTGACTTTTTGGGTTTTAAGCAGGAGGTGTCAGAAAAGTTACCACAGGGATAACTGGCTTGTGGCGGCCAAGCGTTCATAGCGACATCTTTCCCCAAGAGAATTCCCCCAAGAGA…	TAGCCAAATGCCTCGTCATCTAATTAGTGACGCGCATGAATGGATGAACGAGATTCCCACTGTCCCTACCTACTATCTAGCGAAACCACAGCCAAGGGAACGGGCTTGGCGGAATCAGCGGGGAAAGAAGACCCTGTTGAGCTTGACTCTAGTCTGGCACTGTGAAGAGACATGAGAGGTGTAGAATAAGTGGGAGGCCCCGGCCGCCGGTGAAATACCACTA	TGAAGGGGGCAGGAAGGGCCAGCAAAGGCGCGAACGAGCCAGATCCGTAACCTATGGGATAAGGATTGGCACGAAAAATAGGCCGAACGAAGCGTGACCTCGAGCGGACGCCATCGAGAGAAGAGGTCGCAGAGTGAGCTAAGTGAGGCAGGTAGCACCCCCTGCGACCCGAAAAAAGGTGCCGCCAGTGGGTTGGTAGCCACTGGGGGGAACCCCCGATCTACCCCGTCCTCCGGCACCGGATCGGAGCGTCCCGAAGGGCCAGTTAGTAGGGAAGTCCGTTGATTACGCCGAAGAACCGCTCGTTCAACCTAGGCTGGGTTAAAGCGCTAGACGTGAGGAGTTTTTGGGAATTGTCGCCACGAGTGTGTTGCATCGTGGTTATGTCGCCTGTAAGGC…
Salvelinus namaycush	Lake trout	Fish (Bony)	Actinopterygii	Salmoniformes	Salmonidae	SaNama_1.0	R2-1_SNa	PFTEEQCDICGAMVTSISGLVDHLTAKHGRIQLAYECSKCGKENAKRHSIVCHLRKCKGAQVATESKLKAFGCEECPGKFGTASGLSQHMRHRHIARCNEKRIRQEARLENGKKGRKYWSPDETRALEKLSDMYKNGKSPERRIAEGLGTNTSVEQVERKRRKLSLDRAPTGERGPSWGDIVTGLMRPAVDPPTTTGVEESLRKHRQGEGAGVPENNGGAGATPQGGRDRRTEGMDAAAADLIRLLGKAAGKQKNIKAANTPPKPQWGWVKRRRAKRDKFKQQQMLFGGNRGKLGKLILDGTGNRECCIPIEALTEAYTAQWGGGGKFDGLGQFRSAGRADNTHFGSPITASEVLANLKAIKKDSAAGPDGINREGLLEWDPKGEKMASMFTVWQLAGK…	TAACGCGAACGATCCCGGAGAAGCTGGCAGGAGCCCCGGGGAGAGTTCTCTTTTCTTTGTGAAGGGCAGGGCGCCCTGGAATGGGTTCGCCCCGAGAGAGGGGCCCAAGCCCTGGAAAGCGTCGCGGTTCCGGCGGCGTCCGGTGAGCTCTCGCTGGCCCTTGAAAATCCGGGGGAGATGGTGTAAATCTCGCGCCGGGCCGTACCCATATCCGCAGCAGGTCTCCAAGGTGAACAGCCTCTGGCATGTTAGAACAATGTATGTAAGGGAAGTCGGCAAGTCAGATCCGTAACTTCGGGATAAGGATTGGCTCTAAGGGCTGGGTCGGTCGGGCTGAGGTGCGAAGCGTGGCTGGGCTCGAGCCGCGGCTGGGGGAGCAGTTGCTCCGCCGCCCTCCTG…	TCCCGTTCACGGAGGAGCAATGCGATATCTGTGGAGCAATGGTAACGTCCATCAGTGGACTGGTTGACCATCTAACAGCAAAGCATGGCAGGATCCAGCTGGCCTACGAGTGCTCTAAGTGCGGGAAGGAGAACGCGAAGAGGCACTCCATCGTCTGTCACCTACGGAAATGCAAGGGAGCGCAAGTCGCAACGGAGAGCAAGCTAAAGGCCTTCGGCTGTGAAGAGTGCCCCGGGAAATTCGGGACCGCAAGCGGCCTATCCCAGCACATGAGACACAGGCACATAGCTAGGTGCAATGAAAAAAGGATCCGGCAAGAGGCGAGGCTGGAAAACGGAAAGAAAGGGCGAAAGTACTGGTCCCCGGACGAGACGAGAGCATTGGAAAAGCTCAGCGACA…	TAGCCAAATGCCTCGTCATCTAATTAGTGACGCGCATGAATGGATGAACGAGATTCCCACTGTCCCTACCTACTATCTAGCGAAACCACAGCCAAGGGAACGGGCTTGGCAGAATCAGCGGGGAAAGAAGACCCTGTTGAGCTTGACTCTAGTCTGGCACTGTGAAGAGACATGAGAGGTGTAGAATAAGTGGGAGGCCTCGGCCGCCGGTGAAATACCACTA	TAGGGCGACGAAATGAAAACGACGGGGCAGGGCCGTCAGCAGAGAGATGACTATAGCGGGCAAGAATATATAAACAATACGGTCGACCTCGAGCGGAAGCGAGAGAGAAACAGGTCGCAACGTGAGCTAAGTGACACAGGATGCACTTCCTGACAGCCGAAAAAAGGTGCCGCCAGCGGGTTGGGTGCCGCTGGCGAAATCTTCTCATCTTGATCCGGTACAGCCTCAGAGGAATGGCAACTCCGAGGAGACTGGTCCTCCCAGGTTTTCTCCATTGGGCCCGACTAATAGGGAGTTTTTGCTCCTGGCCACCGTAGCACCGTCTCTAACGCGGTTAGCTCCAAGGAGTACAGGCCGGATCAAGGGAACCATTGAAGTCCAACTTACCCCGCTTTCCAT…
Thunnus albacares	Yellowfin tuna	Fish (Bony)	Actinopterygii	Scombriformes	Scombridae	GCA_914744365.2	R2-1_THa	DRSPAVIGRKMWSTPRRDRERVRRPTAREAGEGAAPGSADRASGVVVRSRLLLRRKKEEDPAGTPTRKVPSVARRALFPAGKRAGMIFLSTEKGWKPKLASKGLPSTVMVGLRVPWLVQPCRLCAASLGSVRAAQTHLRKAHKPRVILFICGKCAGTHKTPHRATCHAAKCGATRSGAGTIMGFACDTCPKSFSSQRGLSAHQRRKHLGLYVSKARAREAKATDSGWTQAQLATLERVHGDLCEKSGFLEAAVSALPHYTKAQIQRKWRSLRRLRRKTLGKSPTAVVLGKLPDLSEELPPRAPVALVKEHLAKTLQVNSAVGVSPLTSSCKAIDSYLRKVLARLRTRGRARIVSTGRKTWSDHQKRLKKDKRLRYKTMQTLYRSNRSSAARLVLDGREQ…	CCAGTCAAAAGGCTGCCGGCCATGAAGGGGTCCTTTGGCTGGAGTTGGTACTGCTTCTTTCACTTGATTTGCTGAAGGAAAAAACTTCAATCCATTTGGAAAACATGTCAACAATTACCAGACAATATTTCTTTCCTTCACTTGGTGTTAGTTCAATGAAATCCATCTGTAAGTGATCAAATGGTTTATCTGGTGAAGGGTGTGCACCTTGTGGTGTTTGAATACTTCTACCAATATTGTTTGTGGCACAGATAACACATGATTGACTAAATTTTGGGGCATAGTTAGTAAAAGTCTTTGTGAACCAGTGTTGTGAAATAGTATCCATCATCCCTCCTCTTGAGGCATGGTCCAACCCACGACTCAACTTTGCATAGTGAGGAATCAAATACAAATACA…	CCAAGTGGTAAATGATTACCGCTTTTGCTGGTCTCCTGGGATGTGTGACGGCCTGGGGGCCACCCGCAGCCCTGGAGACGAAGAGAACCATGACCCGGCAAGGAGTATCTCCTTGGGTAAGAGCTGCTCTGGCCATGGTAGCATCATAGTGAGCCCTCACCTCCTCGTGGTCCCGCCAGCAACGTACTCGTGGAGAGTACGGCGAAGACGGTAACCCAGGAAGCACGGATGGGCGCACCAACGGGCATCCACTGTGGGATCAGCCTAGTCTGTCCCCAATGATCTTATGGATGAACAACTTAAATTTGGGAACAAAAATAAAGATCGTAACATGCAGCGACGATGTCGGTAATAAGGAAAGAAGGAACAGTGGTCAGGATCGAATGGTGGGAACAACTA…	TAGCCAAATGCCTCGTCATCTAATTAGTGACGCGCATGAATGGATGTACGAGATTCCCACTGTCCCTTCCTACTATCTAGCGAAACCACAGCCAAGGGAACGGGCTTGGCAGAATCAGCAGGGAAAGAAGACCCTGTTTAGCTTCACATTTACACACAGCAACCTGTTTTGGGAGTAGAACAGCATCCAGCAGTTGTGACACAAGAGTGTGGTGTGCAATAGG	TAGTAGAACAGCCTCTGAATGCTTGAGGTAGTGCAAGGGACTTGGGCCGTTCCTCTTCGCGGGAGCCGTCGAAAACTATGGATGACGTGTGGATGGTTAGCGGGTCCACGTCGACGTAAGACGGTAAACGGTACGAAATAGAGATGGACTGGATAGCCATGTTCTATGGTGACGCCGGTCCCCTCACGGTCTAAGAGAATTCTCCGAAGGGCCAGCCGTGAGGCGTCCATAGTGTCGGAACACCGGATACCCCAAACTCCTAACGGAGCTTGGGGGTGCAGTCCCGCCCAGCTATCAATGTCAATGTGAAGAAATTCTATAAAGCGTGGGTTAAACGGCGGGGGCCAATTACATCTCTCTTTAGT
Parotocinclus spilosoma	Catfish	Fish (Bony)	Actinopterygii	Siluriformes	Loricariidae	GCA_033117975.1	R2-1_PSp	RRTLSRSWGGVRCPGGPRPAVREQTQVRGWVRRLAQQRREFRECQYWYSRDQARLAARILDGAAGQECALPAEQIYEAFRERWEVGEQFHGLGEFRTGVVSDNLEFCFPILAAEVMENLSKMSKGTAPGPDRISKKGLLDWDSRGEQLARLYTTWLVRGVIPRAFKECRTTLLPKSTDPVELQDVSGWRPVTIGSVVLRLFARILAGRLARACPLNPRQRGFLASSSGCAENLLILSRIIRRSRQDGSPLAVVFVDFAKAFDSISHEHILCALRERGVDEHVIELVQNSYVDCVTRVNCVDGHTQPIHMKVGVKQGDPMSPLLFNLAMDPLIHGLEQTSSGLSWGDHTISTLAFADDLVLVGGTVEAMDRSLRILERFCQLTGLRVQPKKCHGFYMDRG…	AAATTCAATGAAGCGCGGGTAAACGGCGGGAGTAACTATGACTCTCTTAAGG	TAGTCCCCAGGCTGGAGGGTCCTCGCCATCGTCGCCAGCTCCGGCTCAGGTCCTGGTTGCTGCCAGGATCATGGAGGCGATGAGTCAGTGGGGCGACAGGGAGGGTGGCGAGGAGGTGAGGGCAATTGTTGCTTTGGTTAAGGACGTTGATCGGGACCCTTTCCTGATCGTAGCTTTAGCGTCGGACGTTATCTCGAAGTTGGGGGGGGGTGAGGTGTCCAGGTGGGCCCCGTCCTGCCGTCCGTGAACAGACCCAAGTGAGGGGTTGGGTGAGGCGTCTTGCCCAACAGAGGCGTGAGTTCCGGGAGTGCCAGTATTGGTACTCAAGGGACCAGGCCAGACTTGCGGCCCGGATCCTCGATGGTGCCGCAGGTCAGGAATGCGCTTTGCCGGCCGAAC…	TAGCCAAATGCCTCGTCATCTAATTAGTGACGCGCATGAATGGATGAACGAGATTCCCACTGTCCCTACCTCCTAT	TGAGGGTTGCCCGCACCCCCATGGTCGCGGTGGCCATGAAATTGTGGGGGTCAGTGGAGTCTCGTAATGATTACAATGATTCATGCGTTGGCACTCTGATGACACGTGACGGACACGTTCAATCCGGAAAGCTGGTTGAGTTACCTGCCTCAG
Dunckerocampus dactyliophorus	Banded pipefish	Fish (Bony)	Actinopterygii	Syngnathiformes	Syngnathidae	RoL_Ddac_1.1	R2-1_DDa	LYYLSKGAVTDRYVKPISSDWFPLPTGKGKDYARETAHIRPKRSLPWVDNYGNGLMNEWMNKCAVLLLVHTMSQTNRLSHKLPGSECKTRRVANLLCSPNNSLNARLYHLRKWGITSPRPRNPRRIQLMRALIKGSNKDSETPGTPRRSVSRTLGRRVLFPRPGKHASMIVLSYLRKFETPTEPIGKVPREFLAGIRVPWSPERCRFCEMMLVTASEAVDHLKKKHQLRKISIFCKKCAGLLPSLSVATRHAPRCGSKRKKFGTMGQFACNYCSRSFQTAGGLSLHCRGMHPRVYFEALRRTDLSKCDSHLVWSESELSILSDTQRVGGPKLVARVMAALPNRTRNQIVNKLKSLKSKPIGQTDREISELKAWLKSVPQMGETVTGAKDNLFENLLSMS…	TAAAACAAAGCATCGCGAAGGCCCGCGGCGGGTGTTGACGCGATGTGATTTCTGCCCAGTGCTCTGAATGTCAAAGTGAAGAAATTCAATGAAGCGTGGGTAAACGGCGGGAGTAACTATGACTCTCTTAAGA	GTGGATCGGTACCGGAGTCACAGGAGTCCCCACAGAGACGGTCCGAGAGACAAGTTGAAGTAGTGTGGCTCAACCTCTTGGTTGCTGCCTAATCTGCTACAACATACAAGAAGGAGGAACAGTCTGTCATATGTGGAATATGTCAGCTAAGGTAAACCAAACTGACCTAATTGTATTACCTTCTAAGGGGGCCGTTACCGGTCGGTATATAGGACCGATATCGGGTGATAGGTTCCCCTTGCCCACGGGCAACTAAGGTAAATCAAACTGACCTAATTGTATTACCTGTCTAAGGGGGCCGTTACTGATCGGTATGTTAAACCGATATCGAGTGACTGGTTCCCCTTGCCTACAGGAAAAGGGAAGGATTACGCTCGAGAGACCGCACACATTAGACCC…	TAGCCAAATGCCTCGTCATCTAATTAGTGACGCGCATGAATGGATGAACGAGATTCCCACTGTCCCTACCCACTATCTAGCGAAACCACAGCCAAGGGAACGGGCTTGGCAGAATCAGCGGGGAAAGAAGACCCTGTTGAGCTTGACTCTAGTCTGGCACTGTGAAGAGACATGAGGGGTGTAGAATAAGTGGGAGGCCCGCGCGCGGTCTCAACCGCCGCCGCGGCGCCGGCAGTGAAATACCACTACCCTTATCGTTTTTTCACTTACCCGGTGAGGCGGGGAGGCGAGCCCCGAGCGGGCTCTCGTTTCTGGCGTCAAGC	TAATCTAGGAGGACCTTGAGCGACACGACGACCCGTACGGGCGTAAGTCCAAAAAGGGACTCGAAGGACCTAGACTGATTGTACAAGAACAGAGAGAGAGGAATTGACTGGCAGGTGCGATGGAGAACCGATCCATGCTGGCCGGGCTCCATCCGAGGGTTCTTCCGTGGGGGAGTTTTACCTCGCCACAGTCGTCACAAAGCGAGCATGGATAAGCCAGTCAATATATAAAATGGATTGAAGACATAGAGTGACACCGACCGGTCCAATAAAACAAAAAGAGAAGGGGCTAGTCCGAGGTGTCGGCAAGCCAGCCCAGCGGACAGGTGTCATGTGGAAAGGAGGCGGTCACTGTTGCACTCTGCTCCGGCGCGGTTGCAGGCATGGGGGGCCGCGCCC…
Entelurus aequoreus	Snake pipefish	Fish (Bony)	Actinopterygii	Syngnathiformes	Syngnathidae	RoL_Eaeq_v1.1	R2-1_EAe	VSIDLHIFGLRGVMVSPQFAFECQEKAPHWLTYKNGWPGWPYKLSEFVDVAVLEILWSRRWTTCWPEPQGDSATRSRNSQRRTRTLDSLLPMEQAACCLEEQSESLLAEEMDPFSSDEEPGPSSNTLQPRGRSRLTDDPRVKPLRTRSLDTTLRSPGLANRNPLRYSSSRASLWRQRSLTSPRPRNPHGMVMKWARRSCPSPDPDRPGHNKERLSRPSCRRELFAAEPASMLTMSCEDKNAHTKKLPGKFPIHIVMGIRVPWLVSKCVHCQVLLENASQALGHLRNKHNAKRVEISCRKCSKNFQSVRSASFHVPKCGNTKKVKPTSGEISCVACSKSFTSERGLSLHMRRAHPTLYFEQARKRLLKVINKKSTRWTTRETSILGEMKAKLIENVFIVA…		TAATACATGCATACGAGCGCTGACCCTGGACGGGGATGCGTGCATTTATCAGACCGAAAACCCATACGGGCCACGGCCGCTTGGTGACTCTAGATAACCTCGAGCAGATCGCCGGCCCCTGGTGGCGACGACGTCTCTTTCGAATGTCTGCCCTATCAACAAGCTCCAATAGTGTATCTTAAAGTTGCTGCAGTTAAAAACTCGTAGTTGGACCCACACCCCTGCCTATCGGCGCCCCCGGGATGCTCTGGACTGAGTGTCCCTCCGGGGCCCGAAGCGTTTACTTTGAAAAAATCAGAAGCGGATGGAGTAAAAGTAATGGGACTTAAGGGATGATAGTGAAGGCAGGGGGGAAGGTCAGGCTCCCTGAGCTTAACAATACTTGTAGCAATACAAGGG…	TAGCCAAATGCCTCGTCATCTAATTAGTGACGCGCATGAATGGATGAATGAGATTCCCACTGTCCCTACCCACTATCTAGCGAAACCACAGCCAAGGGAACGGGCTTGGCAGAATCAGCGGGGAAAGAAGACCCTGTTGAGCTTGACTCTAGTCTGCAACTGTGAAGAGACATGAGGGGTGTAGAATAAGTGGGAGGCCCCGTGCGGGGCTCCGGCCCCAGGG	TAAACTGTCCAACCCCAGCGACAAACCACCCCACAGCTAAACTTGATTTAATTGGATATGGAAATGATGACACGGTGACAAGCGAAAGGATGGTGTTGGGGAAAGTGTGCTATAAAAGGCCACTGCATTGGGACTTGTCCTTAATATCCTGGCCCACTAGACCCGCGGTTAAAGCGGTGTGCGGCAGCAGCTGCTACGGTCGGTCTACCGCCGTGACGCACCTCCCAACCAGGAGGGTTGCGGCACGTGTGAGGGGGGTGACCGTGCAGTTGATGCTGATACATTACGCCGGCCGTGGTGAAAGTGGTTGATGTGGGGACAGTCACAGTGTGGGGTAACTTTGAGGCACACTGGAACCTTCACATAACATCCACCTCCGCCCTGTACCCAAGTTCTGAT…
Alfaro cultratus	Knife Livebearer	Fish (Bony)	Actinopterygii	Cyprinodontiformes	Poeciliidae	GCA_903066825.1	R2-1_ACu	PANSGSPLVTNMMLVLPRSHGQDHPSGLSKRVPVRLGMGSTLRWRSCPSSVFEVGHVWNWRTNLPTGRWDQPLGVSSRVPTRTVATATSPTLLRTKTVSIATQVQESDWLMLPGEPSVEAELMADAASDVRVDAVEVVQAPQPEQVVGALYTLPEVVRVESPRARADALNEVGVLLPWIGSDCPLCGVQVKGIVALGKHFAIRHGGVTASYECSKCGRRSTSRHSISCHVPKCGGGVAGVEGEPASGFACKLCDARFPTAVGVSQHKRHAHPVAWNETRLAKRKVPVGEIRATKLWSVGEVQTLIRLIREHGDSVATYQLIAVELGNGKTAEQVRSKRRNLKIDTAGDCSDIAGEEGCRMVTVPNPQAERSSAPSPQIRSSDKIREALEGWGDREGGEE…	CCCGGGCGGGTGTCCTCGGCTGGCGCCTAGCAGCTGACTTAGAACTGGTGCGGACCAGGGGAATCCGACTGTTTAATTAAAACAAAGCATCGCGAGGGCCCATGCTGGGTGTTGACGCGATGTGATTTCTGCCCAGTGCTCTGAATGTCAAAGTGAAGAAATTCAATGAAGCGCGGGTAAACGGCGGGAGTAACTATGACTCTCTTAGG	TCACTTGGGGGATAGAGCACCGTTCAGTACCGCTCCCGAGGGACTGGGAAAATGCGGTGTCACTAACTTCAATGTGTATCTCTGGTGGAGTCCTCGGCCATGAAAACGGGGGCAACAGTGGGCTTGTTTCCCCCCAGGTCGAGGAGCAGTAGTTACGAAGGTTGTACCTCCACGTGGTTCCCGCTGGTAACGGCGTTGCCGGCTAAACAACCGCCCAAGGAAGGGTTGTGCCTAACCAGCCAACTCTGGTAGTCCCTTGGTTACAAACATGATGTTAGTTCTTCCACGTAGTCACGGCCAGGATCACCCTTCTGGCTTATCAAAACGGGTGCCAGTGCGGCTAGGGATGGGGTCGACACTGCGTTGGCGAAGCTGTCCCTCCAGCGTGTTTGAGGTTGG…	TAGCCAAATGCCTCGTCATCTAATTAGTGACGCGCATGAATGGATGAATGAGATTCCCACTGTCCCTAACTCCCATCCAGCGAAACCACAGCCAAGGGAACGGGCTTGGCAGAATCAGCGGGGAAAGAAGACCCTGTTGAGCTTGACTCTAGTCTGGCATTGTGAAGAGACATGAGAGGTGTAGGATAAGTGGGAGGCTCCGGCCGCCGGTGAAATACCACTACTCTTATCGTTTTTTCACTTACCCGGTGAGGCGGG	TGAGGGTTGTGCACATCCCCCATGGCTGCGGTTGCCATGAAATTGTGTGGGTCAGTGGGGCTCGTGATGATTACAATCGTCTTGTGTAGCACTACGATGACACGTGACGGCCACGTTCAAGCCGGAAAGCGGGTTGCGGACAAGCTCGCCTCAG
Poeciliopsis retropinna	Livebearer	Fish (Bony)	Actinopterygii	Cyprinodontiformes	Poeciliidae	GCA_010277075.1	R2-1_PRe	PTNSGSLWSQTKMTMLSTVFPGQDHPSGLSKWVPVRLGMGSSLCQRSCPSSVFEVGHVWNWRTNLPTGRWDQPLGVSSRVPTRTVATTTSPIRSGRKTVSVSIQAQESDWVMLPVEPLVVTEIMAEATSTMRADVAEVVLEPQPEQAVTGAVYTLPEPRRADSPRAVALNEVRILLPRIGSDCPLCGVQVKGIVALGKHFAIRHGGVTAMYECGKCGRSSTNRHSISCHVPKCGGMAEVEEEPASGFACELCDARFPTPVGVSQHKRHAHPAEWNETRLAMRKVPAGEIRATKLWGVGEVQTLIRLIREHGDSVATYQLIAVELGNGKTAEQVRSKRRNLKIDTADDSSHIAEEEGMVMVGGPVPQAERSSAQSPQVLSSDRIREALVGWGDREGAEEV…	GGACGCGCGCCGGGCCCTTCCTGCGGATCTCCCCAGCTGCGGTGCCCGTCCGGGACCTCCCCCCCTCTCTCTCCTCCTTCGCGGGGGGGGCCGGGCGGGGGGCGGGGCCCCCCGGGCGGGTGTCCTCGGCTGGCGCCTAGCAGCTGACTTAGAACTGGTGCGGACCAGGGGAATCCGACTGTTTAATTAAAACAAAGCATCGCGAGGGCCCATGCTGGGTGTTGACGCGATGTGATTTCTGCCCAGTGCTCTGAATGTCAAAGTGAAGAAATTCAATGAAGCGCGGGTAAACGGCGGGAGTAACTATGACTCTCTTAAGG	GCTCCGAGGGATAGGACGTTGTTCAGTACCGCTCCCGAGGGACTGGGAAAATGCAGCGTTACTAACCTTGGAGTGTGCCTTTTGAGGGTCCTCGACCACAAAATGGGGGTAACAGTGGGCGTGTTGCCCCCCAGGTCGAGGAGCAGTAGTTACATGGTTGTACCTCCTCGTGGTCCCGCTGGTAACGGTTCGCCGGCCAAATCAACCAGCCCAAGGAAGAGTTGCGCCTGACCAACCAACTCTGGTAGTCTCTGGTCACAAACAAAAATGACAATGTTATCCACAGTTTTTCCCGGCCAGGATCACCCTTCTGGCTTATCAAAATGGGTGCCAGTGCGGCTAGGGATGGGGTCGTCACTATGTCAGCGAAGCTGTCCCTCCAGCGTGTTTGAGGTTGGA…	TAGCCAAATGCCTCGTCATCTAATTAGTGACGCGCATGAATGGATGAACGAGATTCCCACTGTCCCTAACTCCCATCCAGCGAAACCACAGCCAAGGGAACGGGCTTGGCAGAATCAGCGGGG	TGAAATTGTGTGGGTTCAGTGGGGCTCGTGATGATTACATTAATCTTGTGCAGCACTACGATGACACGTGACGGCCACGATCAAGCCGGAAAGCGGGTTGCGGAAAAGCTCGCCTAAG
Poeciliopsis prolifica	Blackstripe livebearer	Fish (Bony)	Actinopterygii	Cyprinodontiformes	Poeciliidae	Auburn_PproV2	R2-1_PPr	PANSGISLVTSKMQFPTDSLGQDHPSGLSKWVRVRLGMGSSLRQRSCPSGVFEVGHVWNWRTNLPTGRWDQPLGVLSRVPTGTRATATSPTLLRRKSVSVATQVQESDWQMLPGDSSVVAELMVEDASTMRAEAAETVLEPQLGQAVTGAVHTLSEVVRSEAPTEVRVLLPWIGSDCPLCGVQVKGIVALGKHLAVRHGGVTALYMCGKCGRSNTNGHSISCHVPKCGGVAGVEGEPASGFACELCDARFPTPVGVSQHKRHAHAAAWNEARLAMRKVPAGEIRATKLWSVGEVQTLIRLIREHGDSVATYQLIAVELGNGKTAEQVRSKRRNLKIDMAGDSLHEAEEEGRVSVADPEPLAAQSLSPSPQVLSSDRIREALVGWGDREGGEEVKAIADL…	GGGGGGCCCCCCCGGGCGGGTGTCCTCGGCTGGCGCCTAGCAGCTGACTTAGAACTGGTGCGGACCAGGGGAATCCGACTGTTTAATTAAAACAAAGCATCGCGAGGGCCCACGCTGGGTGTTGACGCGATGTGATTTCTGCCCAGTGCTCTGAATGTCAAAGTGAAGAAATTCAATGAAGCGCGGGTAAACGGCGGGAGTAACTATGACTCTCTTAAGG	GCCCCAGGGATAGAGCGCCGTTCAGTACCGCTCCCGAGGGACTGGGAAAATGCGGCGTCACTAAGCTGGGGTGTGCCTTCTGGGGGTCCTTCGTCCGCAAACTGGGGGTGACAAATGGGCTCGTTGCCCCCACAGGGCGGAGGAGCAGTAGTTACGTGGTTGCAGCCTCCTCGTGGTCCCGCTGGTAACGGTTCGCCGGCCAAATGCAACCTGCCCAAGGAAGGGTTGTGCCTAACCAGCCAACTCTGGTATTTCTTTGGTTACAAGCAAGATGCAGTTTCCTACAGATAGTCTCGGCCAGGATCACCCTTCTGGCTTATCAAAATGGGTGCGAGTGCGGCTAGGGATGGGGTCGTCACTTCGTCAGCGAAGCTGTCCCTCCGGCGTGTTTGAGGTTGG…	TAGCCAAATGCCTCGTCATCTAATTAGTGACGCGCATGAATGGATGAACGAGATTCCCACTGTCCCTAACTCCCATCCAGCGAAACCACAGCCAAGGGAACGGGCTTGGCAGAATCAGCGGGGAAAGAAGACCCTGTTGAGCTTGACTCTAGTCTGGCATTGTGAAGAGACATGAGAGGTGTAGGATAAGTGGGAGGCCCCGCACTACCCGCGGGCGCCGCCG	TAGGCTGCGGTGCCTGGAAATTGTGTGGGTCAGTGGGGCTCGTGATGATTACAACAAAATCGCAGCACTACGATGACACGTGACGGCCACGTTTCAAGCCGGAAAGCGAGTTGTTGCGGACAAGTCGCCTAAG
Kryptolebias hermaphroditus	Killifish	Fish (Bony)	Actinopterygii	Cyprinodontiformes	Rivulidae	GCA_007896545.1	R2-1_KHe	SMMVVGIASYGQDHPSGLSKRVPVRLGMGSLLRWRSCPSSVFEVGHVWNWRTNLPSGRWDQPLGVSSRVPTWTVATTTSPTVAKVKTISVAVQVQESDWLVLPGEPSVATELMTEGALAIRVEAAEVVLAPQLEQVVRAPDTLPEVVCAESPRANKDALNEVRVLLPWIGLDCPLCGVQVKGIVALGKHFAVRHGGVTAMYECGRCGRRSTNRHSISCHAPKCRGGVAGVEGEPASGFACELCDARFPTPVGVSQHKRHAHAAAWNETRLARRKVPAGEIRAMKLWSVGEVRMLIQLIREHGDSGATYQLIADELGNGKTAEQVRSKRRNLKIDMAGDCSHIAEEEGGRMVADPEPQADQSLPPSPQILSSDRIREALDGWGDREGGEEVRAIAQMVRD…	TAAAACAAAGCATCGCGAAGGCCCACGGGGGGTGTTGACGCGATGTGATTTCTGCCCAGTGCTCTGAATGTCAAAGTGAAGAAATTCAATAAAGCGCGGGTAAACGGCGGGAGTAACTATGACTCTCTTAAGG	GCTCCGGGGGATAGAGCGCCGTTCAGTACCGCTCCCGAGGGAGTGGGAAAATGCGGCGTCACTAAACCTGGGGTGTACCTTCTGAGGGTCCTCGACCACAAAATGGGGGTAGCATCGGACAGTGCTGCCCCCCAGGTCGAGGAGCAGTAGTTACTGGTTGTACCTCCTCGTGGTCCTGCTGGTAACGGCATGCCGGCTAAATCAACCCGTCCAAGGAAGAGTTGTGTCTAACCAACCAACTCTGGTATGTCTCGGTTAAAGCATGATGGTAGTTGGTATCGCAAGTTACGGCCAGGACCACCCTTCTGGCTTATCAAAACGGGTGCCAGTGCGGCTAGGGATGGGGTCGTTACTGCGTTGGCGAAGCTGTCCCTCCAGCGTGTTTGAGGTTGGACACGT…
Brachyrhaphis terrabensis	Toothcarp	Fish (Bony)	Actinopterygii	Cyprinodontiformes	Poeciliidae	GCA_903067065.1	R2-1_BTe	PTNSGILLVTNNMKVNYKHTGQDHPSGLSKRVQVRLGMGSTLCLRSYPTSVFEVGHVWNWRTNLPSGRWDQPSGISTGVPTMTVATATSPTLLRPKTVSIATQVQESDWLMLPGEPSVVTELMVDAASDMRVDDAETVQASQPEQVVGAMYTLPEVVRSDSPRVRADALKEVRVLLPWIGSDCPLCGVQVKGVVALGKHFAIRHGGVTAMYECGKCGRSNTNRHSISCHVPKCGGGVVGKEGEPASGFACELCDARFPTPVGVSQHKRHVHPAVWNEVRLAKRKVPAGEIKATTLWSVGEVQTLIRLIREHGDSVATYQIIAHELGNGKTAEQVRSKRRNLKIETAGDCPDRAEEEGCRREMDSNPQAERSSAPSPQILSADKIREALEQWGDREGGEE…		TGGTTGATACCTCCTCGTGGTGCCCGCTGGTAACGGCTTTGCCGGCCAAATCAACCGCTCAACGAAGAGCTGCGTTTAACCTACCAACTCGGGTATACTCTTGGTTACAAACAATATGAAAGTCAATTACAAACATACCGGCCAGGACCACCCTTCTGGCTTATCAAAACGGGTGCAAGTGCGGCTAGGGATGGGGTCGACACTGTGTCTGCGAAGCTATCCTACCAGCGTGTTTGAGGTTGGACACGTTTGGAACTGGCGAACCAACCTCCCTAGTGGGCGCTGGGACCAGCCCTCGGGGATATCGACTGGGGTCCCTACCATGACTGTAGCTACGGCTACTAGCCCAACGTTGTTGCGTCCAAAGACCGTATCAATCGCTACTCAGGTCCAGGAGAG…	TAGCCAAATGCCT
Poecilia mexicana	Shortfin molly	Fish (Bony)	Actinopterygii	Cyprinodontiformes	Poeciliidae	P_mexicana-1.0	R2-1_PMe	EAVKYRSRGSAEKHGYCRSRSYLEGVLGQVKGGSSWACCPPRSRRSSYMVVPPRGPAGNGSPAKSTCPRKSWALPANSGSLLVQNKMIVPLCNSGQDHSSGVSKRVPVRLETGSSLRQRSCLTHVFEVGCVWYRRINLPSGRWDQPLGGLSRVPNGIGATASSPTLSGRKTISVATQVQESDWVMLPEIPLVETELMMEAASAIRVEAAEVVLAPQPEQVVGAPHTLLEVGRAESPGARADAPTEVRVPLPWLGSDCPVCGVQVKGIVALGKHFAIRHGGVTAMYVCSKCGRSNTNRHSISCHVPKCGGGMAEEPASGFACELCDARFPTMVGVSQHKRHAHAAAWNEVRLARRKVPAGDIRATKLWSVGEVRLLIQLIREHGDSVATYQLIADELGNG…		TCCCATATCCGCAGCGACCTCCCTGGATTTATCTGGGTCGAATGGTTGCACAGCCTCCCCGGGGTAATCTGTGGCTCGCCGTAGGAGTCCTGGAGTAGGAAGCCGTTAAGTACCGCTCCCGAGGGAGCGCGGAAAAGCACGGATACTGTCGCTCCAGGTCTTACCTTGAGGGGGTCCTTGGCCAAGTAAAGGGGGGTAGTAGTTGGGCCTGCTGCCCCCCGAGGTCAAGGAGAAGTAGTTACATGGTTGTACCTCCTCGTGGTCCCGCTGGTAACGGTTCGCCGGCAAAATCAACCTGCCCAAGGAAGAGTTGGGCCTTACCAGCCAACTCTGGTAGTCTCTTGGTACAAAACAAAATGATAGTTCCGCTATGTAATTCCGGCCAGGATCACTCTTCTG…
Poecilia latipinna	Sailfin molly	Fish (Bony)	Actinopterygii	Cyprinodontiformes	Poeciliidae	Guppy_female_1.0+MT	R2-1_PLa	GRGDVVTWLDLLVVPLETACRLTQPRPRMGWVLPANPGISSVKTNMIVPLCSIGQDHSSGLSKRVPVRLEMGSSPRQRICLTHVFEVGCVWYRRINLPSGRWDQPLGGLSRVPTGTVAAASSPNLSRVKSVSIGTQVQESDWQMLPGVSSVEAELMTETASAIRVEAAEVVLAPQLEQVVGAPHTLPEVGRTESPRARADALTEVRVLLPWLASDCPLCGVQVKGIVALGKHFAIRHGGVTAMYVCSKCGRSGTSRHSISCHVPKCGGGRAEEPASGFACELCDARFPTLVGVSQHKRHVHAAAWNEVRLARRKVPAGDIRATKLWSVGEVRRLIQLIREHGDSVATYQVIADDLGNGKTAGQARSKRRNLRIDMAGDCSNIAEVEGGEMVADPEPQAE…	CGCGATGTGATTTCTGCCCAGTGCTCTGAATGTCAAAGTGAAGAAATTCAATGAAGCGCGGGTAAACGGCGGGAGTAACTATGACTCTCTTAAGG	TCTCCTGGGTCCTGGTGACACGGAGCGTCCACTGGGCAGCTCGCATCCGGGGTTACGGGGGGGCCGTTAAGTACCGCTCCCGAGGGAGCGGGAAAATGCGGCGCTCCCGGACCAGGGGTATCCTTGGGGGTCCTCGGCCAAGTAAAAGGGGGTAGTGGGATGGGCTCGCTGCCCCCTGAGGTCGCGGAGATGTAGTTACATGGTTGGACCTCCTCGTGGTCCCGCTGGAAACGGCTTGCCGGCTAACTCAACCACGCCCAAGGATGGGTTGGGTCTTACCAGCCAACCCAGGTATTTCTTCGGTAAAAACAAATATGATAGTTCCCCTATGTAGTATCGGCCAGGATCACTCTTCTGGCTTATCAAAACGAGTGCCGGTGCGGCTAGAGATGGGGTCGT…	TAGCCAAATGCCTCGTCATCTAATTAGTGACGCGCATGAATGGATGAACGAGATTCCCACTGTCCCTAACYCCCATCCAGCGAAACCACAGCCAAGGGAACGGGCTTGGCAGAATCAGCGGGGAAAGAAGACCCTGTTGAGCTTGACTCTAGTCTGGCATTGTGAAGAGACATGAGAGGTGTAGGATAAGTGGGAGGCTTCGGCC	TGAAATTGCGTGGGTTCAGTGGGAAGCTCGTGATGATTTGAATAGTCTTGTGCTTCACCCACGATGACACGTGACGGCCACGGTTCAAGCCGGAAAGCGGGTTGCGGAAAAGCCTGCCACAG
Brachyrhaphis roseni	Cardinal Brachyrhaphis	Fish (Bony)	Actinopterygii	Cyprinodontiformes	Poeciliidae	GCA_903066815.1	R2-1_BRo	PTNSGTLLVTNIMKVHYKYTGQDHPSGLSKRVPVRLGMGSILCLRSYPTSVFEVGHVWNWRTNLPSGRWDQPPGISTGVPTMTVATATSPTLLRPKTVSIATQVQESDWLMLPGEPSVVTELMVDATSDMRVDDAETVQASQPEQVVGAMYTLPEVVRSDSPRVRADALKEVRVLLPWIGSDCPLCGVQVKGVVALGKHFAIRHGGVTAMYECGKCGRSNTNRHSISCHVPKCGGGVVGKEGEPASGFACELCDARFPTPVGVSQHKRHVHPAVWNEVRLAKRKVPAGEIKATTLWSVGEVQTLIRLIREHGDSVATYQIIAYELGNGKTAEQVRSKRRNLKIETAGDCPDIAEEEGCRREMDSNPQAERSSAPSPQILSADKIREALEQRGDREGGEE…	TGTTGGATGAAGGGAGTTAAGGGAAGTCGGCAAGTCAGATCTGTAACTTCGGGATAAAGATTGGCTCTAAGGGCTGGGTCGGTCGGGCTGGGGTGCGAAGCGGGGCTGGGCGCGTGCCGCGGCTGGGGGAGCAGCCGCCCCGTCACCCTCCCCCCCCTCCGCCGCCGGAAGGGCAGCGCGCGGCCCGCCTCGCGGGGCCCCCGGGTCCGCGGCGCTCCGGCGTCGCGCGGCCCCCGGGTCGTCGCGGGGCGGTGCCCGCCGCTGCGCGGAAGGCGGGCCGGCGGGGGGGGGATGCGGTCGGCGGCGGCGGCGGCGACTCTGGACGCGCGCCGGGCCCTTCCTGCGGATCTCCCCAGCTGCGGTGCCCGTCCGGGACCTCCCTTTTTTTTCCCTCTCCTT…	CACCTGAGGGATAGAGCGCCGTTCAGTACCGCTCCCGAGGGACTGGGAAAATGCGGCGTCACTAATCTCAGGGTGTAGCTTCTGGGGGTCCTCGGCCATTGAACGGGGGTAACAGTTGAGCGCGTTGCCCCCTAAGGTTGAGGAGCAGTAGTTACGTTTGGTTGATACCTCCTCGTGGTGCCCGCCGGTAACGGCTTTGCCGGCTAAATCAATCGCTCAAGGAAGAGCTGCGTTTAACCTACCAACTCGGGTACACTCTTGGTTACAAACATTATGAAAGTCCATTACAAATATACCGGCCAGGACCACCCTTCTGGCTTATCAAAACGGGTGCCAGTGCGGCTAGGGATGGGGTCGATACTGTGTCTGCGAAGCTATCCTACCAGCGTGTTTGAGGTT…	TAGCCAAATGCCTCGTCATCTAATTAGTGACGCGCATGAATGGATGAACGAGATTCCCACTGTCCCTAACTCCCATCCAGCGAAACCACAGCCAAGGGAACGGGCTTGGCAGAATCAGCGGGGAAAGAAGACCCTGTTGAGCTTGACTCTAGTCTGGCATTGTGAAGAGACATGAGAGGTGTAGGATAAGTGGGAGGCTCCGGCCGCCGGTGAAATACCACTACTCTTATCGTTTTTTCACTTACCCGGTGAGGCGGGGAGGCGAGCCTGTAGTGGGCTCTCGGTTCTGGCGTCAAGCGCC	TGAAGGTTGTGCACACCCCTCACGGCTGCGGTGCCGTGAAATTGTGTGGGCGGTGGGGATCTTGTAATGAATATATCATCTTGTGCAGCACCAACGGTGACTCGTGACGGCCACGTTTCAAGCCGGAAAGCGGATTGCGGAACAATGCTTGTCTAAGACACAGGACAGGATTGCCTAATGTAATTTTAGGCTCGCAAGCTCGCCTAAAAG
Poecilia reticulata	Guppy	Fish (Bony)	Actinopterygii	Cyprinodontiformes	Poeciliidae	GCA_000633615.2	R2-1_PRet	GRGDVVTWLDLLVVPLETACRLTQPRPRMGWVLPANPGISSVKTNMIVPLCSIGQDHSSGLSKRVPVRLEMGSSPRQRICLTHVFEVGCVWYRRINLPSGRWDQPLGGLSRVPTGTVAAASSPNLSRVKSVSIGTQVQESDWQMLPGVSSVEAELMTETASAIRVEAAEVVLAPQLEQVVGAPHTLPEVGRTESPRARADALTEVRVLLPWLASDCPLCGVQVKGIVALGKHFAIRHGGVTAMYVCSKCGRSGTSRHSISCHVPKCGGGRAEEPASGFACELCDARFPTLVGVSQHKRHVHAAAWNEVRLARRKVPAGDIRATKLWSVGEVRRLIQLIREHGDSVATYQVIADDLGNGKTAGQARSKRRNLRIDMAGDCSNIAEVEGGEMVADPEPQAE…	CGCGATGTGATTTCTGCCCAGTGCTCTGAATGTCAAAGTGAAGAAATTCAATGAAGCGCGGGTAAACGGCGGGAGTAACTATGACTCTCTTAAGG	TCTCCTGGGTCCTGGTGACACGGAGCGTCCACTGGGCAGCTCGCATCCGGGGTTACGGGGGGGCCGTTAAGTACCGCTCCCGAGGGAGCGGGAAAATGCGGCGCTCCCGGACCAGGGGTATCCTTGGGGGTCCTCGGCCAAGTAAAAGGGGGTAGTGGGATGGGCTCGCTGCCCCCTGAGGTCGCGGAGATGTAGTTACATGGTTGGACCTCCTCGTGGTCCCGCTGGAAACGGCTTGCCGGCTAACTCAACCACGCCCAAGGATGGGTTGGGTCTTACCAGCCAACCCAGGTATTTCTTCGGTAAAAACAAATATGATAGTTCCCCTATGTAGTATCGGCCAGGATCACTCTTCTGGCTTATCAAAACGAGTGCCGGTGCGGCTAGAGATGGGGTCGT…	TAGCCAAATGCCTCGTCATCTAATTAGTGACGCGCATGAATGGATGAACGAGATTCCCACTGTCCCTAACYCCCATCCAGCGAAACCACAGCCAAGGGAACGGGCTTGGCAGAATCAGCGGGGAAAGAAGACCCTGTTGAGCTTGACTCTAGTCTGGCATTGTGAAGAGACATGAGAGGTGTAGGATAAGTGGGAGGCTTCGGCC	TGAAATTGCGTGGGTTCAGTGGGAAGCTCGTGATGATTTGAATAGTCTTGTGCTTCACCCACGATGACACGTGACGGCCACGGTTCAAGCCGGAAAGCGGGTTGCGGAAAAGCCTGCCACAG
Poecilia wingei	Endler's livebearer	Fish (Bony)	Actinopterygii	Cyprinodontiformes	Poeciliidae	GCA_903068105.1	R2-1_PWi	GRGAVVTWLDLLVVPLETACRLTQPRPRMGWVLPANPGISSVKTNMLVPLCSIGQDHSSGLSKRVPVRLEMGSSPRQRICLTHVFEVGCVWYRRINLPSGRWDQPLGGLSRVPTGTVAAASSPNLSRVKSISIGTQVQESDWQMLPGVSSVEAELMTETASAIRVEAAEVVLAPQLEQVVGAPHTLPEVGRTESPRARADALTEVRVLLPWLASDCPLCGVQVKGIVALGKHLAIRHGGVTAMYVCSKCGRSSSSRHSISCHVPKCGGGRAEEPASGFACELCDARFPTLVGVSQHKRHVHAAAWNEVRLARRKVPAGDIRATKLWSVGEVRRLIQLIREHGDSVATYQVIADDLGNGKTAEQVRSKRRNLRIDMAGDCSNIAEVEGGEMVADPEPQAE…	GCTGGGTGATGACGCGATGTGATTTCTGCCCAGTGCTCTGAATGTCAAAGTGAAGAAATTCAATGAAGCGCGGGTAAACGGCGGGAGTAACTATGACTCTCTTAAGG	TCTCCTGGGTCCTGGTGACACGGAGCGTCCACTGGGCAGCTCGCATCCGGGGTTACGGGGGGGCCGTTCAGTACCGCTCCCGAGGGAGCGGGAAAATGCGGCGCTCCCGGACCAGGGGTTTCCTTGGGGGTCCTCGGCCAAGTAAAAGGGGGTAGTGGGATGGGCTCGCTGCCCCCTGAGGTCGCGGAGCTGTAGTTACATGGTTGGACCTCCTCGTGGTCCCGCTGGAAACGGCTTGCCGGCTAACTCAACCACGCCCAAGGATGGGTTGGGTCTTACCAGCCAACCCAGGTATTTCTTCGGTAAAAACAAATATGTTAGTTCCTCTATGTAGTATCGGCCAGGATCACTCTTCTGGCTTATCAAAACGAGTGCCGGTGCGGCTAGAGATGGGGTCGT…	TAGCCAAATGCCTCGTCATCTAATTAGTGACGCGCATGAATGGAT	TGAAATTGCGTGGGTTCAGTGGGAAGCTCGTGATGATTTGAATAGTCTTGTGCTTCACCCACGATGACACGTGACGGCCACGGTTCAAGCCGGAAAGCGGGTTGCGGAAAAGCCTGCCACAG
Gambusia affinis	Mosquitofish	Fish (Bony)	Actinopterygii	Cyprinodontiformes	Poeciliidae	SWU_Gaff_1.0	R2-1_GAf	TPAQGRGGLISHLWYILITDTMKVPIVVYGQDHPSGLSKWVPVRLGTGSTLRWRSCSACVLEVGHVWNWRINLPSGRWDQPLGELPRVPNGTGATASSPPLPMRKTISVAIQVQESDWPICPEVPSVVSESTAYAGSARSVESVEGAREPQPGEVDVVSESTAYAGSARSVEPVEGARDPQPREVEVQERDWPILPEEPSVVSESTAYAGSARSEEPVEGAREPQPGEVVGAVYTLPEVVRADSPRVGADTLNEVRVLLPWLASDCPLCGVQVKGIVALGKHFAIRHAGVTAMYVCGKCGRSNISRHSISCHVPKCGGGVAAAGVEGEPASGFACDLCDARFPTPVGVSQHKRHAHAAAWNEVRLARRKVPGGEIRATKLWSVGEVQTLIQLIREHGDS…	GGCGGCGACTCTGGACGCGCGCCGGGCCCTTCCTGCGGATCTCCCCAGCTGCGGTGCCCGTCCGGGACCCCCCGTCCCCCCTCCTCGCGGGGGGGGTCGGCGGGGGGCCCCCCGGGCGGGTGTCCTCGGCTGGCGCCTAGCAGCTGACTTAGAACTGGTGCGGACCAGGGGAATCCGACTGTTTAATTAAAACAAAGCATCGCGAGGGCCCATGCTGGGTGTTGACGCGATGTGATTTCTGCCCAGTGCTCTGAATGTCAAAGTGAAGAAATTCAATGAAGCGCGGGTAAACGGCGGGAGTAACTATGACTCTCTTAAGG	GCCATGGGGAATAGAGCTCCGTTCAGTACCGCTCCTGAGGGACTGGGAAAATGCGGAGTCACTACCCCATGGTGTGCCTTCTGGGGGTCCTCGGCCAAGGAAATGGGGGTAGCTGTGGGCTTGCTGCCCCCTAAGGTCGAGGAGCTGTAGTTACATGGGTGTACCTCCTCGTGGTCCCGCTGGTAACGGTTCGCCGGCTAAACACCCGCCCAAGGAAGGGGTGGTCTAATCAGCCACCTCTGGTATATCTTGATTACAGACACGATGAAAGTTCCAATAGTAGTATACGGCCAGGATCACCCTTCTGGCTTATCAAAATGGGTGCCAGTGCGACTAGGAACGGGGTCGACACTGCGTTGGCGAAGCTGCTCCGCCTGCGTGCTTGAGGTTGGGCACGTA…	TAGCCAAATGCCTCGTCATCTAATTAGTGACGCGCATGAATGGATGAACGAGATTCCCACTGTCCCTAACTCCCATCCAGCGAAACCACAGCCAAGGGAACGGGCTTGGCAGAATCAGCGGGGAAAGAAGACCCTGTTGAGCTTGACTCTAGTCTGGCATTGTGAATGAGAGCTTTGAGACCCAGGTGTAGAGACCCAGCTTTGAGGCCCCAGCTGAGACCCAGCTTGAGACCACACTTTGAGAAGAGACCTGTAGTGGGCTCCAGCTTGAGACTTTGAGACCCAGCCCAGCTTTGAGACCCAGCTTGAGACCCAGTGGCAGG	TGAGGGGGCCCACACCCCCCAGGCTGCGGTGACCTGGAAGTGTGGGGGACAGTGGGGCTCGTGATGATTACAATCGTCTTGTGCAACACTGGGTGACGCGTGACGGCCACGTTTCAAGCCGGAAAGCGGGGTTGCGTGACAAGCCCGTCGAAG
Hypsolebias antenori	Killifish	Fish (Bony)	Actinopterygii	Cyprinodontiformes	Rivulidae	GCA_031762315.1	R2-1_HAn	YLLVVPAGSGMPVDGSPLTVCRLNSTAKGGVVFNQPTLVVSVTNTMKVRSRLSGQDHPSGLSKWVPVRLGMGSTLRERSCPSSVFEVGHVWNWRTNLPSGRWDRPLGVYGQVPTVTVATATSPMLHGKSISIGIQVQESDWARLPGESSVVAELMMEEAPALRGGPSEVVLAPQPEEVVRAPNTLPEVVCTVSPRVSGGTLNEVRVLLPWDGSDCPLCGVQVKGIVALGKHFAIRHGGVTALYVCRECGRCNISRHSISCHVPKCGRGMEGVERDPASGFACDLCDARFSTSVGVSQHKRHAHAAAWNEVRLARRKLPGGEIRATKLWSVNEVRTLIRLVREHGDKTATYQLIADELGNGKTAEQVRSKRRNLKIDVASDCLHIAEEEGCEVVEDPEPL…	TCCGTGCCCCGGCATGAAGGCGGGTCGGCGGGCGGATGTGGTGCGGCGGTGACTCTGGACATGCACCGGGCACTTTTCGCGGATCACCCTAGCTGTGGTGCCCGCCGGGGTTCCGCCCGAGTGGGGCGCCCCTGTGGGTGGCCTCAGCTGGCACCTAGCAGCTGACTTAGAACTGGTTCGGACCAGGGGAATCCGACTGTTTAATTAAAACAAAGCATTGCGAAGGCCCGCGGCGGGTGTTGATGCGATGTGATTTCTGCCCAGTGCTCTGAATGTCAAAGTGAAGAAATTCGAGGAAGCGCAGGTAAACGGCGGGAGTAACTATGACTCTCTTAAGG	CCCCCTGGAATAGGGACATTGGTTCAGTACCATGCCTGAGGGTTTGGGAAAATTCTGTGTTCCATGTTCTAGGGGGGGTTCTTCTGAGGGTCCTCGGCCAACAAAAGGGGGGTAGTAATGTTGTGCTCCCCACCAAGGTCGAGGAGCTGTAGTTATGTTGATACCTCCTCGTGGTCCCCGCTGGTAGCGGCATGCCTGTTGACGGTTCTCCGTTGACGGTGTGCCGGCTAAATTCAACTGCCAAAGGAGGGGTTGTGTTTAACCAGCCAACCCTGGTAGTCTCGGTTACAAACACTATGAAGGTTCGCTCACGATTGTCCGGCCAGGATCACCCTTCTGGCTTATCAAAATGGGTGCCAGTGCGGCTAGGGATGGGGTCGACACTGCGAGAGCGAAGCT…
Hypsolebias coamazonicus	Gill's molly	Fish (Bony)	Actinopterygii	Cyprinodontiformes	Rivulidae	GCA_032273985.1	R2-1_HCo	YLLVVPAGSGMPVDGSPLTVCRLNSTAKGGVVFNQPTLVVSVTNTMKVRSRLSGQDHPSGLSKWVPVRLGMGSTLRERSCPSSVFEVGHVWNWRTNLPSGRWDRPLGVYGQVPTVTVATATSPMLHGKSISIGIQVQESDWARLPGESSVVAELMMEEAPALRGGPSEVVLAPQPEEVVRAPNTLPEVVCTVSPRVSGGTLNEVRVLLPWDGSDCPLCGVQVKGIVALGKHFAIRHGGVTALYVCRECGRCNISRHSISCHVPKCGRGMEGVERDPASGFACDLCDARFSTSVGVSQHKRHAHAAAWNEVRLARRKLPGGEIRATKLWSVDEVRTLIRLIREHGDKTATYQLIADELGNGKTAEQVRSKRRNLKIDVASDCLHIAEEEGCEAVEDPEPL…	GAGTGGGGCGCCCCTGTGGGTGGCCTCAGCTGGCACCTAGCAGCTGACTTAGAACTGGTTCGGACCAGTGGAATCCGACTGTTTAATTAAAACAAAGCATTGCGAAGGCCCGCGGCGGGTGTTGATGCGATGTGATTTCTGCCCAGTGCTCTGAATGTCAAAGTGAAGAAATTCGAGGAAGCGCGGGTAAACGGCGGGAGTAACTATGACTCTCTTAAGG	CCCCCTGGAATAGGGACATTGGTTCAGTACCATGCCTGAGGGTTTGGGAAAATTCTGTGTTCCATGTTCTAGGGGGGGTTCTTCTGAGGGTCCTCGGCCAACAAAAGGGGGGTAGTAATGTTGTGCTCCCCACCGAGGTCGAGGAGCTGTAGTTATGTTGATACCTCCTCGTGGTCCCCGCTGGTAGCGGCATGCCTGTTGACGGTTCTCCGTTGACGGTGTGCCGGCTAAATTCAACTGCCAAAGGAGGGGTTGTGTTTAACCAGCCAACCCTGGTAGTCTCGGTTACAAACACTATGAAGGTTCGCTCACGATTGTCCGGCCAGGATCACCCTTCTGGCTTATCAAAATGGGTGCCAGTGCGGCTAGGGATGGGGTCGACACTGCGAGAGCGAAGCT…	TAGCCAAATGCCTCGTCATCTAA	TGAAATTGTGTGGGCATCTGGGGATCTCGTGATGATTATACTCATCTTGTGCTCACTAGGGTGACCCTCGTGACGGCCACGATTCAAGCCGGAAAGCGGGATGTACCCGCCTAAG
Simpsonichthys santanae	Killifish	Fish (Bony)	Actinopterygii	Cyprinodontiformes	Rivulidae	GCA_031762415.1	R2-1_SSan	RWRAAPPRSRSCSYMLIPPCGPAGNGIPVDGSPLTVYRPNSTAKGRVAFDQPARVVAVTNTMIVGSRFSGQDHPSGLSKWVPVRLGMGSTLRERSCPTSVFEVGHVWNWRTNLPSGRWDQPLGESVRVPTVSVATATSPVLRGKTASVSIQVQESDWLMLPGEPSVGAELMIEEAPAERGGPSDVVLAPQPVEVVEAPNTLPGVVCTVSPRASGGALTEVRVLLPWDGSDCPLCGVQVKGIVALGKHFAVRHGGVTALYVCRECGRCSTSRHSISCHVPKCGRGVDGVERGPANGFACDLCDARFPTPVGVSQHKRHAHAAAWNEVRLARRKLPGGEIRATKLWSVDEVRKLIRLILEHGDKTATYQLIADELGNGKTAEQVRSKRRNLKIEVASDCPH…	CGCCCCGGCGGGCGGCCTCGGCCGGCGCCTAGCAGCTGACTTAGAACTGGTGCGGACCAGGGGAATCCGACTGTTTAATTAAAACAAAGCATCGCGAAGGCCCGCGGCGGGTGTTGACGCGATGTGATTTCTGCCCAGTGCTCTGAATGTCAAAGTGAAGAAATTCAATGAAGCGCGGGTAAACGGCGGGAGTAACTATGACTCTCTTAAGG	CCCCCTTGACTGAGGATATCAGTTTAGTACCGTCCCTGAGGGGTTGGGAAAATGCTGTGTCCAATGTTTTGGGGTGTCCTTCTGAGGGTCCTCGGCCATCAAAAGGGGGGTAGCGGTGGCGTGCTGCCCCCCCGAGGTCGAGGAGCTGTAGTTACATGTTGATACCTCCATGTGGTCCCGCTGGTAACGGTATACCTGTTGACGGTTCTCCGTTGACGGTGTACCGGCCAAATTCAACAGCCAAAGGAAGGGTTGCGTTTGACCAGCCGGCCCGGGTAGTTGCGGTTACAAACACGATGATAGTAGGCTCACGATTTTCCGGCCAGGATCACCCTTCTGGCTTATCAAAATGGGTGCCAGTGCGGCTAGGGATGGGGTCGACACTGCGAGAGCGAAGCT…	TAGCCAAATGCCTCGTCATCTAATTAGTGACGCGCATGAATGGATGAACGAGATTCCCACTGTCCCTACCTCCTATCTAGCGAAACCACAGCCAAGGGAACGGGCTTGGCAGAATCAGCGGGGAAAGAAGACCCTGTTGAGCTTGACTCTAGTCTGGCACTGTGAAGAGACATGAGAGGCGTAGAATAAGTGGGAGGCCCCGCGAGGGGTCCGCCGGTGAAATACCACTACTCTTATCGTGTTTTCACTTACCCGGTGAGGCGGCGAGGCGAGCCCCGCGCGGGCTCTCGGTTCTGGCGTCAAGCGCCCGGCGCGTGCCGGGCGCGAGCCGCTCCGGGGACAGTGGCAGGTGGGGAGTTTGACTGGGGCGGTACACCTGTCAAACGGTAACGCAGGTGT…	TGAAATTGTGTGGGCAGTGGTGACCGGGACTAACCACTGGGTGTAGCTGGGCGTGTCCCTCTGGACTGTAGCGTGGCTGCAGGTCCAGCGTAGCGTATGACGGCTGAGTAGGTGGTAGGGCGTTTCGCTCGACTGGCAAGCTTAAGGACTCTAGCGGTACTCATTTGGGTATGGCCGGATGTTCTGGGTCAGCTGAGAGAGTGAGGGTTGTGCACACCCCCCCATGGCTGCGGTGCCATGAAATTGTGTGGGCATCTGGGAATCTCGTGATGATTATACTCATCTTGTGCTCACTCGGATGACACGTGACGGCCACGTTTCAAGCCGGAAAGCTGGGTTGGTCCAGCCAAAG
Poeciliopsis gracilis	Porthole Livebearer	Fish (Bony)	Actinopterygii	Cyprinodontiformes	Poeciliidae	GCA_903067085.1	R2-1_PGr	GAVGTRLYLHVVPLVTVRRPNQPAQGGVALNQPTLVILSVTNMMRFPTVAFGQDHPSGLSKRVPVRLGMGSTLRQRSCPSGVFEVGHVWNWRTNLPTGRWDQPLGVWSRVPTGTGATASSPILLRRKTVSVATQVQESDWLVLPGESSAATELMVEATSVIRVEAAEIVLEPQLEQVVRGAVHTLPEPGVTEAPNEVRVPLPWIGSDCPLCGVQVKGIVALGKHLAIRHGGVTALYECGRCGRSSINRHSISCHVPKCGGVAGEGGEPASGFACELCDARFPTPVGVSQHKRHAHAAAWNETRLARRKVPAGEIRATKLWSVGEVQTLIRLIREHGDSVATYQLIAVELGNGKTAEQVRSKRRNLTIDTAGDSSHVAEEGSATAADPEPLAVQSSAPSP…	CCCCCCCCCCCGGGGGCAGGCGGGCTGGGGGGGGGGCCCCCCCGGGCGGGTGTCCTCGGCTGGCGCCTAGCAGCTGACTTAGAACTGGTGCGGACCAGGGGAATCCGACTGTTTAATTAAAACAAAGCATCGCGAGGGCCCATGCTGGGTGTTGACGCGATGTGATTTCTGCCCAGTGCTCTGAATGTCAAAGTGAAGAAATTCAATGAAGCGCGGGTAAACGGCGGGAGTAACTATGACTCTCTTAAGG	GTCCTGGGAGATAGAGCGCCGTTCAGTACCGCTCCCGAGGGACTGGGAAAATGCGGCGTCACTAAGCCCAGGGTGTGCCTTCTGGGGGTCCTCAGCCACAAAATGGGGGAAGCGGATGGGCGTGCTTCCCCCCAGGCTGAGGAGCAGTAGGAACTAGGTTGTACCTCCACGTGGTCCCGCTGGTAACGGTTCGCCGGCCAAACCAACCAGCCCAAGGAGGAGTTGCGCTTAACCAGCCGACTCTGGTAATTCTCTCGGTTACAAACATGATGCGGTTTCCCACAGTTGCTTTCGGCCAGGATCACCCTTCTGGCTTATCAAAACGGGTGCCAGTGCGGCTAGGGATGGGGTCGACACTGCGTCAGCGAAGCTGTCCCTCCGGCGTGTTTGAGGTTGGAC…
Poecilia gillii	Gill's molly	Fish (Bony)	Actinopterygii	Cyprinodontiformes	Poeciliidae	GCA_903068115.1	R2-1_PGi	RGVVDGLTAPRGRGGIVTRSYLLVVRRETASAGKIDLPKEGLCLTSQLWYFLVTYNMGDAYGILGQDHPSGLSKWVPARLGTGSMLRERSCLARVFEVGHARNWRINLSSGHWDQPLGGWPRVPIGTRATGARCGRPPRGFRVGSVGVSRNNSSGGRWDQPAGVSSGVPTRTVATATSPTVAKVKSVSVSTQVQESDWQTLPGESSVEVESMTEVASTMRVETTEVVQTPQPEQVVEAPNALPDAVSSESPGTSSDAPNEVRVLLPWAASGCPLCGVQVSGIVALGRHFAIRHAGVLALYVCGKCGRSNTNGHSISCHVPKCGGGVAGVEGEPARGFACELCDARFLTPVGVSQHKRHTHAAEWNETRLARRKVPVEGIRATRLWSVDEVRTLIRLIGE…	GGCGGCGGCGACTCTGGACGCGCGCCGGGCCCTTCCTGCGGATCTCCCCAGCTGCGGTGCCCGTCCGGGTCCCCCGTCCCCCCCGCTCTGCGGGGCGGGGCGGGGGCCCCCCGGGCGGGTGTCCTCGGCTGGCGCCTAGCAGCTGACTTAGAACTGGTGCGGACCAGGGGAATCCGACTGTTTAATTAAAACAAAGCATCGCGACGGCCCGTGCTGGGTGTTGACGCGATGTGATTTCTGCCCAGTGCTCTGAATGTCAAAGTGAAGAAATTCAATGAAGCGCGGGTAAACGGCGGGAGTAACTATGACTCTCTTAGCG	GGGGGCCTGGGGTGCTAGCCTGTTAAGTACCGCTCCCGAGGGAGCGCGGAAAATGCGGGTTGGTGGCTCCAGGTCCTGCCATCTGAGGGTCCTCGGCCAAGTAAAGGGGGGTAGTAGATGGGCTTACTGCCCCCCGAGGCCGAGGAGGAATAGTTACTAGGTCGTACCTCCTCGTGGTCCGTCGGGAAACGGCTTCGGCCGGCAAAATCGACCTGCCCAAGGAAGGGCTGTGCCTTACCAGCCAGCTCTGGTATTTTTTGGTAACATACAACATGGGTGATGCTTATGGAATTCTCGGCCAGGACCACCCTTCTGGCTTATCAAAATGGGTGCCAGCTCGGTTAGGGACGGGATCGATGCTGCGTGAGCGAAGCTGTCTCGCCCGTGTGTTTGAGGTTG…	TAGCCAAATGCCTCGTCATCTAATTAGTGACGCGCATGAATGGATGAACGAGATTCCCACTGTCCCTAACTCCCATC	TGAAGGGAGGTGCGCACCCCCATGGCTGCGGTAGCCATGGAAAAGCGCATAGGTAGGAAGGGCGATAACCTGGCTGGTGGGCTGGGCGGTGTTGGCACATTATGGGCTGATGCCGCCTGGTGCGCTGGAAAGGCGGGTTGACCACACCCCCACGGCAACGGGGCCGTGAAATTGTGGGACAAGGGGATGTGGCGTAATTTGGTGGGACTGGGACGTAATGGGCCCAGGGAGTATGTGCCCGGTTTCGGGCTGCGTCTGATCAACGAGCTCCTACTCCTGCACAAATCAATCGGAAGGGGACAGGAGTCTCCCCTTTCGCGGATGAGGTGTCGTAGGGCTGGCTGATAAGGCGGGAACGGGAATTTCACGGTTCTGTTACGTCCTGACACGGTGCTGAGT…
Hypsolebias longignatus	Killifish	Fish (Bony)	Actinopterygii	Cyprinodontiformes	Rivulidae	GCA_031762435.1	R2-1_HLo	RASSRWVSILLSGTGGVTALYVCRECGRCNISRHSISCHVPKCGQGMGGVERGPASGFACDLCDARFPTPVGVSQHKRHAHAAAWNEVRLARRKLPGGEIRATKLWSVDEVRKLIRLILEHGDTTATYQLIADELGNGKTAEQVRSKRRNLKIEVAGDCPHIAEEEGLETVVDPEPQAVPSSAQSPQVLSADRIRDALDGWGDKEGAEEVRAIAALVRDVDQNPLLVESSASEIISLLGGGVKCSGRARSPVREQNRVRGWVRRLTQRRREYRECQYWYSRDQARLAAQILDGAASQECALPMEQIYEAFRERWEVGRQFHGLGEFRTDLVTDNREFYEPILAAEVVENLTKMSNGTASGPDRVSKKGLLNWDPRGEQLARLFTTWLVRGVIPRAFKEC…	CGGGAGGCGGCGACTCTGGACGTGCGCCGGGCGTTTTCCGTGGATCGCTCCAGCTGTGTGGTGCCCGCCGGGGTCCCGCGTGAGCGGGGTGCCCTGGCGGGTGTCCTCGGCCGGCGCCTAGCAGCTGACTTAGAACTGGTGCGGACCAGGGGAATCCGACTGTTTAATTAAAACAGAGCATCGCGACGGCCGGCGGCGGGTGTTGACGCGATGTGATTTCTGCCCAGTGCTCTGAATGTCAAAGTGAAGAAATTCAATGAAGCGCGGGTAAACGGCGGGAGTAACTATGACTCTCTTAAGG	CCCCCTGGATTTAGGATAATGGTGTAGTACCATCCCTGAGGGGTTGGGAAAATGCTGTGTCCGAGATTTTGGGGTGTCCTTTTGAGGGTCCTCGGCCACAAAAGGGGGGTAGTGGTGGCGTGCTACCCCCTGAGGTCGAGGAGCTGTAGTTACATGTTGATACCTCCACGTGGTCCCGCTGGTAACGGTATGCCTGTTGACGGTTCTCCGTTGACGGTGTACTGGCCGAATTCAACAGCCAAAGGAAGGGTTGCTTTTGACCAGCCGGCCCGGGTAGTTGCGGTTACAAACACTATGATAGTAGGCGTACGATTTTCCGGCCAGGACCACCCTTCTGGCTTATCAAAATGGGTGCCAGTGCGGCTAGGGATGGGGTCGACACTGCGAGAGCGAAGCTGT…	TAGCCAAATGCCTCGTCATCTAATTAGTGACGCGCATGAATGGATGAACGAGATTCCCACTGTCCCTACCTCCTAT	TGAAATTGTGTGGCTGAGTAGGTGGTAGGGCGTTCGCTCGACTGGCAGGCCTAAGGTCTCTGTGCTTTACGCATTTGTGTACGGCTGGATGTTCTGGGTCAGCTGGAAGGGCGAGGGTTGTGCACATCCCCCATGGCTGCGGTGCCATGAAATTGTGTGGGCAGTGGGTTGTCTCGTGATGATTACAATAGTCTTGTGCTCACTCGGATGACCCCCGTGACGGCCACGTTTCAAGCCGGAAAGCAGGATTGGTCCTGCCACAG
Fundulus heteroclitus	Mummichog	Fish (Bony)	Actinopterygii	Cyprinodontiformes	Fundulidae	MU-UCD_Fhet_4.1	R2-1_FHe	PGHIFFFSTTPEGAGKWRNHWPWGVRRESLVTNRGKRWACLPPRSRSSSYIGSPPRGPAGNEFARRSSQAQTGGMLDQLAPCILVTDTMKASIDITGQDHPSALSKRVPVQLEAGLPLRLRSCLSGVFGVGHVWNWLSNLPSGRWDQPAGSVHRVQTCSVATATSPMTKISHHGKTVSVGTQVQEDDWCSRGSGWITPEQSTGEPSVVTELMTMDGSAIRVEPERVVLAPQPEQVVIAPNTLAESAPLVSPEVGELNASTSTEVRILLPDPGPNCPLCGVLVGGVVALGKHLAIRHADVTAQYVCRKCGRQNTNRHSISCHVPKCREVAGEKSDTREFACDLCEARYTSAVGVSQHKRHAHPVEWNGARLAKRKVPGGEIKATRLWSVDEVRVLIQLIQ…	GTGGAGGGGATGCGGTCGGCGGTCGGCGGTCGGCGACTCTGGACGTGCGTTGGGCCCTTCTCGTGGATCTCCCTAGCTTCGGCGCCTGTCCAGGACCCGTTCACGCGGGCCCTGGGCAGGTGGCCTCGGCTGGCGCCTAGCAGCTGACTTAGAACTGGTGCGGACCAGGGGAATCCGACTGTTTAATTAAAACAAAGCATCGCGAGGGCCCATGGCGGGTGTTGACGCGATGTGATTTCTGCCCAGTGCTCTGAATGTCAAAGTGAAGAAATTCAATGAAGCGCGGGTAAACGGCGGGAGTAACTATGACTCTCTTAAGG	CCCCAGGGCATATATTCTTCTTCAGTACCACTCCCGAGGGAGCGGGAAAATGGAGGAATCACTGGCCCTGGGGGGTCCGGCGAGAGTCCTTGGTCACAAACAGGGGTAAACGTTGGGCATGTTTGCCCCCTAGATCAAGGAGCAGTAGTTACATTGGCTCCCCTCCTCGTGGGCCCGCTGGTAACGAGTTCGCTCGGCGAAGTAGCCAAGCCCAAACGGGGGGCATGCTTGACCAGCTAGCCCCTTGTATTTTGGTCACAGACACGATGAAAGCTTCTATTGATATTACCGGGCAGGACCATCCTTCTGCCTTATCAAAACGGGTGCCAGTGCAGTTAGAGGCGGGACTGCCACTGCGACTACGAAGCTGCCTCTCCGGCGTGTTTGGGGTTGGACACG…	TAGCCAAATGCCTCGTCATCTAATTAGTGACGCGCATGAATGGATGAACGAGATTCCCACTGTCCCTAACTCCCATCCAGCGAAACCACAGCCAAGGGAACGGGCTTGGCAGAATCAGCGGGGAAAGAAGACCCTGTTGAGCTTGACTCTAGTCTGCCACCGTGAAGAGACATGAGAGGTGTAGAATAAGTGGGAGGCTCCGGCCGCCGGTGAAATACCACTACTCTTATCGTTTTTTCACTTACCCGGTGAGGCGGGAAGGCGAGCCCCCCGAGCGGGCTCTCGGTTCTGGTGTCAAGCGCCCCGCGCGTGCGGGGCGTGAC	TAAAATTGCTGGGGGGCCGTGGGGATCTCGTAATGATTACAATTATTCATGCGTAGCATCTTGATGGCACCGTGACGGACACGTATCAATCCGGAAAACGGGTCCTGACCCGTCGAAG
Cyprinodon tularosa	White Sands pupfish	Fish (Bony)	Actinopterygii	Cyprinodontiformes	Cyprinodontidae	GCA_016077235.1	R2-1_CTu	PAMPRDPGQKFNDMSLCECNGQDNPSGVSKWVPVQLETGLLLRERSCLSSVFGVGHVVKWRTNLPSGRWDQPTGVKAGIPKRSVATATSPNTRFSQHRKSISVGTQVQEDDWCSRESGWISPSQSTGVPSVAAELLTVSDSSGRAEPEAVVLAPQPEEVVIAPNTSPEPVDIGSPGASEQNASTPTEVRILLPGPGTDCPLCGVLVGGVVALGKHFASRHGGVTAMYVCRKCGRSSTSRHSISCHVPKCRGMAGVEGDRAREFTCDVCEARFPTPVGVSQHKRHAHAAVWNEVRRARERAKVGEIRATKLWSVDEVRELIRLIQEHGDSVTTYQLIAEKLGNGKTAEQVRSKKRLLRIQTTDMASDGPHIATDDDSRVTEPEPLAAPSLAYSPPALAAA…		TGATAGTCATTAGTTAGGTGAGGGGCGATTTGTTGGTTAATTCCGATAACGAACGAGACTCCGGCATAGCTAACTAGATACTACGACGCAATGGGCCCCGTGCGGATCGGTGCGTCCAACTTCTAGAGGTGGACAAGTGGCGGTTCAGCAACACGAGATAGAGCAATAACAGGTCTGTGATGCCTTAGTGTCCGGGGCTGCACGCGCGCCAACACTGAGTGGATAGCGTGTGTCTACCCTTCGGGCCGAGAGGCTGTGGGTAGAAGAAACTCCCGCTGAACCCACTGTGATAGGGATTGGGGATTTTGCGCAATTAGTTTCGCCATGAACGAGGTAATTCCCCAGTATGCGCGGTGTCATAAGCTCGCGTTGATTAAGTCCTGCACTTTGTACACACCG…	TAGCCAAATGCCTCGTCATCTAATTAGTGACGCGCATGAATGGATGAACGAGATTCCCACTGTCCCTAACCCCCATCCAGCGAAACCACAGCCAAGGGAACGGGCTTGGCAGAATCAGCGGGGAAAGAAGACCCTGTTGAGCTTGACTCTAGTCTGGCACCGTGAAGAGACATGAGAGGTGTAGAATAAGTGGGAGGCCTCGGCCGCCGGTGAAATACCACTACTCTTATCGTTTTTTCACTTACCCGGTGAGGCGGGAAGGCGAGCCCCGAGCGGGCTCTCGGTTCTGGCGTCAAGCGCCCCTCGCCCGAGGGGCGCGACCC	TAGGGTTGCGTGCATCCCCCGGGCTGCGGTGGACCTGGAATTGCACGGGTCAGTGGTGTCTCGTGATGATTACAACAAATCATGCGTAGCATTCCGATGGCCACGTGACGTACACTATAATACGGAAAGCGGGTCTTGACCTGCCTCAG
Cyprinodon nevadensis mionectes	Pupfish	Fish (Bony)	Actinopterygii	Cyprinodontiformes	Cyprinodontidae	UCB_CyNevMio_1.0	R2-1_CNM	PAMPRDPGQKFNEMSLCECNGQDNPSGVSKWVPVQLETGLLLRERSCLSSVFGVGHVVKWRTNLPSGRWDQPTGVKAGIPKRSVATATSPNTRFSQHRKSISVGTQVQEDDWCSRESGWISPSQSTGVPSVAAELLTVSDSSRRAEPEAVVLAPQPEEVVIAPNTSPEPVDIGSPGASEHNASTPTEVRILLPGPGADCPLCGVLVGGVVALGKHFASRHGGVTAMYVCRRCGRSSTSRHSISCHVPKCGGMAGVEGDRAREFTCDVCEARFPTPVGVSQHKRHAHAAVWNEVRRARERAKVGEIKATKLWSVDEVRELIRLIQEHGDSVTTYQLIAEKLGNGKTAEQVRSKKRLLRIQTTDMASDGPHIATDEDSRVTEPEPLAAPSLAYSPPSLAAA…	GTGGGGGGGATGCGGTCGGCGGTGGCGGCGGCGACTCTGGACGCGCGCCGGGCCCTTCTCGCGGATCTCCCCAGCTACGGTGCTCGTCCGGGACCTCGTTCGCGCGGGGCCCCGGGCGGGTGGCCTCGGCTGGCGCCTAGCAGCTGACTTAGAACTGGTGCGGACCAGGGGAATCCGACTGTTTAATTAAAACAAAGCATCGCGAGGGCCCGCGGTGGGTGTTGACGCGATGTGATTTCTGCCCAGTGCTCTGAATGTCAAAGTGAAGAAATTCAATGAAGCGCGGGTAAACGGCGGGAGTAACTATGACTCTCTTAAGG	CACGACGGGAGGTGGCCTTGGCGAGTACCGCTCCCGAGGGAGCGGGAAAATGGCAAGGTTACCGAACGTTGGGGTCCGGCGAGGGTCCCCGGTCATGAAACAGGGGTAGACTGTGGGTAGGTCTGCCCCCTAAGACCGGGGAGCAGTAGTTGCATGCAGCACCTCCAAGTGGTCCCGCTGGTAACGGAATTACCCGGCAAAGCCTGCTTACCCAAAGTGGGGCCACGTTTGACCGGCTATGCCCCGAGATCCAGGTCAAAAATTCAATGAGATGTCTTTATGCGAATGTAACGGCCAGGACAACCCTTCTGGCGTATCAAAATGGGTTCCGGTGCAACTAGAGACGGGGTTGTTACTGCGAGAGCGAAGCTGTCTCTCCAGCGTGTTTGGGGTTGGACA…	TAGCCAAATGCCTCGTCATCTAATTAGTGACGCGCATGAATGGATGAACGAGATTCCCACTGTCCCTAACCCCCATCCAGCGAAACCACAGCCAAGGGAACGGGCTTGGCAGAATCAGCGGGGAAAGAAGACCCTGTTGAGCTTGACTCTAGTCTGGCACCGTGAAGAGACATGAGAGGTGTAGAATAAGTGGGAGGCCTCGGCCGCCGGTGAAATACCACTA	TAGGGTTGCGTGCATCCCCCAGGCTGCGGTGGACCTGGAATTGCACGGGTCAGTGGTGTCTCGTGATGATTACAACAAATCATGCGTAGCATTCCGATGGCCACGTGACGTACACTATAATACGGAAAGCGGGTCTTGACCTGCCTCAG
Rhinichthys klamathensis goyatoka	Western Speckled Dace	Fish (Bony)	Actinopterygii	Cypriniformes	Cyprinidae	OSU_Roscu_1.1	R2-1_RKG	NGYTARAPPRGDRWRRWGTITVSTSTGDRGPRRYPSCPPPELRSGPPREGLTTQPGGKLLVMKKKSKEKPGPSGSQAKSKCEAMVKAGETEANQDDISCCDCYRIFPTLRSLGMHRHHQHPEEVNKERLDLIQKRRKFWSPTEDHHLLTTADSLWKDDNLKKDHLRTLHTTLPHRSIDAIKKRLQLLKWTPPQSINTPPTPPIAEETPTTSSRRSRRGATLQPTGREVDLPKQPTNEDTSTTSRGSKANSRATAWTQDEDAHLLHLANTQWLPGMLKKDHCKALEEITNGRSMEAIRKRLKKLSWSPPEHMITITTSPAPPDTVIDQGRETTESNKPSPHSTKETDEDSWRNGILEKALESLSEPRIGSEGLKSIAKGMLEGRISKEQGVEMLQTHISQ…	GCGACTCTGGACGTGCGCCGGGCCCTTCTCGCGGATCTCCGCAGCTACGGCTCGCGTCGGGACCTCCGTCCGGGCGTCTCTCTTCGCGGGGGGGCGTCTGGGCGGGGGCCACCCGGCGCGCTGCCTCGGCCGGCGCCTAGCAGCCGGCTTAGAACTGGTGCGGACCAGGGGAATCCGACTGTTTAATTAAAACAAAGCATCGCGAAGGCCCGCGGCGGGTGTTGACGCGATGTGATTTCTGCCCAGTGCTCTGAATGTCAAAGTGAAGAAATTCAATGAAGCGCGGGTAAACGGCGGGAGTAACTATGACTCTGGTGAGA	AATGGTTACACGGCCCGGGCGCCTCCTCGTGGCGACCGCTGGAGAAGGTGGGGGACTATAACGGTAAGTACGTCTACCGGCGATAGGGGACCACGTCGGTACCCATCGTGTCCCCCACCCGAGCTAAGATCCGGGCCACCCCGGGAAGGGCTAACCACCCAACCCGGGGGTAAATTGCTGGTTATGAAAAAGAAAAGTAAAGAGAAACCTGGACCCTCTGGATCCCAGGCAAAAAGCAAGTGTGAGGCAATGGTAAAGGCTGGCGAGACCGAAGCAAATCAAGATGACATTTCATGCTGCGATTGCTATAGAATATTCCCAACACTAAGGAGCCTGGGTATGCATCGCCACCATCAACACCCAGAAGAGGTGAATAAAGAAAGGCTAGACCTTATACAG…	TAGCCAAATGCCTCGTCATCTAATTAGTGACGCGCATGAATGGATGAACGAGATTCCCACTGTCCCTACCTGCTATCTAGCGAAACCACAGCCAAGGGAACGGGCTTGGCAGAATCAGCGGGGAAAGAAGACCCTGTTGAGCTTGACTCTAGTCTGGCACTGTGAAGAGACATGAGGGGTGTAGAATAAGTGGGAGGCCCCGGGGCCTTCGGGTTCCACGGGC	TGAATATATCTTCGGGATGGTCAAGCACTATGACCTGCATTGCAGCGATAACTATACCATTGCCAAACAATAGCACCTCCCTAGGTGCCTCAAGAATCTTCTGATGGGTTCCCACACAGAAGATAATCTTGATAACTAATGTAAA
Oncorhynchus tshawytscha	Chinook salmon	Fish (Bony)	Actinopterygii	Salmoniformes	Salmonidae	CHI06	R2-1_OTs	RPGCPRDCTTAVKAAGHVPPPSPSNGWKMESIPLPSQSDQTGLPKLAPVVGAFGHLQVERSGSTTAFPLGSPGSKNYERPTPNKSPSGGRNEGLLTAGAGAPAAWSETGGGTQERVRAKPLKRKRPSEPPKGTAAAGVRESAITSKSVCIEIPRVGTQCDICTITAATISNLVDHLAVKHSEVQATFRCAKCGKQSGNRHSIACHVPKCKGVQGTPVDESKKFRCMACPGRFSTASGLSQHMRHRHVAAWNQERILREKTAEDKMEGRKSWSPDELRAMRELSRTLSDAKSPERRIAEGLGTNTSAEQVRWKRRRLALENTPEGPEGPSWGAKITGLTEPAKQQPEITGVAAALEEHRQEKGQVEEDGTAMGRIEKEAAELIQLLGKTEKRKGGSKSAE…	GATCGGTGGGGGTTTGGTTGGTGGTTGGCAGCGGCGACTCTGGACGCGTGCCGGGCCCTTCTCGCGGATCTCCCCAGCTACGGTGCTCGTTGGCCCCGTTTACGCGGGGTCTCCGGCGGGTTGCCTCGGCCGGCGCCTAGCAGCTGACTTAGAACTGGTGCGGACCAGGGGAATCCGACTGTTTAATTAAAACAAAGCATCGCGAAGGCCCAAGGTGGGTGATGACGCGATGTGATTTCTGCCCAGTGCTCTGAATGTCAAAGTGAAGAAATTCAATGAAGCGCGGGTAAACGGCGGGAGTAACTATGACTCTCTTAAGG	TAGTCCTAAGGCGAGCTCAGGGAGGACAGAAACCTCCCGTGGAGCAGAAGGGCAAAAGCTCGCTTGATCTTGATTTTCAGTATGAATACAGACCGTGAAAGCGGGGCCTCACGATCCTTCTGACTTTTTGGGTTTTAAGCAGGAGGTGTCAGAAAAGTTACCACAGGGATAACATATTTCACAAAGGTGCTGAAATACCTCAACAGCCATGGAGCGGGTAAAAGACACCCTCCAACACCCATATAGCGGGCAAGTGTAAACCTAAAATAACGTCGAGGTGAATCAGACACCCGACCAAACATATAGCGGGCAAGTAAAACAGAAAAGGGAGAAGAAGAAACAGCGCAGTAGCCGTACCAAGCCGGCAAGTGCGCCCCAAATCACCGACACGGGAAACCT…	TAGCCAAATGCCTCGTCATCTAATTAGTGACGCGCATGAATGGATGAACGAGATTCCCACTGTCCCTACCTACTATCTAGCGAAACCACAGCCAAGGGAACGGGCTTGGCGGAATCAGCGGGGAAAGAAGACCCTGTTGAGCTTGACTCTAGTCTGGCACTGTGAAGAGACATGAGAGGTGTAGAATAAGTGGGAGGCCCCGGCCGCCGGTGAAATACCACTACTCTTATCGTTTTTTCACTTACCCGGTGAGGCGGGGAGGCGAGCCCCGAGTGGGCTCTCGCTTCTGGTTTCAAGCACCCGGCTCGCGTCGGGTGCGACCC	TGAAGGGGGCAGGAAGCAGGCAGGAAAGGGGGCGAGAGAGCTAGATCCAGAACCTACGGGACAAGGACTGGCACGAAAAGTAGGCCGGACGAAGCGAGACCTCGAGCGGGAGCCACTGAGGGAAGAGGCCGCAAAGTGAGCTAAGTAAGGCAGGTAGCGCCCCCTGCGGAAAGAAAAAAGGCGTTGCCAGTGGGTTGGTAGCCACTGGTGGAAACCCCCGATCTACCCGCTCCCCGGCACCGGATCGGGGCGTCCCGAGGGCCAGTTAGTAGGGAAATCAGCTGATTACGCCGAAGAACTGCTCGTTCAACTAAGGCTGGGTTAAAGCGCTAGACCTGAGGAGTATGTGGGAATTATCGCCACGAGTGCGTTGCATCGTGGTTATGTCGCATGTAAGGC…
Oncorhynchus gorbuscha	Pink salmon	Fish (Bony)	Actinopterygii	Salmoniformes	Salmonidae	OgorEven_v1.0	R2-1_OGo	WLRQRSAQDVPREAERLLPFPHSNGWKMDSKPLPSQSDRTGLPKPAPVVGGSGHLQVERPGPTPAFPLGSPGSKHYEIKNQNRSLNGGGTGGPPVAKADAPTAGSKAGDWRQERVRVKPLKRKMPREPPGGMVESENSGEAAPEKMCVESPRTGTQCEICNTTAVTIKQLVDHMEAKHSEVQLSFRCAKCGKLSVNRHSIACHTPKCKGVLGTPDAKKKFRCMACTGRFGTASGLSQHMRHRHIAIWNQERIRQEKTAEGKMDGRKSWSPDEIRAMRELSRMHGDARSPERKIAEGLGTNTSTEQVRWKRRRLALEITPEGTEGPSWGAQIAGLKEPAEPTPNVTGVEGVLRKHMQETRGVGRDEVAGGCIEKEAAELIQLLGKMERREGDPKPARAQP…		GCGGGTGTCATCGGTCCTAGCCCGCTTCCCCGCATCCCCCTTTTGCCTGGGATGAGCCCGACTGGCTCCATCCCCTTTCCCCACTAGCCACGGCTGCATGACTCACCTATGGGCGGGTGGAGAGGCCGCTACCGAAGGGGACTGGGGGTGTCCAGTGAACCGGGACTTCCAAAAATGGTCTAATACTGACGTAAGCGGCTTGAGTATCGCCCAGTATCCTCGCGCGGCACTGGGAACCCAGTCAACTTCTCTGCGCCCCGGCGCAGGTGGGGGTTCAATGTCTGCGCGGCTCCACCGGCGCCCCGGCGACGATGGCGCTAGCGCAGCTCCCGGAAGCCTCCCTATTCTTAAACCCTTGTCTTCGAAACATGGCCTTGCGCGGGGGCAGGTGCGGGTGGG…	TAGCCAAATGCCTCGTCATCTAATTAGTGACGCGCATGAATGGATGAACGAGATTCCCACTGTCCCTACCTACTATCTAGCGAAACCACAGCCAAGGGAACGGGCTTGGCGGAATCAGCGGGGAAAGAAGACCCTGTTGAGCTTGACTCTAGTCTGGCACTGTGAAGAGACATGAGAGGTGTAGAATAAGTGGGAGGCCCCGGCCGTCGGTGAAATACCACTACTCTTATCGTTTTTTCACTTACCCGGTGAGGCGGGGAGGCGAGCCCCGAGCGGGCTCTCGCTTCTGGTTTCAAGCACCCGGCTCGCGTCGGGTGCGACCCGCTCCTGCCCAGATAGAGGCATATAAACTGGTAAGTGGTGTTTGTACTTTATGCCTGTATGTCCCTTCACCCCATG…	TGAGTCATATCCGTAACCTCAGGGGAGAAGGATTGGCAAAGCAGGCCGAACCAGAACGAGACCTCGGGCGGACGCCAGAGAGAGAAGAGGTCATAAAGTGAGCTAAGTAAGGCAGGTGGCACCCCCTGCGACCCGAAAACAGGTGCCGCCAGTGGGCTGATAACCACTGGTGGAAAAGATCTTCCCCGTCCTCCGGCACCGGATCGGAGCGTTCCGTAGGGCCAGTCAGTAGGGAGAACCGTTGATTACGCCGAATATCTGCTCGTTCAACCAAGGCTGGGTTAAAGCGCTGGGTGTGAGGAGTTTTTGGGAATTGTCGCCACGAGTGTGTTGCATCGTGGTTATGTCGTCTGTAAGGCCTCCGGTCGGAAGGTAGGCGGCTGACGCGCAGCCCAAAAA…
Oncorhynchus mykiss	Rainbow trout	Fish (Bony)	Actinopterygii	Salmoniformes	Salmonidae	USDA_OmykWR_1.0	R2-1_OMk	HSGLSNHCKRPLFNGRKMESIPLPSQCGQTGTPKLAPVVGVSGHLQVVRSGSTTAFPLGSPGSNPYESNNQIKSPSGGRSEGPLTAAVGAPAAQSKASGGVPERRRVKPLKRKRPSKPPSSSMEVGAKTGTSNRICIEMPCEGQQCQICGKAATSTKDLVDHLTMKHQGVQLTFRCGKCGRANANRHSIACHIPKCKGVQGTPDGEVKKFRCMACPGKFGTASGLSQHMRHRHVAIWNQERIGQERAAEGRAEGGKRWSPDEERAMKELTKVYKDAKSPDRRIAEALGTNTSTGQVMWKRRRITFESPPEGPGKPSWGSLVTDLSKPAERPPPVTGVEAALKDHRRETSGEGPTPENEREPAESHIESEAVELIQLLGKITIVKSNKNSGEPKPQTEPQ…		GAACATAAGTCTCTGGGCCTCGGGGGGAGGACACTGGGAAGAATGAAACCTAAAGGAATTGACGGAAGGGCACCACCAAGAGTGACCCAACTCGTACAGCCTCACCCGACCCGGAAACGGAGAAGGAGCCACAAACTGAGGGCTCTGGAGGGGGCTGCACGGCCTGTCCTGATTGGCGGGGCGAAGAAGGCCAAAAACTATAATCAGAGGGGAAAAAAGACCCCGGTGAGCCTGACGGCCTTGATCGACCAAGTGCAGCGTAGCCCACCGGATGTAGGGATAGCACAGTGGCCTCAGTAACCACTGCAAGCGTCCCCTGTTTAACGGTAGGAAGATGGAGTCGATACCACTTCCCTCCCAGTGCGGCCAGACTGGGACACCAAAACTGGCACCTGTGGT…	TAGCCAAATGCCTCGTCATCTAATTAGTGACGCGCATGAATGGATGAACGAGATTCCCACTGTCCCTACCTACTATCTAGCGAAACCACAGCCAAGGGAACGGGCTTGGCGGAATCAGCGGGG	TGAGAAGGGCGAGAGACAGGCAGCAAGGGCAGGAACCAGCCAGATCCGTAACCTTTGGGGATAAGGATTGGCACTAAGTAAAGGCCGGACCAAGGGGGACCCCGAGCGGAAGCCACAGAGAGGAGGGGCCCATAAGGTGAGCTAAGCGAAACAGGTAGCACCTCCTGTGAACCGAAAAAATGGTGACGCCAGTGGGTTGGGAGCCACTAGTGGAAACCCCCGTCCCACCTCCCCGGCACCGGATCGGGGCGTCAAAAGGGCCAGTCCGTAGGGCCGACCGCTGATTACGCCGAACATCCGCTCGTTCAACTAAGGCTGGGTTAAAGCGCTAGACATGTGGGAGTTTTGAGGGAATTATCGCCACGACTGTGTTGCATCGTGGTTATGTCGCGTGTAAGG…
Hippocampus comes	Tiger tail seahorse	Fish (Bony)	Actinopterygii	Syngnathiformes	Syngnathidae	H_comes_QL1_v1.1	R2-1_HCom	PLTRCTRLSALNCHSTKLTLHCVCVLQTETHRNVDQTMNPSTQNSTGTPMNNTHHEGPRSAPPLRKRRNNVPKDDVQRVHPELWRNGTCISDTPEISFKKRKLFESKTSPSPIRLMIKIPRFEAACPLCGVNIWGTGTLGKHLTSRHGNVKVCYICRKCNKLSSNCHSIACHVPKCTTPLAAQLMGTLCALCGKRFTTNRGLSQHMRHTHPLENEQKISRLQTKRPTHQRVDAWANTELDIIMRMVRENKHDSEIFTRIAATIGKGMTAGQAMAKWEAMAIKKSELHMHVDKLDNPLSHSSPMLPTTPCDRIKSKFLANMLKPLANKKRCISRSIIKMVMKSEGTNSTSDNNAELLIKALGKNRKPKNLDPTRQPMVTEPMSSKTRRLYKTASFKSYQM…	AGGCCAACTTCCCTTCGTGTGTCAGGAGGTTGCGGCGCTCGGCGGGTCCCCCCGTCGTCGGCGTCTTCGCGCTTTTCCCCCCCGCCAGGGGGGGAGGGCCGGGGGCGGTGGCGCGGGGTGCGCATCTCCGTCGGGTTCGCCTCGGCCGGCGCCTAGCAGCTGGCTTAGAACTGGTGCGGACCAGGGGGATCCGACTGTTTAATTAAAACAAAGCATTGCGAAGGCCCGCGGCGGGTGTTGACGCGATGTGATTTCTGCCCAATGCTCTGAATGTCAAAGTGAAGAAATTCAACGAAGCCCGGGTAAACGGCGGGAGTAACTATGACTCTCTTAAGGTAGCCAAATGCCTCGTCATCTAATTAGTGACG	AGCATGAATGGATGAACGAGATTCCCACTGTCCCTACCCACTCTCTAGCGAAACCACAGTCAAGGGAACGGGCTTGGCGGAATCAGCGGGGAACGAAGACCCTGTTGAGCTTGACTCTAGTCTGGCACTGTGAAGAGACATGAATAGGAAATGATGGCGCCCTCTTACCCCGCCTATGGCGCCTATCCTAACACATAATTGCTACCTCGCTAACAACCTTTGCCTGTAGCACAACTCTCATGTCGCATCCTGTTCAACCCTGCTAGCAATGTGCCTTATTTCAGCAACATCTGTTCCAATATGTCATGACTGCCTCATCACTTACGATCTTGACATATGCCCAGCATGTCTCCCCGCTGTTCTCTAACCACTAACCAGATGTACTCGGTTGTCGGCATT…	TAGCCAAATGCCTCGTCATCTAATTAGTGACGCGCATGAATGGATGAACGAGATTCCCACTGTCCCTACCCACTCTCGCGAAACCACAGCCAAGGGATCGGGCTTGGCGGAATCAGCGGGGAAAGAAGACCCTGTTGAGCTTGACTCTAGTCTGGCACTGTGAAGAGACATGACGAAAGTGGGAGGCGCTCCCTCGCCCCTACGAGGGCACCTACCTACCCTGACGCATAAATGCTACTCTGCTAACAACTATTGCTTGCAGCACAACTCTCATGCCGCACCCTACTGTACCTTGCTGGCAAATGTTATGTCTTAACGATATCTACCTCAATGTGTCATGTCCGCCCCACCACTCACAA	Unusually long
Acipenser ruthenus	Sterlet	Fish (Bony)	Actinopterygii	Acipenseriformes	Acipenseridae	fAciRut3	R2Ar_NH	SPESLFDQTMNVSIKTHTGWYGAQDKNVLCGGAGVGPPALLLDTMGSLRTERVPLRSGPPLALRFVSVGTQTTHPYLHSAEMGRRARGVEGVDDDEYDAQFPLLESLTFTNSHLGGVIGDAEGREEPAEELETAVTVEPESEPEALETEDIDEEPPLNLSVEELANADEGEGSMGEIRITLPNPDISCDLCKIHLGRVSQAVKHYAVRHNPVQLVFCCRKCGRTSNNSHSISCHAPKCRGRQENRIESLPWACEECPMRFVRKVGLSQHKRHAHVTRRNMERIASARSARSYVVDSRKVWSTEETVALERLETKFAGQRNINVLIAGELGSKTGKQVGNKRRHIRLLADRARRAEINAVDLEVAAEPPRPRSGVLERLRDLARKRIEDAGGEQEANIPV…	CTCCGTCAAGAGCCGGCGTGTCGCCTCGGCCGGCGCCTAGCAGCTGACTTAGAACTGGTGCGGACCAGGGGAATCCGACTGTTTAATTAAAACAAAGCATCGCGAAGGCCCGTGGTGGGTGTTGACGCGATGTGATTTCTGCCCAGTGCTCTGAATGTCAAAGTGAAGAAATTCAATGAAGCGCGGGTAAACGGCGGGAGTAACTATGACTCTCTTAAGG	TGGCACTGCGGTGTTGGCTCCCTTGGGTAAGGAGCGGAGGGCATAGTGGCCTTTACCTCCTCGTGGTCCCGCTGGTAACATCTCCCTTCTGGGGAGGTGGCTAAACAAGGTCATCGCCTAACCCAAATGGGGAAACTGTGACTGAGAGTGTTGGCAACTGGGGAAGCTCAGTCACTTCGGACAAGGAACACTTGGCTATAATAAAATGTACCGAACAGAAGGGTATGAAAGAGAGTGAAACTTGAACGGAATTGAAAGGTAATATCGCTTGGGAGCGGTTAAAAATACCTATGGCTTGGCACTGATCCCCCGAGTCATTATTTGATCAAACCATGAACGTCAGCATAAAAACTCATACTGGATGGTACGGAGCCCAGGATAAAAATGTGCTATGTGGGG…	TAGCCAAATGCCTCGTCATCTAATTAGTGACGCGCATGAATGGATGAACGAGATTCCCACTGTCCCTACCTACTATCTAGCGAAACCACAGCCAAGGGAACGGGCTTGGCAGAATCAGCGGGGAAAGAAGACCCTGTTGAGCTTGACTCTAGTCTGGCACTGTGAAGAGACATGAGAGGTGTAGAATAAGTGGGAGGCCTCGGCCGCGTGTGAAATACCACTA	Unusually long
Lepisosteus oculatus	Spotted gar	Fish (Bony)	Actinopterygii	Lepisosteiformes	Lepisosteidae	LepOcu1	R2-1_LOc		GGGGAGGGGAAGGCCGGCGGGCGGCCTTGGCCAGTGCTTAGCAGCCGGCTTAGAACTGGTGAGGACCAGGGGAATTCGACTGTTTAATTAAAACAAAGCATCGTGAAGGCCCACAGTGGGTGTCAACGCGATGTGCTCGTGTCTAGTGCTCTGAATGTCAAAGTGAAGAAATTCAATGAAGCGCAGCTAAACAGCAGGAGTAACTATGACTCTCTTAGA	CCCCTTGGGTAAGGGGCGGAGGCGTAGTGACCTCTACCTCCTCGCGGTCCTGCCGGTAACTACACTGCTCTGCAAGAGTACGTGGAGGCTAAATAAGGTCCAAATTGCTCTACCCCTCCAGTGGGCCCGCCAACCCACCAGGCAGTATTCATGGCGAAAATTCATAATGGAAATAAATGGAAATAATGAACCATACCGGATGGCATGTCACCCGGGTCAACAAGGCACCCTGAAAGGACCGAGGGCTGGGTCCTGTCCCAGTATCACAAAGCCTCCCACAAGAACAAGAAATGGAGAATTAAGACTGGTCTCTGTGAGTACACAGACGACATATGATGACTTAGCCCAGGTCATGTTTGATAAGAGTCTAATCATCCGCCACCCCGGAGAAATATCGCC…
Erpetoichthys calabaricus	Reedfish	Fish (Bony)	Actinopterygii	Polypteriformes	Polypteridae	GCA_900700845.3	R2-1_ECa	LSNINNWRPITIGSLITRILSKILYTSLKSGILLNPRQRGFMETAGCSENIQTLQAIIMAHKAHQKSFGMVFIDFEKVFDTISHAYLFRILRIMRLDTHISQLFRDMYSGASTCVENSEGNTNDITLMRGVKQGDALFPLFFNISIDPLIHKLEMDGSGTILGEATITAMAFADDLVLVSNTWGGMKKNLNILKEFCRGSGLKLQPAKCKGFFFTWKNRKMVVKKTNL	AAAATGAGTGAGAATCAGCCAGTGAAAAGGTGAAGTTCTTGAACAGACTACTAATCTTACACCACTGATGTGGACGCTTCAATGGCAGATGACCGTAATTATTTCTTTCTCTGCTGTTTCCACCTCAAAATGAGTAAAGTCACATCCAGGCCCCAGCAGATAGGCCCTGACAGTCTCACATCACCCACTCCAAGTCCCACACCTTCACAGTACAACAGCATTGTGTGAGGCGTGTGCTCAGAGTGGTCAACCCAAGAATAGCTGTCAGCCCTGAAGGAGTGACAGGAAGAGTGTTGAAAGAATATGTGAATCAGCCCTTCTGTGATTAATCTGTGACTCTCCCTAAGG	AGCAATGGCCAAGGGCCTAACCAACCGTAGCTCCTGGGCACTTAATATGGTGGCGGCCTGATCACTTAAGATCACTCCTTTCCTATACTCTTTCATTATAATCTCTATCCTATAAATAGAGCGTATCACACTTAATGCTGCTGATACCTCAAGGTTCTGTGGATCATGCCTGGTGATTCCAGAGTCAAGGTCCAGGCGATGTTAATATTGCATCACACACATAATGCTGGTGTGACCTTTATAACACCTCTCTGTTTCCTGCCCAGGACTCACAGTTGTAAGGGCTGGGCGACAAATGGAGATACTTAGTGCACTATAAGAATATGATCTGGGAATCAACAGTGATCTACACGTATTGCTGGTGGATCTTGTTTGATTAACCTAACGCCTCTGTTAATA…	TAGCCAAATCCCTCGTCATCTAATTAGTGACGCGCATGAATGGATGAACGAGATTCCCACTGTCCCTACCTACTATCTAGCGAAACCACAGCCAAGGGAACAGGCTTGGCAGAATCAGCGGGG
Polypterus senegalus	Gray bichir	Fish (Bony)	Actinopterygii	Polypteriformes	Polypteridae	GCA_016835505.1	R2-1_PSe	GHLASEILDGISRTKCVIHQDKIYNHFNGIWGVKDESIYNPFFIPANSIGNLAFISPISKMEVAGAFKHIKTDSSVGPDRINKGNLLALNNGNTTLTKVYHLWLLAGAIPSIFKKARTVLLPKSLDSQKLKNINNWRPITVGSLVTRIFSKILYLRMKEGISLNPRQKGFMDTAGCSENIQILQGLIDEHKRKHHPLGMVFIDFEKAFDTISHKYLFRLLRIMKLDGHISSLFRDMYNGASTSVENHEGNTKEINIMRGVKQGDAMSPLFFNIAIDPLIHKLETEGKGTMLGGASITTLAFADDLVIVSNTWSGMRWNLNILSEFCKGSGLRLQPAKCKGFFLTWKNRKMIVIKTNLWRLDGTEVKRISS		AAACCTCTACACCTTGTCCTTGTATGGGAACATGCTGGTATTGCCTCCCAACAGTTTCCAGAAATTTCTCTTTTCTTGTTGAAGGGCAGGGCTCCCCTGGAATAGGTTCGTCCCTGCGTCCGGAGAGCTCTCGCCGGCCCTTGAAAATCCAAGGGAGATGGTGTAAATCTCGCGCCGGGCCGTACCCATATCCGCAGCAGGTTTCCAAGGTGAACAGCCTCTGGCATGTTAGAGCCAATCCTTATCCCGAAGTTACAGATCCGGCTTGCAGACTTCCCTTACGTACATTGTTCTAAGCGCTGGGTCGGTCGGGCTGGGGTGCGAAGCGGGGCTGGGCGCGTGCCGCGACTAGATGAGGCGCCGGCGCCCCCGTCCCGCCCCCGGGGCGGGGGGGGTTCC…	TAGCCAAATGCCTCGTCATCTAATTAGTGACGCGCATGAATGGATGAACGAGATTCCCACTGTCCCTACCTACTATCTAGCGAAACCACAGCCAAGGGAACGGGCTTGGCAGAATCAGCGGGA
Oxygymnocypris stewartii	Naked Schizothoracin	Fish (Bony)	Actinopterygii	Cypriniformes	Cyprinidae	Novo_Ost_1.0	R2-1_OSt	TKIRATLGRANLPTQGIMLVTDNKIKKKPGPSGIQVLSNSEVKARAENPTLNRGTITCENCERAFPSLRSLGMHRHHQHQEVVNEERVQLLQKKRRLWSEAEDKKLLDMANEEWMEGMLKKDHLALLQAYFSHRTTDGLKKRLQHLAWRPSQIHRQEQVLPAAVSPQLPPPSRSTRTIPPASATPVQPPRPRAMKWTSEEDAKLQAQASVIWRPDLPKGDLAKALAATTRGRTAGAVRKRLQLLKWSNPEQVLPRSPQYNTEAGEVETDDAANNSGTSPSTGAVASGDSGELTTGQSPEEEWRAKLLETALATLEDPRVGALKLKGIAEGLLGGWVSKEQAAQSLESAIRECIPLKWNPVKRRRVFSKKPRSNREIRRARYAHMQRLYRLKRKDAAHSI…	CGGGCGGCCTCCCCGGCGCGGCGCCTCGGCCGGCGCCTAGCAGCCGGCTTAGAACTGGTGCGGACCAGGGGAATCCGACTGTTTAATTAAAACAAAGCATCGCGAAGGCCCGCGGCGGGTGTTGACGCGATGTGATTTCTGCCCAGTGCTCTGAATGTCAAAGTGAAGAAATTCAATGAAGCGCGGGTAAACGGCGGGAGTAACTATGACTCTCTTAACT	AGGTCATGGTTGCATGGCCCGGGCGCCTCCTCGTGGCGACCGCCGGATAGGGTGGGAAGTGCTAGCTACTACATCTCCAGGCACAACCCACCTGAACTAAGATCCGGGCCACCCTGGGAAGGGCCAACCTTCCGACCCAGGGTATTATGCTGGTTACAGACAACAAAATTAAGAAAAAACCTGGACCCTCTGGAATCCAGGTACTCAGCAACAGCGAAGTCAAGGCAAGAGCTGAAAATCCAACACTGAACCGAGGAACTATCACCTGTGAGAACTGCGAAAGAGCCTTCCCATCACTTAGGAGCCTAGGGATGCACCGCCACCACCAGCACCAGGAAGTAGTAAATGAGGAAAGAGTCCAACTCCTGCAGAAAAAGAGGAGACTGTGGAGCGAAGCAG…	TAGCCAAATGCCTCGTCATCTAATTAGTGACGCGCATGAATGGATGAACGAGATTCCCACTGTCCCTACCTGCTATCTAGCGAAACCACAGCCAAGGGAACGGGCTTGGCAGAATCAGCGGGGAAAGAAGACCCTGTTGAGCTTGACTCTAGTCTGGCACTGTGAAGAGACATGAGGGGTGTAGAATAAGTGGGAGGTCCCGTCCCGAACGGGCACCGTCGGT	TAAAGACCTCAGTTTGGATGATCATGCATAATGACCCGCACAAAATGCGGCGATAGGAACTTGCCTTGACAAGCTAATTACGCCTCTTTAGGCGTCTCGAGCGTTGGTGGGACAACATCTCCACTTGGGGCAGGACGTCTCGATAACAAGATGTAAA
Labeobarbus marequensis (LaMa)	Largescale yellowfish	Fish (Bony)	Actinopterygii	Cypriniformes	Cyprinidae	GCA_034780575.1	R2-1_LMa	TKIRATLGRANLPTQGIKLVTENKNKKKPGPSGIQVDSISGVMDGAAELTLEHDNITCRDCGRAFPSLRSLGMHRHHQHPEEVNEERLELIKKKRKQWSKEEDEQLMSTADMEWKVGMMKKDHLAAIRIKFSHRTLDSIKKRLQHLGWAPPPAGQQPQNTPLPARSRPPRRIARASSPPLTSALAGPLPPSPIGSPPPQAKRRGALWTNREDSELEEHARRLWKPNMLKKSLAEALSCIIKGRSAEAIRKRLQKLGISSATMTSREDIDSEAMRDKDIHQTTPCVQPEEDGGYETPTSKKEEWWRTLLTKALETLNEARIESDKLKLMAKGMLEGTMTREEAAEQLECITQEFAPLKWKPREKRTGHRKEPRSNKQIRRARYAHIQRLYKLKRKDAAHS…	TTTCTGCCCAGTGCTCTGAATGTCAAAGTGAAGAAATTCAATGAAGCGCGGGTAAACGGCGGGAGTAACTATGACTCGTCATGGT	GATAGTTGCATGGCCCGGGCGCCTCCTCGTGGCGACCGCTGGATAGGGTGGGAAGCTTGGTAATTCCAACTACCGGCAGAGGGTGTCACGTCGGCACCCCTGCCTGCGACCCACCTGAACTAAGATCCGGGCCACCCTGGGAAGGGCTAACCTTCCGACCCAGGGGATCAAGCTGGTTACTGAAAACAAAAATAAAAAGAAACCTGGACCCTCTGGAATCCAGGTCGACAGCATTAGTGGAGTCATGGATGGTGCTGCTGAGTTAACTCTGGAACACGACAACATCACATGTAGAGACTGCGGTAGAGCCTTCCCTTCACTAAGGAGTCTGGGGATGCATCGACACCATCAACACCCGGAGGAGGTGAATGAGGAAAGGCTCGAGCTTATAAAGAAGAA…	TAGCCAAATGCCTCGTCATCTAATTAGTGACGCGCATGAATGGATGAACGAGATTCCCACTGTCCCTACCTGCT	TGAAGTAAAGAAGTTAACTCACCAAGCATTATGACCCGCAACTGCGGCGATGAACCACCCATGACACACACAACCTAGCGCCTCTTTAGGCGCCTCAGGCTTCAACGGGACAGTACCATCACAGGGGAAGCTTGATAACAAGTTGTAAA
Gymnocypris eckloni	Yellow River scaleless carp	Fish (Bony)	Actinopterygii	Cypriniformes	Cyprinidae	GCA_024082105.1	R2-1_GEc	TKIRATLGRANLPTQGTKLVTDNKNKKKPGPSGIQVHSNSEIEARADNPTLDQGTITCEDCGRAFPSLRSLGMHRHHQHQEEVNEERVKLLQKKRRLWSKAEDEKLLDLANEEWTEGMLKKDHLALLQAFFSHRTTDGLKKRLQHLGWRPSQVPLQEQVLPTAVSPQLPAPSRPTRTISFATATPMLPSLRRAMKWTSEEDAKLQAQANEIWRPDLLKGDLAKSLAAITKGRTAGAIRKRLQLLKWISPELALPRSPQNNTEAGEVETEDAANDGGTSPTTGALENRDSGELTTGLSPEEGWRAKLLETALATLEDPRVGTQKLKGIAEGLLGGWVSIEQAAQSLESAIQECIPLKWNPVKRRRVFGKKPRSNREIRRARYAHTQRLYKLKRKDAAHSI…	AAAAATGCATTATAAGCATATATGCATTATATGCGCCTAGCAGCCGACTTAGAACTGGTGCGGACCAGGGGAATCCGACTGTTTAATTAAAACAAAGCATCGCGAAGGCCCGCGGCGGGTGTTGACGCGATGTGATTTCTGCCCAGTGCTCTGAATGTCAAAGTGAAGAAATTCAATGAAGCGCGGGTAAACGGCGGGAGTAACTATGACTCTCTTAGTT	GCGTGGCCCGGGCGCCTCCTCGTGGCGACCGCTGGATAGGGTGGGAAGTGCTAGCTACTACATCTTCTGGCACAACCCACCTGAACTAAGATCCGGGCCACCCTGGGAAGGGCCAACCTTCCGACCCAGGGTACAAAGCTGGTTACTGATAACAAAAATAAGAAAAAACCTGGACCCTCTGGAATCCAGGTACACAGCAACAGCGAAATCGAGGCAAGAGCTGACAATCCGACACTGGACCAAGGAACTATCACATGTGAGGACTGTGGAAGAGCCTTCCCGTCACTTAGGAGCCTAGGGATGCACCGTCACCACCAGCACCAGGAGGAAGTGAATGAGGAAAGAGTCAAACTTCTACAGAAAAAGAGGAGACTGTGGAGTAAAGCGGAGGACGAAAAG…	TAGCCAAATGCCTCGTCATCTAATTAGTGACGCGCATGAATGGATGAACGAGATTCCCACTGTCCCTACCTGCTATCTAGCGAAACCACAGCCAAGGGAACGGGGAAAGAAGACCCTGTTGAGCTTGACTCTAGTCTGGCACTGTGAAGAGACATGAGGGGTGTAGAATAAGTGGGAGGTCCCGTCCCGAACGGGCACCGTCGGTGAAATACCACTACTCTTA	TAAAGAACTCAGGTTGGAATGTCACGCATAATGACCCGCACAAAATGCGGCGATAGGAACTTGCCTCGACGAGCTAATTACGCCTTTTTAGGCGTCTCGAGCGTCGGTGGGACAACATCTCCACTTGGGACAGGACGTCTTGACAACATGATGTAAA
Schizopygopsis pylzovi	Schizothoracine fish	Fish (Bony)	Actinopterygii	Cypriniformes	Cyprinidae	GCA_027422435.1	R2-1_SPy	TKIRATLGRANLPTQGTKLVTDNKNKKKPGPSGIQVHSNSEIEARADNPTLDQGTITCEDCGRAFPSLRSLGMHRHHQHQEEVNEERVKLLQKKRRLWSKAEDEKLLDLANEEWTEGMLKKDHLALLQAFFSHRTTDGLKKRLQHLGWRPSQVPLQEQVLPTAVSPQLPAPSRPTRTISFATATPMLPSLRRAMKWTSEEDAKLQAQANEIWRPDLLKGDLAKSLAAITKGRTAGAIRKRLQLLKWISPELALPRSPQNNTEAGEVETEDAANDDGTSPTTGALENRDSGELTTGLSPEEGWRAKLLETALATLEDPRVGTQKLKGIAEGLLGGWVSIEQAAQSLESAIQECIPLKWNPVKRRRVFGKKPRSNREIRRARYAHTQRLYKLKRKDAAHSI…	ATGCCAAGAAATCTGGATTAGAAATGTGCATTTAAAAATAGTTACATCTGCAATAACTTTAGCTCCAGTTCCAGCTACTGCTTTCTCTGTTTACTCATGAAAAAATGCATTATAAGCATATATGCATTATATGCGCCTAGCAGCCGACTTAGAACTGGTGCGGACCAGGGGAATCCGACTGTTTAATTAAAACAAAGCATCGCGAAGGCCCGCGGCGGGTGTTGACGCGATGTGATTTCTGCCCAGTGCTCTGAATGTCAAAGTGAAGAAATTCAATGAAGCGCGGGTAAACGGCGGGAGTAACTATGACTCTCTTAGTT	GCGTGGCCCGGGCGCCTCCTCGTGGCGACCGCTGGATAGGGTGGGAAGTGCTAGCTACTACATCTTCTGGCACAACCCACCTGAACTAAGATCCGGGCCACCCTGGGAAGGGCCAACCTTCCGACCCAGGGTACAAAGCTGGTTACTGATAACAAAAATAAGAAAAAACCTGGACCCTCTGGAATCCAGGTACACAGCAACAGCGAAATCGAGGCAAGAGCTGACAATCCGACACTGGACCAAGGAACTATCACATGTGAGGACTGTGGAAGAGCCTTCCCGTCACTTAGGAGCCTAGGGATGCACCGTCACCACCAGCACCAGGAGGAAGTGAATGAGGAAAGAGTCAAACTTCTACAGAAAAAGAGGAGACTGTGGAGTAAAGCGGAGGACGAAAAG…	TAGCCAAATGCCTCGTCATCTAATTAGTGACGCGCATGAATGGATGAACGAGATTCCCACTGTCCCTACCTGCTATCTAGCGAAACCACAGCCAAGGGAACGGGGAAAGAAGACCCTGTTGAGCTTGACTCTAGTCTGGCACTGTGAAGAGACATGAGGGGTGTAGAATAAGTGGGAGGTCCCGTCCCGAACGGGCACCGTCGGTGAAATACCACTACTCTTATCGTTTCCTCACTTACCCGGTGAGGCAGGGAGGCGAGCCCCCGGCGGGTTCACGCTTCTGGAGTCCAAGCCCTGGGGCCCTCGCGGTCCTGGG	TGATGTACGGGCCGACGGGAAGGGGACTGCGGTCGTGGGGTCTAACCACCAGAGACCTATCCGATCTATGTCTATTGGCAGTAGCGGGATCGCTTAAATGCTATGATACGTATACCCGTGGAACGTAAAGAACTCAGGTTGGAATGTCACGCATAATGACCCGCACAAAATGCGGCGATAGGAACTTGCCTCGACGAGCTAATTACGCCTTTTTAGGCGTCTCGAGCGTCGGTGGGACAACATCTCCACTTGGGACAGGACGTCTTGACAACATGATGTAAA
Barbus barbus	Common barbel	Fish (Bony)	Actinopterygii	Cypriniformes	Cyprinidae	GCA_023566175.1	R2-1_BBar	YMARAPPRGDRWIGREAEVIPTTGGGCQVGTSTCDPPELRSGPSQLGQPPNWDLLLVTERKRRNKNPGPSGNQDLSSGEMVSEVGMILGDGSSPIANINICKDCSMVFPSLRSLGMHRHHRHPVEVNQERIIAFQLKRKGWTTKEDEELRIKADLTWREGMRKKDHLTHLHVTFPHRSMEALKKRLQILKWIPHSCQRTSTSVEPTPRMEVEHLPTLVNIQQECHPGSRTANKRGKISKTWSEEEDKLLMEEAWKIWVEGMTKRELAEKLHRCFHVRTAEAIRKRLQKLDWRPSKETFQGELSSEVVIPRPERSPELQQEELGLTCRVDQPLPLQTDLVTPRLAQVVQVESWRKDMLEKAYQSLEDFRFQPDKFKNLIRDLLEERKTTMEGARIFKEYV…	CGCGAAGGCCCGCGGCGGGTGTTGACGCGATGTGATTTCTGCCCAGTGCTCTGAATGTCAAAGTGAAGAAATTCAATGAAGCGCGGGTAAACGGCGGGAGTAACTATGACTCTCTCTTAG	TTACATGGCCCGGGCGCCTCCTCGTGGCGACCGCTGGATAGGGAGGGAAGCAGAGGTAATTCCAACTACCGGTGGGGGTTGTCAAGTTGGCACCTCCACATGTGACCCTCCTGAACTAAGATCCGGGCCATCCCAGTTGGGCCAACCACCCAACTGGGATTTACTGCTGGTTACGGAAAGAAAAAGAAGAAATAAAAATCCTGGTCCCTCTGGTAACCAGGATCTCAGCAGCGGTGAGATGGTTAGTGAAGTTGGGATGATTTTGGGAGATGGTTCAAGCCCCATAGCAAATATTAATATCTGTAAGGATTGTAGCATGGTGTTTCCATCCCTGAGAAGTTTGGGTATGCATAGACATCATCGGCACCCAGTGGAAGTTAACCAAGAAAGAATTATAGC…	TAGCCAAATGCCTCGTCATCTAATTAGTGACGCGCATGAATGGATGAACGAGATTCCCACTGTCCCTACCTGCTATCTAGCGAAACCACAGCCAAGGGAACGGGCTTGGCAGAATCAGCGGGGAAAGAAGACCCTGTTGAGCTTGACTCTAGTCTGGCACTGTGAAGAGACATGAGGGGTGTAGAATAAGTGGGAGGCCCCGTCCTCGAACGGGCGCCGTCGG	TGAACCCAAAAATTCATGCCACAAGAATGACCCGCTCGAAAGAGCGGTGAGGAATTCACCAACTAACTCACCATTAGCGTCTCTTTAGACGCCAAAAAAAAAGGTAATAGTGGAATAACATCTCCACAGCTATTGCAAGGCAATATAACAAGTTGTCAA
Schizothorax lantsangensis	Schizothoracine fish	Fish (Bony)	Actinopterygii	Cypriniformes	Cyprinidae	SKLP_Slan_1.0	R2-1_SLa	TKIRAIPVGPTTLLGLTLLVTESKIRNKDPGPSGNQDFSSGEAVGEIGMTLEFGPCSSASINTCKDCGVVFPSSRSLGMHWYHRHPVEVNHERIVELQGRRKGWTSGEDAILRTKADSSWRQGMRRKDHLTHLHVTFPHRTIEALKKRLQILKWKPPETSMELQQQSPIREDVTDQRCRMTTRTRGSTWTMEVEHLPTQTNSQQVELPVTRTANKRGKISKNWLEEEDKLLINKAMNIWVEGMTKRELADKLCPYFHCRTSEAIRKRLQKINWTPRHETSQGEPSLGAASQRPEGSPILPHESPILVMSAQTSMLDQSIPLQNDIATSISAQPVEVESWRKDMLETAYQTMEDSRIQPEKLRNLIRNVLEGWETRAEGARLFKEHAAKVFPTRWRPAVP…	CGCGAAGGCCCACGGCGGGTGTTGACGCGATGTGATTTCTGCCCAGTGCTCTGAATGTCAAAGTGAAGAAATTCAATGAAGCGCGGGTAAACGGCGGGAGTAACTATGACTCTCTTATAG	TTACACGGCCCGGGCGCCTCCTCGTGGCGACCGCTGGATAGGGTGGGAAGCATAGGTAATTCCAACTACCGGCGGAGGGTGTCATGTTGGCACCCCCGTCTGCAACCCACCTGAACTAAGATCCGGGCCATCCCAGTCGGGCCAACCACCCTGCTGGGATTAACACTGCTGGTTACAGAAAGTAAAATAAGAAATAAAGATCCTGGACCCTCTGGAAACCAGGACTTCAGCAGCGGTGAGGCTGTTGGGGAAATTGGAATGACTTTGGAATTTGGCCCATGCTCCAGTGCAAGTATTAACACCTGCAAGGACTGCGGTGTGGTATTTCCATCTTCGAGAAGTCTGGGTATGCATTGGTATCATCGGCACCCAGTGGAAGTGAACCATGAAAGGATCGTG…	TAGCCAAATGCCTCGTCATCTAATTAGTGACGCGCATGAATGGATGAACGAGATTCCCACTGTCCCTACCTGCTATCTAGCGAAACCACAGCCAAGGGAACGGGCTTGGCAGAATCAGCGGGG	TGAGCTACCAAAAGTCAAACCAATAAGAATGACCTGCCGGAAACGACCGGCGAGAAACCCCAACAAACTCACCATTAGCGTCTCTTTAGACAACCAAAGAGAAGTGGTATAACATCTCCACAGCTATTGCAAAGACAATATAACATGATGTCAA
Nematolebias papilliferus (NePa)	Killifish	Fish (Bony)	Actinopterygii	Cyprinodontiformes	Rivulidae	GCA_031762515.1	R2-1_NPa	GYALSELRSGPPPPWTNHPLGGVLLVTSMNKVKKSRPSGAREISSDNMTAESGSAPPGTSTTERVPCFCGLTFATKRGLSMHQHHRHPTELNAARLTALPSRRGVWTSGEDEALIRLANDIWPSVTLKKHLYNALMPHFPGRSAEALKKRLQLLQWLPPLTPSHETLNASALSPKALDEDLIRWKGRMLDAISPNLSEPRLGTEELLSLVCNLRDGSLSSEELNARLEAHAARHFPHLWRPSTKRTQSINKPSARQIRRANYAAIQRLYQTQRKDAASSVLNGSWRSAYKNRTSITDDLDSYWSNIFLQPSHEDPTPADPPSTPHWSILDPITATEVTSALSSMKSSATGLDRLSASQLLSWDANSIGAYFNILLVSGLVPTHLTMARITYVPKTDSPS…	TTCTGCCCAGTGCTCTGAATGTCAAAGTGAAGAAATTCAATGAAGCGCGGGTAAACGGCGGGAGTAACTATGACTCTTAGTTAC	TGGCCCGGGCGTCTCCTCGTGGCGACCGCTGGATAGGATAGGGCTACGCTCTATCCGAACTAAGATCCGGGCCACCCCCCCCTTGGACCAACCATCCATTGGGGGGCGTACTGCTGGTTACGTCAATGAATAAAGTAAAGAAATCCCGTCCCTCTGGAGCCCGGGAAATCAGCAGCGACAACATGACTGCGGAATCTGGTTCCGCTCCTCCTGGTACGTCTACAACCGAGAGAGTACCATGCTTCTGTGGCCTCACCTTTGCCACCAAACGTGGCCTTTCCATGCACCAACACCACCGCCATCCGACTGAGCTCAATGCAGCACGCCTCACCGCCCTCCCTTCGAGACGAGGTGTTTGGACCTCCGGAGAAGACGAGGCCCTGATCCGACTTGCCAATG…	TAGCCAAATGCCTCGTCATCTAATTAGTGACGCGCATGAATGGATGAACGAGATTCCCACTGTCCCTACCTCCTATC	TAATTATGACCCGTCTTTGACGGCGATATCCTAAGTTAATGTAGTCAATAGCCTATATGGCCTCAAGAATTGTATTTCTGTATGTACATGTTCATGTGTGATTGTGTATGTACAATGATTTTTGAAAATAAATGATAAA
Austrolebias nigripinnis	Blackfin Pearl Killifish	Fish (Bony)	Actinopterygii	Cyprinodontiformes	Rivulidae	GCA_031763805.1	R2-1_ANi	PGTSTNERVPCFCGLTFATKRGLSMHQHHRHPTELNAARLTALPSRRGVWTSGEDEALIRLANDIWPSVTLKKQLYNALMPHFPGRSAEALKKRLQFLQWLPPLTPSSETPSAPETPPEASHEDLIRWRGMMLDAIPPILSEPRMGTEQLLSLVSNLREGSLSPEELDARLEAHAARHFPHTWRPSTKRTQTISKPTTRQVRRANYAAIQRLYKTQRKDAASSVLNGSWRSAYKNRSSVTDDLDSYWSNIFIQSSHEDPTPADPPSTLHWSILDPITATEVTSALSSMKSSATGLDRLSASQLLSWDADSIGAYFNILLVAGLVPTHLTMARITYVPKTDSPSDPSEYRPISVTSILFRAMQKVLARRILYTLEFSDLQLAFLQRDGTLDASTILHTIL…	TGCCCAGTGCTCTGAATGTCAAAGTGAAGAAATTCAATGAAGCGCGGGTAAACGGCGGGAGTAACTATGACTCTCTTGGGT	AACTTAAGGTAACTGTATGGAGAGCTAGTTACGGGCCCGGGCGCCTCCTCGTGGCGACCGCTGGATAGGATAGAGCTACGCTCTATCTGAACTAAGATCCGGGCCACCCCCCCCTGGACCAACCATCCATTGGGGGCGTACTGCTGGTTACATCAACGAATAAAGTAAAGAAATCCCGTCCCTCTGGAGCCCGGGAAATCAGCAGCGACGATATGACTGCGGAATCCGATTCCGCTCCTCCTGGTACGTCTACAAACGAGAGAGTGCCATGCTTCTGCGGCCTAACCTTTGCCACTAAACGTGGCCTTTCCATGCACCAACATCACCGCCACCCGACTGAGCTCAACGCAGCACGTCTCACTGCCCTCCCTTCAAGACGAGGTGTTTGGACCTCCGGAG…	TAGCCAAATGCCTCGTCATCTAATTAGTGACGCGCATGAATGGATGAACGAGATTCCCACTGTCCCTATCTCCTATC	TAATTATGACCCGTCTTCGACGGCGATACCCAAAGTTAATATTGTCAATAGCCTATATGGCCTCAAGATTGTATGTATGTACATTTTCATGTGTGGTTTTGTATGTACAATAATTTTTGAAAATAAATGATAAA
Cynodonichthys tenuis (potential contaminant)	Killifish	Fish (Bony)	Actinopterygii	Cyprinodontiformes	Rivulidae	GCA_031001815.1	R2-1_CTe	PPAPGFTRVMSEKLKKDSGASAPERDPRPKSQTGFPCPDCGRVYRSRSGMSNHRRTHLAQEGGDDGFRCDICSAVFRTKAGLGQHTRRQHPVQHNIRRMEELPVRRGRWSEQEDLVLTRGAGERWAPEFGLVGLYKNLVPLLPGRTAEAIKKRLKILGWSPPVVSARTALQDVPEVVEEVAGAPSLEPIVEGLPPSVDAEEEGWRRSLVDVAVSQFHSCRSELYGVTEVQAIAESLQTGVIPVEQAILRLDEHARLHFPVRWRPSVPRQRCEGLSRTLKRKEIRRAQYAHLQALYHSRRKDAAQTVMSGAWQTAHLQDRALPPGTHEFWSDILSVEGSVDQRPPRRVCATDWDLLRPVQPDDISAALRGMAGVAAGPDRISFQQLRSMDPFFLAGYYNI…	CCCAGTGCTCTGAATGTCAAAGTGAAGAAATTCAATGAAGCGCGGGTAAACGGCGGGAGTAACTATGACTCTCTTAATT	TTGGGGGGGATGGGTGCGGTGTTTCGGCTTCGCACTCACACGGCCAGGGCGCCTCCACGTTGGCGACCCCCGGAGATTGGGTGCGCATTCATTTGCGCCCCATGAGCTGAGATCCTGGCCAAACCCGATGCGGGTTAACCTCCCGCACCGGGGTTTACTCGGGTTATGTCAGAAAAATTGAAGAAAGACTCCGGGGCCTCTGCCCCGGAGCGTGACCCGAGACCCAAGAGTCAGACAGGTTTTCCGTGTCCCGATTGTGGTCGCGTCTACCGGTCGCGCTCTGGTATGTCGAATCATCGACGTACACATTTAGCCCAGGAGGGTGGCGATGACGGCTTCAGATGCGACATTTGTTCCGCGGTGTTCCGGACCAAGGCGGGTCTCGGGCAGCACACGAGG…	TAGCCAAATGCCTCGTCATCTAATTAGTGACGCGCATGAATGGATGAACGAGATTCCCACTGTCCCTACCTACTATCTAGCGAAACCACAGCCAAGGGAACGGGCTTGGCAGAATCAGCGGGGAAAGAAGACCCTGTTGAGCTTGACTCTAGTCTGGCACTGTGAAGAGACATGAGAGGTGTAGAATAAGTGGGAGGCCCTCCGGGGCTGCCGGTGAAATACCACTACTCTGATCGTTTTTTCACTTACCCGGTGAGGCGGGGAGGCGAGCCCCGAGGGGCTCTCGCTTCT	TAGAACTGGATGATGTGGGCTCTTGTTAGGGTTCCTGACGGGTCTGGCTCTTGGGTCGATTGCTTGTATATAAGCTCTTGGATGTATTAGTGCATATTTGTCATATTTGTAATCTCTATTGCATATGAACTTGTATGTATTATATTATGTGCAATCCAAAAATAAATGTTAA
Acipenser gueldenstaedtii	Russian sturgeon	Fish (Bony)	Actinopterygii	Acipenseriformes	Acipenseridae	AG_genome	R2-1_AGu	SPESLFDQTMDVAYRTHTGWYGAQDKNVLCGGAGVGPPALLLDTMGSLRTERVPLRSGPPLALRFVSVGTQTTHPNLHSAETGRWGRGVEGVDDDEYDAQFPLLESLTFINSHLGGVIDDAEGREEPADELETAVTVEPESEPEALETEDIDDEPPLNLSVEELANADEGEGSMGEIQITLPNPDISCDLCKIHLGRVSQAVKHYAVRHNPIQLVFCCRKCGRTSNNSHSISCHAPKCRGRQENRIESLPWACEECPMRFARKVGLSQHKRHAHVTRRNMERIASARLARSNAVDSRKVWSTEETEALERLETKYAGQRNINLLIAGELGSKTGKQVGDKRRYNRLLADHDRRAEIDAVDLEVASEPPRPRSGVQERLRDLARKRIEDAGGEQEANIPV…	ATGTTAGAACAATGTAGGTAAGGGAAGTCGGCAAGCTGGATCCGTAACTTCGGGATAAGGATTGGCTCTAAGGGCTGGGTCGGTCGGGCTGGGGCGCGAAGCGGAGCTGGGCGCGCGCGCCGCGGCTGGACGAGGCGCCGTCTGTTTTTGCCGGGCCCTTCCTCTCTCTCCTCTTCCCGAGGGGGGGCGGTTGGGGTTTCGGCGGGCGGGCGGCGGCGACTCTGGACGCGTGCCGGGCCCTTCCCGTGGATCGCCCCAGCTGCGGTGCGCGCGCGCCGGCTCCGTCGAAAGGGCTGGCGCGCGCCGCCTCGGCCGGCGACTAGCAGCTAACTTAGAACTGGCGCGGACCAGGGGAATCCGACTGTTTAATTAAAACAAAGCATCGCGAAGGCCCGTGGT…	TGGCACTGCGGTGCTAGCTCCCTTGGGTAAGGAGCAGAGGGCTTAGTGGCCTTTACCTCCTCGTGGTCCCGCCGGTAACGTCTCCCTTCTGGGGAGGTGGCTAAACAAGGTCAACACCTAACCCTAGGGGGGAAGGGTGTAGAAGTAGCCTCGGTCTGGTGTGCGGCCCTGGGGACTGCTATCAGGACGAGGTGAACCTGGACCCGCCCCTCTATATGATGCGGAAAAGGTTCCGGGAGAAAATTGTGACTGAGAGTGTTGGCAACTGGGGAAGGTCAACAGCAGCATATGTCACTTCGGACAAGGAACACTTGGCTAAAATATAATGTACCGAACAGAAGGGGAAGAAAGAGAGTGAAACGTGATCGGAATTGAATGGTAATATCGCTTGGGAGCGGT…
Oryzias latipes	Japanese rice fish	Fish (Bony)	Actinopterygii	Beloniformes	Adrianichthyidae	ASM434744v1	R2-1_OL_NH	LVTHGLYLHVVPLVTTCRLNQPAHNWGMFDRLTPVLRSQTIMRANTLYVGQDYPSGLSKRVPARLVAGPMLRERSCHAHVFRAGHMWNWRSSLPSGRWDQPALEKPRVLTRSVATATDPEITSYPGKSVSTSTQVQEEDWCSRESGWISPGLAPEEPSVVSEIIASTEATMRVATEEVVLEPQPEQVVTILPEHGRNVLPGLAEQATASPTEVSVLLPDLAENCPLCGVPIGGLRLLGVHFASRHAGVSVVYECRKCAWRHPNSHSIACHVPKCRGRARVPSDNPGIACDLCEARFATEVGVAQHKRHVHPVEWNEVRLGRRVARGGGIKATKLWSVAEVETLIRLIREHGDSGATYQLIADELGRGKTAEQVRSKKRLLRIDMASNSPDNAEVEEERL…	GAGACGAGAAAGAGAGGAAGTGTCAAATAAATGGATGCAACAGTGACACTTACAAGTAGGAGTATAGAAAGCAAAGCTAAAGAAATCAGTGGGAGCATCACTGCAGTGGATTCTAACTGTCGGACAACTTGAAGCAGAATAACAAGAAACAGCACTTTAGGAAATTCTTAAAAAACTGAGGAGTAAATGACTTTTAGTAATGCATGGCATCTAAGGGCTGGGTCGGTCGGGCTGGGGTGCGAAGCGAGGCTGGGCTCGCGCCGCGGCTGGAGGAGCAGTCGCCCCGTCGCCCTCCTCTCTCCGCCGCCGGAGGCGCGGCGACGGCCCGCCCTGTGGGGGGTTTTCCCCGCTCTCCTCCGTCTGGCTCGTCCAGGCGGCGGGGGGTCGGGGGGGCTTCTC…	TAGCCACAGGGGACAAAGAGCCCGCCCAAGTACCGCTCCCGAGGGAGCGGGAAACGGGAGGGTGACTATCCCCTGGGGGTCCGGCGAGAGCGCTGGTCTACGGACCGGGGGTGGCTGTGGGCAGGCTGCTCCCCAGGCCAGTTGATTAGTTACGCATGGGCTGTACCTCCACGTGGTCCCGCTGGTAACGACTTGTCGGCTAAATCAGCCCGCCCACAACTGGGGTATGTTTGACCGTCTAACCCCAGTACTTAGGTCACAAACCATAATGAGGGCTAATACGTTGTATGTCGGCCAGGACTACCCTTCTGGCTTATCAAAACGGGTACCAGCGCGGCTAGTGGCGGGGCCGATGCTGCGAGAGCGAAGCTGTCACGCCCATGTGTTTAGGGCTGGACA…	TAGCCAAATGCCTCGTCATCTAATTAGTGACGCGCATGAATGGATGAACGAGATTCCCACTGTCCCTACCTCCTATCTAGCGAAACCACAGCCAAGGGAACGGGCTTGGCAGAATCAGCGGGGAAAGAAGACCCTGTTGAGCTTGACTCTAGTCTGGCACTGTGAAGAGACATGAGAGGTGTAGAATAAGTGGGAGGCCCTCGCGGCCGCCGGTGAAATACCACTACTCTTATCGTTTTTTCACTTACCCGGTGGGGCGGGGAGGCGAGCCCCGAGCGGGCTCTCGCTTCTGGTGTC
Fundulus diaphanus	Banded killifish 2	Fish (Bony)	Actinopterygii	Cyprinodontiformes	Fundulidae	fFunDia1.hap1	R2-1_FDi	IRAPWLEQPCPLCELNLKTAGSAANHMVKVHRARKIEYFCKRCASGKASLRSVSVHGGICGKRLKSKLIAGTYTCNFCSRTFLSARGRSLHIRRMNSGTMTSLQDDGGSPTSVDSPAPTPAQSPALEPNKPKYKRKLGLKQAFQLVLKDSPESLKGLHPLHSTFKDLTKSMKRTIKAIRKLAGKDHESSPGSKMLRRHASQQSRRSKYRSLQNMYKKDRSAAAAFVLDGAKKVPCAVPRNVVENTYAQIWGGIDPFVGLNNFTDLPQTDNDHLIWPLTAGEILSSIKGMKRRSAPGPEGIQLADLLSWDPTGHKLAALYNTMLYIGRLPNCLKESRTTLIPKATGDELQKIENWRPITIGSSILRVLSNTLARRLSEVCPLNRSQRGFIGGGKGCAENL…	GCTGGGGTGCGAAGCGGGGCTGGGCTCGAGCCGCGGCTGGTGGAGCAGCCGCCCCGTCGCCCTCTCCTCTCCGCCTGTCGGAAGCGCGGCGCTCGGCCCGTCCCGTGGGTTCGCCCGCGTCCCCGGCGCACTCGTTGAGTTGGCAGGCGCGGGTCGCTCGCGGGGCGGTGCCCGACGCCGCGTGGAAGGCGGGCCGGCGGAGGGGATGCGGTCGGCGGTCGGTGGCGGCGACTCTGGACGCGTGCCGGGCCCTTCTTGCGGATCTCCCCAGCTGCGGCGCCCGTCCGAGACCCGTTCGCGCGGGCCCCGGGCGGGTGGCCTCGGCTGGCGCCTAGCAGCTGACTTAGAACTGGTGCGGACCAGGGGAATCCGACTGTTTAATTAAAACAAAGCATCGCG…	CGGAGGCAGGAATCATGTCGGTCAGGGTAACTTTCTCCTTTAGGGGATCGTAGTCGCTTGATTGTGATTGCGATCCTCTTGAGTTTTGACCCATTTGCACCTGTCTACAGGTTTCGGCCTGAGAGACAGGGGCTTTTGGCTAAAGGCTCGGGAGGGTTCCTCTGTCATCAAACAGGGGCGGTTGGATGGGATCTCCGCCCCCTAAGACGGAGGAACTTTAAGTTATCAAGCTGCTACCTCCGCGTGGTACACCCGGGCAATGGGTCGAGTGAGGCTCAAGTCTTACTCGATCTAGCTAAAGCAGCTTCCCAACTGTCTCTTGTATAGCAGGTGACCATGACTCCGTGTGCTGATCCTGCTTGGTGGCCGTCGTTCCTTCCGTGCACGGACCTTCCCTCT…	TAGCCAAATGCCTCGTCATCTAATTAGTGACGCGCATGAATGGATGAACGAGATTCCCACTGTCCCTAACTCCCATCCAGCGAAACCACAGCCAAGGGAACGGGCTTGGCAGAATCAGCGGGGAAAGAAGACCCTGTTGAGCTTGACTCTAGTCTGACATTGTGAAGAGACATGAGAGGTGTAGAATAAGTGGGAGGCTCCAGCCGCCGGTGAAATACCACTACTCTTATCGTTTTTTCACTTACCCGGTGAGGCGTGAAGGCGAGCCCTCGAGCGGGCTCTCGGTTCTGGCGTCAAGCACCCCACGCGTGCGGGGCGTGACCCGCTCCGAGGACAGTGTCAGGTGGGGAGTTTGACTGGGGCGGTACACCTGTCAAACGGTAACGCAGGTGTCCTAAG…	TAAAAGAAGCTTGTTATACAAACTGTCTAGACCTAGCGTATTTACGTACATATGTTGTGTTATTGTCATGTAACTTTTGCTTGTTAAATAAACAAATTTAGACCCCCTTGTTAAAAATGGGGTCATGTAACAAGCCAAATATACCAGGGGCGCGAAACGGCTGAATACATGACAAACTATGTCCCTAACGATCAAGAGGTCATCTCTTCGATTGGTTGTGCCGAGCACCGACTCAGGGCTTCGTTTCGTTTGGGAGTTGGCAAGCTTAGGACCTCGGTCCTTTGTAAGTGATTGCTGGGTGTCCGTTCAACCGCGCAGCTAAGGTGGCGAATGGTGGGAGAACTGGCCCCAAGTCGACGAGCGACGTTAAACACCTCGAAATGAGAGCCCTGGGCACCC…
Rhodeus uyekii	Bitterling	Fish (Bony)	Actinopterygii	Cypriniformes	Cyprinidae	Rhuy_ver1	R2-1_RUy	NYDSLSCSYTARAPPRGDRWVGWSPGVHSLGLRPSKDPGHSRHGVTAHAGSILLVSEQLSKEKPGPTGSQVTSSGCEIGTAALSSVVKCPDCERSFPSLRSLGMHRHHAHPLEVNEERVVSYVSRRKEWSEEEDRKLYCMANNTWAKGMMKKDLYSLIHVNFGHRSVEAIKKRLQFLKWKPGMEVPLEEHVAMRQGSVLSTPGPSREQRKDQQQQYEPTLLTFQTSSGDPQSSGNVSIPIPVRKRRLRLWTQEDDDKLIATANNIWKEGLSKKELSNILSDSFGERTSESIRRRLNKLDWKPSCEILAFPMEPAGMRPVLVEQDEVERISSASHIEGVEDWRSSLLKAAQNEISDVRLKAHDLQALILDFLEGIKNREECAGALNDIIETIFPIRWTSS…	CGCGGACCCGCGGCTCCCGACGTCTCCCCGTCCCCCCTTCGCCTCCGGCGTCCGGCGTCTCTCCCCGCGAGGGGAGGCGGCGCCGGGCGTCGGGCGGCGGCGGGGGTGTGCGGGGACCGACGGAGGGTTCCGCGGCCGCCGCCGAGGGGCGGGGCGGGCGGGGGGGGCGCGCCCGGGCGCGCGGCGGCGACTCTGGACGTGCGCCGGGCCCTTCTCGCGGATCTCCCCAGCTACGGCCCGCGTCGGGACCCCCGTCCCGCGTCTCTCGCTCCCCTCGCGGGGAGAGGGGGGCCGGGCGGGCGGCCTCCCCGGCGCGGCGCCTCGGCCGGCGCCTAGCAGCCGGCTTAGAACTGGTGCGGACCAGGGGAATCCGACTGTTTAATTAAAACAAAGCATTGC…	GTAGTTACACGGCCCGGGCGCCTCCTCGTGGCGACCGCTGGGTAGGGTGGAGCCCTGGGGTTCATTCCCTTGGTCTCCGCCCGAGCAAAGATCCGGGCCACTCCCGGCATGGGGTAACCGCCCATGCCGGGTCAATACTACTGGTTTCTGAACAACTATCAAAAGAAAAACCTGGACCCACTGGTTCCCAGGTGACAAGTAGTGGCTGCGAAATAGGGACTGCTGCCTTATCAAGTGTCGTTAAGTGTCCAGACTGTGAAAGAAGTTTCCCCTCATTGCGGAGTTTGGGGATGCACCGTCATCATGCTCATCCCCTTGAGGTCAATGAAGAGAGGGTAGTTTCTTATGTCTCGAGAAGGAAGGAATGGAGTGAGGAGGAAGATCGTAAGCTTTATTGCA…	TAGCCAAATGCCTCGTCATCTAATTAGTGACGCGCATGAATGGATGAACGAGATTCCCACTGTCCCTACCTGCTATCTAGCGAAACCACAGCCAAGGGAACGGGCTTGGCAGAATCAGCGGGGAAAGAAGACCCTGTTGAGCCTTACTCTGGTACCCTATGGTACCTTAGGTCACCAATGTGTACTCCCTTGTAGTCCGATGGGTACACCTTGACCCCTGACCCCCATTGACCCATGTTTTTTACACATTGACCTCATCCCTGCTA	TGAAACTGATGATGCAGCAGACTATGAATCGGTAAAACGACGAAAACCCTATTTCAAAGCCCAACTTAACCCGTAACATCAGCGTCTCTATTTAGATGACGCGGGTATTTTGGCAGGTTCGTTTTAAAATCTTTCGAACCTCCGTCTCAGGGAGAGGCGGCATTTAATATCTGAATCTCCCTGAAAATTGTGAGTAATC
Alburnus alburnus	Common bleak	Fish (Bony)	Actinopterygii	Cypriniformes	Cyprinidae	GCA_029874995.1	R2-1_AAl	IVSNMASMLVMDEQPVGGLGSHPTGMARSPPNPQAWVDGVCEGPSSDKYDAAGVRLRECSVVLTRLGPRQSVVEDGTNTDNVAMVRGSGECLVFATGSGPGQPPVENGTDTSDKTYDLTESSVMLALPQGGRVGDSMVSSTAMGGANPGRTSDVQDPLSAEQSAASQGGDPAQVNPHTDLARVGGTGVVVLLPLRDFTCVLCGVSAGALAWVRRHFSTQHGKALVRYSCRSCGRTSDSAHPIACHVPKCRGPKVAAPAGAVRCEGCEATFNTKMGLSIHELHVHPDIRNRKRLQARKRGSSSQRTDGETGAQTASEAIRDSSAEDCPAKRLRSHARTDSDILQMSVPPIQPNLPEDGLLILLREVAREMVSEGEGDDADDYYNTLKAWLDGCDQLPELV…		GAAGACGATCAGATACCGTCGTAGTTCCGACCGTAAACGATGCCGACCCGCGATCCGGCGGCGTTATTCCCATGACCCGCCGACCGGATAGGTAAGGGATAGTAAGGCTGAAACACAGGAGTTGACGGTTGACATTAAGTATGAGACTTACAGGAGTTGGGGGTTGGTGAAATGAACTACAGGAGTTGATGGTAAAAGCTTTATGCAACCCCTGCTGGGGATCCCTGTTTGATTGGAAACATTTGCACCAGGGGTGGCCCCCACCTGGTTGAAAACCGCTAGAGGTGGCTTGCTCCTCCCCATCTTGTGCAAACCCTTAGACGGACTTACCCTTGGGTAATTGACCGTTGGCCCCACCAGATTCACTGTCTCCCAGTAAGAGGAATATAACAGCACCTC…		Seems too long
Luciobarbus comizo	Iberian barbel	Fish (Bony)	Actinopterygii	Cypriniformes	Cyprinidae	PRJNA902967	R2-1_LCon	NPWRRNSWAPMRVSFSAKGDLPALGNKTPRRGSSLKKAKMDKDKNKKIILAGGSPRIKSRLRDARGRAPSNMVRSPCGSVAEDCRSDGGQPSGSGQLPVPGLRECSVVLTRLREGSVGAERPQGIMCSNTEPFDARGSAEEAPSLGQPDASPGGGPSVTNPTPDELRADPGVVVPLPLGDYACALCGVSAGTLMWVVNHFAARHGGVLVRYSCRLCGKSSTAWRTIVCHTPHCNGGIVRRQRSGAFVCEGCGRGFVSNRARSTHERHVHPDLRNRKRSRPVSAASEGSSALSQTEVEVEVSRVLGEGVDGTPKRPRLSEETDSPMLDTAYSSVPRQTLILPDGGLSAGLREVARQMVGGAEDGEEGYVRVLSAWLEGDDRVPALVDGLASQMLQELREA…		AGAGCGCGTGCGATGGTACCCGAAAGATGGTGAACTATGCCTGGGCAGGGCGAAGCCAGAGGAAACTCTGGTGGAGGCCCGCAGCGGTCCTGACGTGCAAATCGGTCGTCCGACCTGGGTATAGGGGCGAAAGACTAATCGAACCATCTAGTAGCTGGTTCCCTCCGGATAGGGTGGAGTCAGCGCAAGTCACCACGGGTCGCAGCACTGACGCTCGAGGTGCTGGGTGACTGATGGTCAAGGGCGAGAAAGGTGCGTAGATTGTCTCTGACATACGGTCGTGTGAGTTGAGTGTTGGCTAGTCGATTCAGGACATCAGGATACGGGCTGTTCTCCGGTCTCGCCAACCTACCATCTTAAGCCCAAAACTGGTATCGGCGATCAGGGAGAGGTGGGTGG…	TAGCCAAATGCCTCGTCATCTAATTAGTGACGCGCATGAATGGATGAACGAGATTCCCACTGTCCCTACCTGCTATCTAGCGAAACCACAGCCAAGGGAACGGGCTTGGCAGAATCAGCGGGGAAAGAAGACCCTGTTGAGCTTGACTCTAGTCTGGCACTGTGAAGAGACATGAGGGGTGTAGAATAAGTGGGAGGCCCCGTCCCGA
Sinocyclocheilus rhinocerous	Blind troglobite cavefish	Fish (Bony)	Actinopterygii	Cypriniformes	Cyprinidae	PRJNA274017	R2-1_SRh	LPSDRGWYEHLRGPPFHATGDLPAMGSETPRRGLSLNLATMNRDKNGKIILAGGSPRIISRPRRAWGRASSSIVRPPCGPVAEDCRSDGGQPSGFGPLPVPRLRECSVVLTRLREGSAGAERPPGVMCSNTEPFGARGSAEEAPSSGQPDVSLGGGPTVVNPTPDELHEDPGVVVPLPLGDYACALCGVSAGTLMWVANHFATRHGGVLVRYSCRLCGKVSAAWRTIACHAPHCNGGIGRRQRSGAFVCEGCGRGFISNRARSTHERHVHPDLRNRKRSRSVPAVSEGSSVSTQAEVEVEVARTLREGVDGAPKRPRLSEETDSPMLDEANSPVALRTLILPEGGLLAGLREVARKMVGGAEDGEEGYVRVLSAWLEGDGEVPALVESLASQTLQKLRE…		GGTTCCCTCCGGAGATAGTGGGGCCAGCGCAAGTCACCACGGGTCGCAGCACGAGCTGGAGGGGTGCTGGGTGACTGATGGTTGGAAGGTACGGATTGCCTCTGATAGGTGGTCGTGTGAGCAGGGTGTTTGCGAGTCGGTTCAGGACATCAGGATATGGGCTGTTCTTAGGTCTTGCCAACCTACCATCTTAAGCTCAAAAACGGATACCGGCAACCAGGGAAAGGTGGACTTGACTTACGGAGCTGCGGGTACTGGTCGGATTGCTCCCGGCTGGGGTGGCAGGCTAGATCTTGAGGTAAGTAGCGGTGGGACTCGGCTGGTCTGGTCCTGCTTCTCTCTCCCGAAGGGTAGGATGTCCGGTCCTGTGGCTCTGTCTGGACTCGTTTACTGGCCTGA…
Acrossocheilus fasciatus	-	Fish (Bony)	Actinopterygii	Cypriniformes	Cyprinidae	PRJNA1049304	R2-1_AFasc	DQKPRRGSSLKIGIMERNRKGKIILAGGSPRIKSRLRDARGRASSNMVRSPRSSVAEDCGSDGGQHFGSEPLPVPRLRECSVVLTRLRVGPSDEERPLGVVCSDTEPFGVRGSAEEAPSSGQPDASRGEGLTVANPTPEEPRVDPGVVVPLPLEDYACALCGVSAGTLMWVVNHFAIRHGGVLVRYSCRSCEKVSTAWRTIACHVPHCNGGTVRRQRSGAFVCEECGRGFVSNRARSTHERHVHPDLRNRKRARSVPAPSEGSPALTQAEVEVEVLRALGEGVVGTPKRPRLSEETNSPTLDKANPSVSQETLILPEGGLSVGLREVARQMVGGAENGEEGYVRVLSAWLEGDDQVPALVESLASQMLQELREVEGQHVTAPRTNRELGEAVGPRWQTT…	CCCTCTCACCGTCTCTCTCCGTCTCTCCCTCCCCCTCCGGGGGGGCAAGGGAGGGAGGGGAGGCGGCGCCTCGTCTGCGGCTCGAGGACCGGAGGTCCTCCCCTCCGCGGCTGCCGGTGGGTCTGAACCCCCTCCGCTGCCCGCGCGAAGGGGACCTCCAACGCTCGACCGTGGGTGGGGACGCCGTTTTGGTGGGAGGGCTCCCTCCGTCTCTCTCGTCGCCCCCTTTCGGGGGGGTTTGGCGGGGGAGGACGGCGGCGGCGACACGTCCGCTCGGTTACCGCGAGGACCGGGGGTCTCGGCCCCCAACTCTCGCGGGCCGACGGGCGGACGCCGTCGGCGTGGGGGGAGCGCGCGCCCCGCTCCCGCGCCTCTCCCTCCCGGGGGAGAGGTCAGCGG…	TAAATACTGGCACGAGACCGATAGTCGACAAGTACCGTGAGGGAAAGTTGAAAAGAACTTTGAAGAGAGAGTTCAAGAGGGCGTGAAACCGTTAAGAGGTAAACGGGTGGGGTCCGCACGGTCTGCCCGGAGGATTCAACCCGGCGGGTCCGGTCGGCCCGGTCGGCGTGCGCGGATCCCCATTCGGTGGGGACCGCCGCCCGGCCGTCGGCTCGGCCGCCGTCGGGCGCACTTCTTCCGAGGCGGTGCGCCGCGACCGGCTCCGGTTTGGCCAGGAAGGGTCGGGGGGCGAAGGTGGCTAGCGGCCTAGTCGGCCGCGAGCTTTACAGAGCCCCCACGCCCCGACTTTGCCGCTTACCCCCGGGGTCGTGGGCAGTGTCCTCGCGCCTTCTCTCCTCC…	TAGCCAAATGCCTCGTCATCTAATTAGTGACGCGCATGAATGGATGAACGAGATTCCCACTGTCCCTACCTGCTATCTAGCGAAACCACAGCCAAGGGAACGGGCTTGGCAGAATCAGCGGGGAAAGAAGACCCTGTTGAGCTTGACTCTAGTCTGGCACTGTGAAGAGACATGAGGGGTGTAGAATAAGTGGGAGGCCCCGTCCCGAACGGGCGCCGCCGGTGAAATACCACTACTCTTATCGTTTCCTCACTTACCCGGTGAGGCAGGGAGGCGAGCCCCCGGCGGGTTCACGCTTCTGGAGTCCAAGCCCCGGGGCCCCTCGTGGTCCCGGGCGCGACCTGCCCCGGGGACAGTGGCAGGTGGGGAGTTTGACTGGGGCGGTACACCTGTCAAACG…
Hippocampus guttulatus	Long-snouted seahorse	Fish (Bony)	Actinopterygii	Syngnathiformes	Syngnathidae	GCA_025802095.1	R2-1_HGutt	KSAGKDLVRPVGNSCVVTLLVLTPGDNENSDLMMAEGMAKRSRRDAEAGTKSPGRIGTGTPKRKREGTELPEPVGGTGENSMSILAYNTPTKSTDGSVVCVTPKRFKLSRCSPKSSPARIMISIPRYGAACPLCGVNIWGVGTLSKHLMSRHGNIVVWFKCRKCDKTSTSCHSMVCHVPKCNSGLSMSQTGPECDCCGKRFATTRGVSQHKRHMHPEAWNEHRISMAMSKKMSGSGRKTWTSTLDDIVEKTIREKGSTQGTFSLLAAVLGDGTTAGQVRTRWAHMCISGLVDATPIRDKWHINDETHDKSPGTPLSPRDNAKDRFMAMMAKTTDKMEDKCARMILSMATLTAADGSVNDSIIRPLLDGGTRQSLDSARCKRTTPEWPLNRTSKIRRMIR…	CAGTGCTCTGAATGTCAAAGTGAAGAAATTCAACGAAGCGCGGGTAAACGGCGGGAGTAACTATGACTCTCTTAAGG	GCAGTGAGCCTGTAAAGGAATATGAGCATTGGAAAGGGGACTGGGTTGCGTGTCCAACATCCCGTTCAATATCTAATATCTATGTCTTGAAAGTCCGCAGGGAAGGACCTAGTCAGACCAGTTGGTAACTCATGCGTTGTCACTCTGCTTGTGCTCACTCCAGGGGACAACGAGAACTCTGACTTAATGATGGCCGAGGGAATGGCGAAACGATCAAGACGGGATGCTGAGGCGGGCACCAAGTCCCCCGGAAGGATCGGAACCGGGACCCCGAAGAGAAAAAGAGAAGGGACGGAACTGCCTGAACCAGTCGGAGGGACTGGAGAGAACTCGATGAGCATATTGGCGTACAACACACCAACCAAGTCCACTGACGGATCCGTTGTCTGCGTAACCCCT…
Hippocampus zosterae	Dwarf seahorse	Fish (Bony)	Actinopterygii	Syngnathiformes	Syngnathidae	GCA_025434085.3	R2-1_HZos	IRYSMLGLIRCSYSVLGADNTAKRMTENADGVEGAEEMVAADNAEFPVRDDHDRMKRNEVRRDLTPRKALKKKAGEYVSLSGTPRRDRRGSDHDIKPRRLFMSMASPVKSPMTFVIRIPRNGAACPMCGTIVWGVGTLSKHLLSRHGNKSFLFKCKKCEKTSTNYHAIVCHVPKCNPGVATSQVGPECEHCGRKFATNRGLSQHKRHKHPEAWNEHRIAETLHKTAAMQVKRSWSKEECSLVENMVKEKGSTQSTFAQIATALGKGITAMQVRARWAHMRITELVADTPVRDKWPGEDEMVRPSPGTPLSPRVNAKERFRNNLVRETAASDDKRAEAILSLAERTDGGLEILRIKVRKKGITPRIVDCEVAAPGPKRPLTSKLKRMKKITRYRSMQILY…	GTACCAGGGGTAAGCCTGGAGGTACCAGGGGTAAGCTTGGAGGTACCAGGGGTAAGCCTGGAGGTACCAGGGGTAAGCTTGGAGGTACCAGGGGTAAGCCTGGCGGTACCAGGGGTAAGGCAGTACCGATTTTGGTCGTTAGGGGCGCTGTAGTAGGTAAGAGTCAGGGGGTGAAGGAAGGCTAAAGGCTTAGAAGGTGAGCGATCACCAAAATACCTTCGGAAACGTATATAGGAGAGCATGTTTCGAGCAAGTGACCTCCATTGAGAGTCACCGGAGTCCCCTCAGACAATTATCCGACCATCGTGAGGGTGTCTCCAGCCACCCACAGCGCTTAGCCGGCCTCTTACTTTGAAAAATGTTCTATCTCCCCACTTTCGGCTAAATTTCTAAGTCCCC…	TACACACGGCCCGTACAGTGAAACTGCGAATGGCTCATTAAATCAGTTATGGTTCCTTTGATCGCTCCGCCGTTACTTGGATAACTGTGGCAATTCTAGAGCTAATACATGCAAACGAGCGCCGACCTCCGGGGACGCGCGCATTTATCAGACCCAAAACCCACGCGGGTCCGGCTCCGCGGGCAGCGTCCCGGCCCCCCCCTTCGGGGGCCGCGGGCCGGGCGCCCCGCGGCCGGCCGGCCCGGCCCCTTTGGTGACCCTAGATAACCTCGAGCCGATCGCCGGCCCTCCGCGGCGGCGACGTCTCATTCGAATGTCTGCCCTATCAACTTTCGATGGTACTTTCTGCGCCTACCATGGTGACCACGGGTAACGGGGAATCAGGGTTCGATTCCGGAG…	TAGCCAAATGCCTCGTCATCTAATTAGTGACGCGCATGAATGGATGAACGAGATTCCCACTGTCCCTACCCACCCTCTAGCGAAACCACAGCCAAGGGAACGGGCTTGGCAGAATCAGCGGGGAAAGAAGACCCTGTTGAGCTTGACTCTAGTCTGGCACTGTGAAGAGACATGAGGGGTGTAGAATAAGTGGGAGGCGCCCCCTCGCCCCGGCGACGGCGCCGCCGGTGAAATACCACTACTCTTATCGTTTTTTCACTTACCCGGTGAGGCGGGAGGGCGAGCCCCGCGCGGGCTCTCGGTTCTGGTTCCAAGCGTTTGCGGGGGCGCCCGCCGCGGCGTCCCGGGCGCGACCCGCTCCGGGGACAGTGGCAGGTGGGGAGTTTGACTGGGGCGGTA…
Labeobarbus marequensis	Largescale yellowfish	Fish (Bony)	Actinopterygii	Cypriniformes	Cyprinidae	GCA_034780575.1	R2-2_LMa	PASTGKTPRRGLSLKVANMESTENRKLILAGGSPRIKSRLRSARDRASSNMTRSPCGSVAEDYRSDGGQPSGSGPLHVPRLRECSVVLTRLREGSLGEERPLGVMCRHTEPFGARGSTEEAPSSDQSDASPGGGPTLANPTPEELRVDPGVVVPLPLGDYACALCGVSAGTLMWVANHFATRHGGVLVRYSCRLCGKVSTAWRTIACHAPVCNGGIGRRQRSGVFVCEECGRGFVSNRARSTHERHVHPDLRNRKRARSVPVISEGSPVLTQAEVEVEVLRALGEGVDGTPKRPRLSEETDSPMLDKANSSVPQQTLILPDGGLSAGLREVARQMVGGAEDGEEGYVRVLSAWLEGADQVPALVESLASQMLQELREVIGQQLPAPRTNRNQGENAVRP…	GATGGTGAACTATGCCTGGGCAGGGCGAAGCCAGAGGAAACTCTGGTGGAGGCCCGCAGCGGTCCTGACGTGCAAATCGGTCGTCCGACCTGGGTATAGGGGCGAAAGACTAATCGAACCATCTAGTAGCTGGTTCCCTCCGGACGGTAAACGCCGGAGACACTGGGGTCAGCGCAAGTCACCACGGGTCACAGCACTAAGGGGCGAGGTGCTGGGTGACGGATTAGTCGAAACGGCGTAGTAATTGTCTCTGTCATGTGGTTGTGTAAGTGGAGAGTTGGGGAGTCGGTTCAGGACATCAGGATACGGGCTATTTCTCGGTCTCGCCAACCCACCATCTTAAG	CCCAAAACTGGTACCGGCAACAGGGAAAGGTGGGCGAGACTTACAGGTCTGTGAATTTGGCTCGGTTCGTATCGGTTTTGCAGAGTTGTTCGGACTTGCCTACTGGCCTGAAACTAACAGCAGGCTGGACTCGGGTGAGGTGTACTCCCGGATCCTGTGATGGGACGTCGGTTGTTACCTAGCCTGGCCCAGTTTTGCACCTCTCTTACCTTCTGCGAAACCCTTGAAATCCTTGGAAAAGGAACAGCTTGGGAACCGGTGTGGGCAGCCTTTTCCGCGACAGGTGACCTGCCAGCACTGGAAAAACACCCCGGAGGGGGTTAAGCCTCAAAGTTGCAAATATGGAAAGTACGGAAAACAGAAAACTCATACTGGCTGGCGGGTCGCCCAGGATAAAAA…	TAGCCAAATGCCTCGTCATCTAATTAGTGACGCGCATGAATGGATGAACGAGATTCCCACTGTCCCTACCTGCTATC
Barbus barbus	Common barbel	Fish (Bony)	Actinopterygii	Cypriniformes	Cyprinidae	GCA_023566175.1	R2-2_BBar	LTKIMSVNEKRKPYRLAGRPGQQAAIEGPRGWASSIRVRPPRGSRAENHGAGCGPQVDRTLCEAYGLRECSVVLTPLRGIRMDGERTLNATNAPGENLDSTSSVRESLSPEQPGATSTGNPGQIDPAAEDGQRGALGVVVLLPLQDFSCVLCGVSAQGLAWVRKHFASRHGGVPVRYSCRTCGKTSDLVHSISCHIPKCKGPRVAVPAGAVSCEACEATFATRRGCSIHEMHVHPTIRNRKRISESRKGGGSADLQTAEEAGAQTILVATEEGSSGERAPPKRPRRGAANSDRGTTEPQTTSTDTAERSVSPNGGLLTLLQEEARKKLRQTESDATEWVPVLKAWLEGSDQVPALVEAATQRMLQGLVPGGRIGPARGRERAPPRPRRWQRRRQRILAK…		CTCTAACAAAAATCATGAGTGTCAACGAAAAACGAAAACCATACCGGCTGGCAGGTCGCCCGGGTCAACAAGCTGCCATAGAGGGGCCTCGAGGTTGGGCTTCTTCTATTAGAGTAAGGCCTCCCCGTGGTTCTAGGGCCGAGAATCACGGTGCCGGTTGTGGCCCACAGGTTGATCGAACACTTTGCGAGGCATACGGTTTACGAGAATGTTCAGTAGTCCTCACCCCCTTACGAGGGATTAGGATGGATGGCGAAAGGACACTGAACGCTACGAACGCACCCGGTGAAAACCTCGACAGTACCAGCTCTGTCAGAGAATCCCTGAGCCCGGAACAACCGGGCGCCACCTCTACGGGCAATCCTGGTCAGATTGACCCTGCTGCGGAGGACGGACAGA…	TAGCCAAATGCCTCGTCATCTAA
Rhodeus uyekii	Rhodeus fish (bitterling?)	Fish (Bony)	Actinopterygii	Cypriniformes	Cyprinidae	Rhuy_ver1	R2-2_RUy	FLPSALNVKVKKFNEARVNGGSNYDSLSCSYTARAPPRGDRWVGWSPGVHSLGLRPSKDPGHSRHGVTAHAGSILLVSEQLSKEKPGPTGSQVTSSGCEIGTAALSSVVKCPDCERSFPSLRSLGMHRHHAHPLEVNEERVVSYVSRRKEWSEEEDRKLYCMANNTWAKGMMKKDLYSLIHVNFGHRSVEAIKKRLQFLKWKPGMEVPLEEHVAMRQGSVLSTPGPSREQRKDQQQQYEPTLLTFQTSSGDPQSSGNVSIPIPVRKRRLRLWTQEDDDKLIATANNIWKEGLSKKELSNILSDSFGERTSESIRRRLNKLDWKPSCEILAFPMEPAGMRPVLVEQDEVERISSASHIEGVEDWRSSLLKAAQNEISDVRLKAHDLQALILDFLEGIKNR…		ATCCCCCCTCCCCGGAGGGGGGCGCACCACCGGCCCGTCTCTCCCGCCCCGTCGGGGAGGTGGAGCAAGAGCGCGCGCGACGGTACCCGAAAGATGGTGAACTATGCCTGGGCAGGGCGAAGCCAGAGGAAACTCTGGTGGAGGCCCGCAGCGGTCCTGACGTGCAAATCGGTCGTCCGACCTGGGTATAGGGGCGAAAGACTAATCGAACCATCTAGTAGCTGGTTCCCTCCGAAGTTTCCCTCAGGATAGCTGGCGCTCGCCACGCAGTTTTATCCGGTAAAGCGAATGACTAGAGGCCTTGGGGCCGAAACGATCTCAACCTATTCTCAAACTTTAAATGGGTAAGAAGCCCGGCTCGCTGGCTTGGAGCCGGGCGTGGAATGCGAGACGCCCAGT…	TAGCCAAATGCCTCGTCATCTAATTAGTGACGCGCATGAATGGATGAACGAGATTCCCACTGTCCCTACCTGCTATCTAGCGAAACCACAGCCAAGGGAACGGGCTTGGCAGAATCAGCGGGGAAAGAAGACCCTGTTGAGCCTTACTCTGGTACCCTATGGTACCTTAGGTCACCAATGTGTACTCCCTTGTAGTCCGATGGGTACACCTTGACCCCTGACCCCCATTGACCCATGTTTTTTACACATTGACCTCATCCCTGCTATTCCACAGATATAAAAAGATACTATGCATGATTTTTTTTCATTTTTGATTTTTTTTCACTTTCCATGTACCAATGGGTACCACTCTAGGTTGACCATTACCACTCTGTCTCTGCAGTGTCCATCCCACGCGCC…
Scyliorhinus canicula	Small-spotted catshark	Fish (Cartilaginous)	Chondrichthyes	Carcharhiniformes	Scyliorhinidae	sScyCan1.2	R2-1_SCa	RNSETVWINPRQKGFLAATPGCNENIAILENIIKGAKKKRKDLAVVFVDLAKAFDSVGHKLIVKTLQRMKLPANFIALIKDLYTDNTTLVEGNKTKTTPIIIGRGVKQGDPLSPILFNIALDPLICSLEEANSGVVMPLGENRVNCSALAFADDIALLSDSHAGMVKNLKLLRSFCINTGLAININKTKGFHFTHKSKIFIYNHCENWKLSDKVIAYIPPGDTEKYLGARIDPWAGVTEGEWSEKLKAWTCALQAAALRPAQKLEILKTHVIPRMYFHLILSEVSQNTLRKLDQIIRNTTKEILHLPPHVTDGHLYTNYRSGGLGMPRLEVQIPSAIVRKREALEKSMDMVIRASFQYREENNTDTIRGLRRLKVLKEIEDFLSNASDCNPDEEDPGDL…	CGAGGTGTCCCTGGTATATTCTCTGAATGAACTTGGGCGCGATTCTCCGCTGCCCACGACGGGTCGGAGAATAGCGGGAGTGCCTTCCCGACATTTTTCCTGACCTCCCGCTATTCTCCCCCCCACAGCCGCCCCACGACACGAATCGCTGCTCGCCGTTTTTTACGACGAGCTGCGATTCTCCCCTAGCCGATGGGCCAAGACAAGGCCGCTGGCGGGTGTTGACGCGATGTGATTTCTGCCCAGTGCTCTGAATGTCAAAGTGAAGAAATTCAATGAAGCGCGGGTAAACGGCGGGAGTAACTATGACTCTCTTGGA	CAGGTCTCCCAAGAGAGCCAATTCTGGCTAATTACCCTTGTGGTGTTTTCCCGTGTTTTTGTCACCACATGGAAAGGCGTGCCTCCACGACGGCCCCGCTGGTAAGTTCAATAGTTGTCAAAGACTATTGACAGACTAAACGTCGAGAAAAAGCACGAGACGGCTGTTGTGATCTGAGTAGATCCGAGATATCTTGCGATATCGCTTTCGTATCAAATTTTATGGAAAATCTGTAATTGATAGATGAGACCGGTTGGGCTGCGTCCCGGAAGACAAACCGCCCCGCAGATGCGTCAGCAGCAGCGCTCTGTGATAAGTGCCGATGCTGCCCATGTTCTAGCCGTCCCGCCGGGCTAGTAACAGCGTCCACAGTAGACGCGAGACCATATAGACATTACC…	TAGCCAAATGCCTCGTCATCTAATTAGTGACGCGCATGAATGGATGAACGAGATTCCCACTGTCCCTACCTACTATCTAGCGAAACCACAGCCAAGGGAACGGGCTTGGCAGAATCAGCGGGGAAAGAAGACCCTGTTGAGCTTGACTCTAGTCTGGTACTGTGAAGAGACATGAGAGGTGTAGAATAAGTGGGAGGCTCCGGCCGCCGTTGAAATACCACTACTCTTATCGTTTTTTCACTTACCCGGTGAGGCGGGGAGGCGAGCCCTGAGGGGCTCTCGCTTCTGGTCGGAAGCGCCCGGGCGGCCGGGCGCGACCCGCT
Carcharodon carcharias	Great white shark	Fish (Cartilaginous)	Chondrichthyes	Lamniformes	Lamnidae	GCA_003604245.1	R2-1_CCar	LLKTCGILWFYSISKRLESQILSTSNXSEVIELGKKSASTQTAEVGPRPMRQYYLPYWEPAKQARLQEPETPVVHVDVREKVSVSAPTSKREDPIVIKTLTFYNTKLKGTVTVNEKSVVEPEDEAGVPPTYVEPVVIPPIEDRNAKKEVEIRYPVDGLLCNQCNLLLSGLSEFCKHMAGKHQIKIIRTRCSKCGKTGEYHSIACHYSKCKGVRPPLTGTIFKCDHCEMEFTSKSGLGQHERHRHAEVRNEKRIAEHSRQGKPGRRDYKWTQEETELLIKLERQYQGCADINKKIAVHLTSKTNKQIGSKRRCLLKAGQKPTAIPTTQSSQAEGALEVEDPPQGEDAETVPGRGPNEARKVRHPASIPKYRDLDDQLKSAEELMTVTGDPETRALAIGLV…		TTCAACAACTTCGCACCATGAACTCTCTCCTCCAACTTTATCCCTTTTTTAAAAACCAATTTATTTATTTTTTTATCTATTTTTACTTAATTTTATTTTAATTTTTAAAATTTATTAATTCATTTTTTGTATTTATTTATTTTTAAGTCCTTTTTTGAGTACTTTTTTCACTCCTACATGGTCATCTGTCATTTTTTCTATGTTATCCTTTCACAGAGTGCTGAGCCTTGTTCTGTTATTAACACATTCTGCTTTCTTACCTTTCCACCACTATCAGCACCTTCTTTACCATTAACATTCCCTTTGTCTTGTGTCCATGACATCTTTGTCAATCTCTCCTGAGCTCCCACCTATCCCTGGCCTTCTATTTGGCTCCAACTGCTCCATCCCCTTTACAGT…
Hypanus sabinus	Atlantic stingray	Fish (Cartilaginous)	Chondrichthyes	Myliobatiformes	Dasyatidae	sHypSab1.hap1	R2-1_HSa	VARKNQKAVLAAPFKQTKMKVVTGQLPGWVDNRANNNPADMLAVANSDKCTSCNCSGAQPAPMKTSSSTQTGEGDQRLKIKITVGARSTTGWEGNPCGNERETSIEGDVETESDDQERGREMKIKTQVFYNARFANWGTMPRSTEKELGKRPSSETRRPPNNKSKEQEVAKVEVKVHFPFSKTDCEVDGCRDVYDTFGALRNHLKKRHRVRKVLGKCRKCGREGEAHSVACHAGKCKERLAQVEVKNFVCEVCQMSFATKIGLGQHERHRHANLRNEKRVTENLSKEKKGRKGSVWTEEETEKLIELNERFRGAKWINVEIGKFLTTKTNKQISDKRRLLIKASVGTDPVEEQVGPVRPIQEPVAEIPTDEDQPEQRFKKTKRVIPGQTTEDILESLES…	AGGCGCCGCCTCCTCCCCCTCCCTCCGGGAAGGGGCGGTGCGGTGGCGACTCTGGACGCGCGCCGGGCCCTTCCTGTGGATCGCCCCAGCTGCGGCGCCCGTCGGCCTCGCGCCGGCGGGTGGCCTCGGCCGACGCCTAGCAGCTGACTTAGAACTGGTGCGGACCAGGGGAATCCGACTGTTTAATTAAAACAAAGCATCGCGAAGGCCGCAGGGCGGTGTTGACGCGATGTGATTTCTGCCCAGTGCTCTGAATGTCAAAGTGAAGAAATTCAATGAAGCGCGGGTAAACGGCGGGAGTAACTATGACTCTCTGGTG	CAAACATCTGGCTTCCCGCCGCCAGAACCGCCAGAACCTTATGAGTTGCAGTTGCGCGTAGCCGTGGTGTCTAGATTCTGCATCACGGTGAGCCACACCTCCTCGCCGGTCCCGCCGGTAACGCCCACAGGGTGGCTAAGTGGCTCGAAAGAATCAGAAAGCGGTGTTGGCTGCACCTTTCAAGCAAACGAAAATGAAGGTTGTCACAGGGCAGCTTCCCGGATGGGTTGATAACCGGGCAAACAACAACCCCGCTGATATGCTAGCAGTGGCAAACAGTGATAAGTGCACTAGCTGCAATTGTTCCGGTGCCCAGCCCGCACCGATGAAAACGTCCTCCTCCACACAAACCGGAGAGGGGGATCAGAGACTTAAAATTAAAATTACCGTTGGCGCTCG…	TAGCCAAATGCCTCGTCATCTAATTAGTGACGCGCATGAATGGATGAACGAGATTCCCACTGTCCCTACCTACTATCTAGCGAAACCACAGCCAAGGGAACGGGCTTGGCAGAATCAGCGGGGAAAGAAGACCCTGTTGAGCTTGACTCTAGTCTGGCACTGTGAAGAGACATGAGAGGTGTAGAATAAGTGGGAGGCCCTCCGGGGCTGCCGGTGAAATACCACTACTCTGATCGTTTTTTCACTTACCCGGTGAGGCGGGGAGGCGAGCCCCGAGGGGCTCTCGCTTCTGGTCGGAAGCGCCCGGGCGGCCGGGCGCGACC	TAGCTGGTGAAAGGTAACAGTCAGGTGAGCAAATAAGGTTGACGATGACTGCTTACCATTAACGGAGTGCCACAGCTTCCTGGCTTATTCGATATGTCCGGGTATGTCCAGAGAAGTTAGGCACAAAGATTAAAATTCACGACAAAAGTACATTCCCGTGTTCATAGTCACGATGAATGTCAATGGTCTAAACAAAGCTCACGTTCTCGTTTTCCCTATTTAAAAAAAAAAAAAAAAAAAAAAAAAAAAAAAAAAAAAAAAAAAAAAAAAAAAAAAAAAATATATATATATATAAAAAAAAAAAAAAAAAAAAAAAAACCCACCCTTAATACTAACCCAATTCTGCTTCACATCCCCGTTGTCACTATTCTGTCGACTAAATTAAGATCACAGGCAAAC…
Stegostoma tigrinum	Zebra shark	Fish (Cartilaginous)	Chondrichthyes	Orectolobiformes	Stegostomatidae	sSteTig4.hap2	R2-1_STig	CESCLLVGLAGKPSNLGCWVTKRPEKVRDGPGLRRPNQKTTMSLPESLEQSGWGASRINNPPAASSTTASCDKSLGCTCSKPATRSISVQTETATLRRYLLPYMELRPVTPPNGPAHPVTDDFDNGTEGTGRAAHPPAEINITTQTFYNKSYRETKVGTDQNTTTETGKETTDATAFMEGVVIEPVCDRTSVSEVTIHYPVDGLFCKDCDTLFPTVSLFKIHMTKVHGIKSIRTRCSRCEKAGEYHSIACHYPKCKGKIQPPIGNFACSACDQRFSTQSGLGQHERHRHPVLRNEKRLKPAPRVKGKPGRSDRVWSQEEVALLRELEMRFAGCKYINKSIAGILKTKTPKQISDKRRLLANTPTEAQTICESAADSNDSEAEGVRENSNDEAQRPRASR…	GTCCTTCCACGGCAGGCGGGTGGCCTCGGCCGGCGCCTAGCAGCTGACTTAGAACTGGTGCGGACCAGGGGAATCCGACTGTTTAATTAAAACAAAGCATCGCGAAGGCCGCAGGCGGGTGTTGACGCGATGTGATTTCTGCCCAGTGCTCTGAATGTCAAAGTGAAGAAATTCAATGAAGCGCGGGTAAACGGCGGGAGTAACTATGACTCTCTTAAGG	CTCTCTTCGGAGGGACATAGTTGCCCACTATGACGTTTTGACGTATTTTTGGCGCATAGTGTGAGTCGTGCCTCCTCGTTGGCCTCGCCGGTAAGCCCAGCAATCTTGGTTGCTGGGTGACTAAACGACCAGAAAAAGTACGAGACGGCCCTGGTCTGCGTAGACCAAACCAAAAAACCACAATGAGTCTTCCAGAATCTCTGGAGCAGTCCGGCTGGGGAGCGTCCCGGATAAACAACCCCCCCGCAGCCTCGTCCACAACCGCGAGCTGTGATAAGTCGCTAGGTTGTACATGCTCAAAACCCGCAACAAGGTCCATCTCGGTCCAGACCGAGACAGCGACCTTGAGACGTTACCTCCTGCCTTACATGGAGTTGAGACCGGTTACCCCCCCCAACG…	TAGCCAAATGCCTCGTCATCTAATTAGTGACGCGCATGAATGGATGAACGAGATTCCCACTGTCCCTACCTACTATCTAGCGAAACCACAGCCAAGGGAACGGGCTTGGCAGAATCAGCGGGGAAAGAAGACCCTGTTGAGCTTGACTCTAGTCTGGCACTGTGAAGAGACATGAGAGGTGTAGAATAAGTGGGAGGCCTCGGCCGCCGGTGAAATACCACTACTCTTATCGTTTTTTCACTTACCCGGTGAGGCGGGGAGGCGAGCCCCGAGGGGCTCTCGCTTCTGGTCGGAAGCGCCCGGGCGGCCGGGCGCGACCCGCTCCGGGGACAGTGGCAGGTGGGGAGTTTGACTGGGGCGGTACACCTGTCACACCGTAACGCAGGTGTCCTAAGGCGA…	TGAGGAAAAACACAAACGGTGAATTAAGTCCCTTCACCGAGACATAAGTACAGCAAATGTGCACATAACATCTGTCTCCGTTAATGACAATAACAACCTGCCTCATATAACATCAGTATCACCCGGACCCTTGGTCTGTGATGACGCTAGAGAGTACAACAACATCGACGAGCGATGTAAAGACTCGGAAAAGGCACTTCCCCGAGTGTTCCTAAA
Squalus acanthias	Spiny dogfish	Fish (Cartilaginous)	Chondrichthyes	Squaliformes	Squalidae	GCA_030390025.1	R2-1_SAc	PLPKEELEKHFQEKLSIPNNKANLNKFARYNGRFDDGSLMKPIEEEEVLNAIKETDEGSAAGPDGLKRNDIRDIHDEDETRLPRLFSLWLKSSSIPESLKKSRTVLIPKCEDQERLKDIDNWRPITIGPMLLRLFTKIMAKRLSETVEINPRQKGFIAATPGCNENIAILENIIKGSKNQRKDLAVVFVDLAKAFDSVGHKLLVKALQRMSLPRDFIALVEDLYANNTTVVEGNKTKTTAINIKRGVKQGDPLSPILFNIALDPLVCTLEKANSGVPLPRGDGRINCTALAFADDIALLSDSHVGMDRNLKVLQSFCDQTGLTININKTKGFHFTAKGKTFLYNHSKAWMLRGIPVSYIPPGETEKYLGARIDPWAGVTEGGWIEKLQTWSDGLRAAAL…	GGCACGTGCCGCGGCTGGACGAGGCGCCGCCCTCCGGGGCGGTGGCGACTCTGGACGCGCGCCGGGCCCTTCCTGTGGATCGCCCCAGCTGCGGTGCTCGTCGGCCTCCGGGCAGGCGAGTGGCCTCGGCCGGCGCCTAGCAGCTGACTTAGAACTGGTGCGGACCAGGGGAATCCGACTGTTTAATTAAAACAAAGCATCGCGAAGGCCGCAGGCGGGTGTTGACGCGATGTGATTTCTGCCCAGTGCTCTGAATGTCAAAGTGAAGAAATTCAATGAAGCGCGGGTAAACGGCGGGAGTAACTATGACTCTCTTAAGG	GTCCTCTACCCAAAGAGGAGTTAGAAAAACATTTCCAGGAAAAGTTATCGATACCCAACAACAAAGCGAATCTTAACAAATTCGCGAGATACAATGGTCGGTTTGACGATGGGTCGTTGATGAAACCAATAGAGGAAGAGGAGGTATTGAATGCCATCAAGGAGACGGATGAAGGAAGTGCGGCTGGTCCGGATGGCTTAAAGAGGAATGATATACGGGACATCCACGATGAGGATGAAACAAGGTTACCACGCCTCTTCTCTCTATGGTTGAAATCAAGCTCGATACCGGAGTCACTAAAAAAGAGTCGGACCGTCTTGATTCCTAAGTGCGAGGATCAAGAACGCCTGAAAGACATTGACAACTGGCGACCAATAACCATTGGTCCTATGCTGCTAC…	TAGCCAAATGCCTCGTCATCTAATTAGTGACGCGCATGAATGGATGAACGAGATTCCCACTGTCCCTACCTACTATCTAGCGAAACCACAGCCAAGGGAACGGGCTTGGCAGAATCAGCGGGGAAAGAAGACCCTGTTGAGCTTGACTCTAGTCTGGCACTGTGAAGAGACATGAGAGGTGTAGAATAAGTGGGAGGCCTCGGCCGCCGGTGAAATACCACTACTCTTATCGTTTTTTCACTTACCCGGTGAGGCGGGGAGGCGAGCCCCGAGGGGCTCTCGCTTCTGGTCGGAAGCGCCCGGGCGGCCGGGCGCGACCCGCT	TGATACAGTTGGTAAAGAACTAAGAACCTAGCTTAGGCTAGTGTTGAGATATCTACCCTTGGTGTCAGGGTAGAGTGCTCCGACCTGTGGTGAAACGTAGGACACAGGACCAAATAAGAAGTTATAGTTTGTTTATAGTTTATAGTTTAACGTTTGTTGGCGAGTTACAGTTTAAAATAAAATTAAAATAAAATAACACATCAAATGATGATGATGGGTAGTAACTAACCACTGGTACTCGGAATACGATGCAGAAAAGTACCAAAGCAAATTGCTTAACACACGGCGCCATGTTCACGTTTCCCTTGCTTGGAACAACAAAGAATGATATCCAGGAAGAGCTGACACGATACAGTTGTGACCCAAATGACCACGGTCATTCCCTGCCTCGACAAACAT…
Callorhinchus milii	Australian ghostshark	Fish (Cartilaginous)	Chondrichthyes	Chimaeriformes	Callorhinchidae	IMCB_Cmil_1.0	R2-1_CMi	PGSLPWGCECCLSRFESLRGLSQHKRHAHPVVRNEERIKAATKGISKRGAHRSCWSLEEEEQLALLELQYQGERTINKLIAAGLGSKTNKQVADKRRCLSKKQGDNRTPITNNVSGFLETSSTPPSITTGARAKLVQVAEQLSSGAGCRLEKTAVDAIRAWLRDDGKLDALIETATVSTLQQMRSRKIKIPCKKPQKEIYRPRTMPARPWMKRRAEKKGIYMKHQKLFYKNRSHLTSLILDGTDRHICRIPASEIYGFYRQKWETVFAFKGLGQFKSSGSANNEHFETMISVEEVKAGINAIKQASAPGPDGVTKASICTADPEGWVLASLFNVWLVTGVIPADMKKNRTILIPKVMNEELLKDLGNWRPITIGSMVVRLFSRILTVRLGRACPLNPRQ…	GCGGTGTCGGGCTGGCGCATCGCCTCGGCCGGCGTCTAGCAGCCGGCTTAGAACTGGTGCGGACCAGGGGAATCCGACTGTTTAATTAAAACAAAGCATCGCGATGGCTCGCGAACGGGTGTTGACACGATGTGATTTCTGCCCAGTGCTCTGAATGTCAAAGTGAAGAAATTCAATGAAGCGCGGGTAAACGGCGGGAGTAACTATGACTCGGTTTTAT	GGTGCGTTCCCTTGGGAAAGGAACGAGAGTCATAGTGGCCGTGACCTCCTCGTGGTCCCGCTGGTAACATTGTCTTGAGTTAAATCTTGACAATGGCCAACAAGGTTAATACACCTATTCCCAGAGGTGTGGACTCGAGTCATGTGACTTGGACTCGAGTCAGACTCGAGTCATGAATTTGATGACTTCAGACTCGACTTGGACTTGCATAACAATGACTTTGTCCCACCTCTGAGGTGTGGACTCGAGTCATGTGACTTGGACTCGAGTCAGACTCGAGTCATGAATTTGATGACTTCAGACTCGACTTGGACTTGCATAACAATGACTTTGTCCCACCTCTGCCGATTCCATCTCCCATCCTGTATAGAGGCCTGTATACAGGATTATTAAAGGCTG…	TAGCCAAATGCCTCGTCATCTAATTAGTGACGCGCATGAATGGATGAACGAGATTCCCACTGTCCCTATCTACTATCCAGCGAAACCACAGCCAAGGGAACGGGCTTGGCGGAATCAGCGGGGAAAGAAGACCCTGTTGAGCTTGACTCTAGCCTGGCACGGTGAAAAGGCATGAGAGGTGTAGGATAAGTGGGAGGTGCTCGTCCCTCGTGGCTCTGGGTGCCGGCGGTGAAATACCACTACTCTGATCGTTTTTTCACTTACCCGGTGAGGCGGGGAGGCGAGCCCCGTGGGGGGCTCTCGCTTCTGGCTCCAAGTGCCTC	TGAAAAAAAATATATATATTGTTCGGGTTTACACACTTTACTCTCTGCTGCCAACGGTGCCTGGTAGCAGGGCGACGACAGCTTGGGGCACCAAGTGCACGGCTTACACCGGTGTGGGGGTCCTGGGATTATTGACCCCCATTCTCTGTTTATCTTTGGTGCCGGATATCAGAGTGACGTTAAACGGGCAACCGCGTGGGAATCTTGATATGATTAAAACATTAAGCGCAATAACACTTTTGACGTTGGACATGGACGGGCCATTAAACCCGGAAAGGATCGGATTGAAAGAGCCGAATGAAAA
Chiloscyllium plagiosum	Whitespotted bamboo shark	Fish (Cartilaginous)	Chondrichthyes	Orectolobiformes	Hemiscylliidae	GCF_004010195.1	R2-1_CPl	GVMADTKVSGWVGDRVNNRPARWLLTAPCAKCMSQNRTVQSVSTQTQTDETIRIIPARLSSGRHEETFNIDQNVDKTRKIMLGEKAPLQLSPVKSRTILNSDFKGPFNFNFNFNRSGILERREGEDEDRIIHPINRETNQLEIIINYPIEDFRYSYCNNIYNTTGIFRKHLKVCRGIKSVRIRCSKCKWEGSYQAVACHYPKCKKGGEGSIVGYTDVNDRNVEEEIEKPFQCESCSSRFKSARELGQHERHAHPKVRNEKRKGSKGNKKVINDGNKRGVWSSEETKMLQQLESEFSGCRNINKMIADRLETKTAKQISDKRRLINKKIKSNEKEVNLDELLNSVDEEEGEDIDGIGSDLIPDRNTEEEKQDNIDGRECPNGSIIDWIKIIEDDLKKGKK…	GGGCCCTTCCTGTGGATCGCCCCAGCTGCGGTGCCCGTCGTCCTTCCATGGCAGGCGGGTGGCCTCGGCCGGCGCCTAGCAGCTGACTTAGAACTGGTGCGGACCAGGGGAATCCGACTGTTTAATTAAAACAAAGCATCGCGAAGGCCGCAGGTCGGTGTTGACGCGATGTGATTTCTGCCCAGTGCTCTGAATGTCAAAGTGAAGAAATTCAATGAAGCGCGGGTAAACGGCAGGAGTAACTATGACTCTCTTAAGT	GACTACAGTGTGTTTTGGTTTTGGTCTCAGACCACTGCCTGCATAGTCACCTTTGCAGTTGTTTTTACGTATTTTACCGACTGCAAAGTTAGGTCGAACCTCCACGTGGTTCCCCCTGGTAACGACCGAAACGAGGAGGCTCTTGACGGAGGCGATTTTAATCCGCCCAAGGCGTTTTAGTCTGGTTTTATCAGTGTTTGCCACTGTTTTATCTTTGGTTTCACTTGATTTTACCGCGCTTTCCGCCGTGGGTGGTTTTATCGTTTTAACCATTGTATGAGCAGTACTCGAAGTAGGCCGGCTAATACGACCTTCGAGAAAATATACGAGACGGCTGGTGACCTGTCGGTCTGTAGGAAAACAAAATTTTGGCTAAGGCGTTATGGCTGATACCAAAGT…	TAGCCAAATGCCTCGTCATCTAATTAGTGACGCGCATGAATGGATGAACGAGATTCCCACTGTCCCTACCTACTATCTAGCGAAACCACAGCCAAGGGAACGGGCTTGGCAGAATTAGCGGGGAAAGAAGACCCTGTTGAGCTTGACTCTAGTCTGGCACTGTGAAGAGACATGAGAGGTGTAGAATAAGTGGGAGGCTTCGGCCGCCGGTGAAATACCACTACTCTTATCGTTTTTTCACTCACCCGGTGAGGCGGGGAGG
Chiloscyllium punctatum	Brownbanded bamboo shark	Fish (Cartilaginous)	Chondrichthyes	Orectolobiformes	Hemiscylliidae	Cpunctatum_v1.0	R2-1_CPu	LNPKLVLATMANTENSGWVGNRENNRPAWLLLAAPCAKCTSHIRTRRSVSIQTDETIVITPVKLSLGIHKVACNIPSINDEIRSIGLVEEEAPLQPSLINTKTYFNSNFTGPIDFSRDGEPERNKERNESSIIYPINRENQKIEIVINYPIDNFNCPYCNIIYNTIGQYRKHLKICKGIKSIRVRCNKCKWEGNYHAVACHYAKCNININENDNENNESNNLMRKEDGETENPVQCEVCQAKFKTTRGLGQHERHAHPLLRNEKRKIGVKKGKVKEVDPEKVRKGIWSITEVAEVQRLEIEFKGCKNINKRMAERIITKTAKQISDKRRLLKSKTIGEAVALDQVIIPDTLGSEEEKEEENREMEKEGMIDKTPDKNTQKDSNSLEIRNYDNKSIDELI…	AAATTCAATGAAGCGCGGGTAAACGGCGGGAGTAACTATGACTCGGGGGGAT	GTGACTACAGTGTGTTTTTGGTTTTGGTCTCTGACCTCTACCTGCGTAGTCACCTTTGCAGTTGTTTTTTACGTATTTTTCAACTGCAAAGTCAGGTCGAACCTCCACGTGGTTCCCCCTGGTAACGACCGAAACGAGGAGGCTCTTGACGGAGGCGATTTTAAGCCGTCCTTTGGTGTTGTAGTTTGGTTTTATCAGTGTTGTACCAGTGTTTTTATCTCTGGTTTTACCTGATTTTATCTATGCTTTGCACCGCTGATGGTTTTTTTCGTTTTACCGTTATTGAGCGTTACTCGGAGTAGGTCGGCTAATACGACCTGTTACCGGTTAAAGATACGAGACGGCCGGCGACCCTTGCGGTCTATTTAATTAAACCCCAAATTGGTTTTGGCGACTATG…	TAGCCAAATGCCTCGTCATCTAATTAGTGACGCGCATGAAT	TAGGTTATCCACCGGCATAATTTAATACTATTTCAACAATGATACTATAGTCTTTTAAAATTCGATCTTTTAAGAATTGGATTTTAGTATATTTTAACAATTTTAATGTTTCCAAATTTTTAATTTAGTGAGTGTTAATGTAATTTTAAATGTGTTTTTGTTTTTCTTTTTAGATATAAAATTGGTAATTTTTAGTCACTTAATTAATGGTTGTGGTAAATGGTAATTTAATAAAATGTCACTACTCAACACAACAGATGATGAGTGGGTAACTAAGTCGAATGGTTAAATAATTCAGCTCATCCCTCGCTTGTTGAATTCTGGTTCCACAACTTTTTGTTATTTTTATTCCCGTTCCCTTAACATCATCCGGCTGTGATTTCGCTGGATAAGGGTTTT…
Cetorhinus maximus	Basking shark	Fish (Cartilaginous)	Chondrichthyes	Lamniformes	Cetorhinidae	sCetMax3.hap1.1	R2-1_CMax	KNMEDRHRSEWPGWEAPRINNVPAAVPFVAGRCEKCKCYTSTSSEVKELGKRSTSTQTAEVGPRQYYLPYWEPEKQARLPDPEPPVVNVNTLEKVSESGPESDREDPIVIKSLTFYNTKFKGTETLNEKSVVETHDDTGIPPTYVEPVVLPPSEDRNAKKEVEIQYPVDGLLCNQCNLLLSGVGEFCKHMAVKHQIKIVRTRCSKCRKTGEYHSIACHYSKCKGVRPPFVGTIYKCEHCEMEFTSKSGLSQHERHRHAEVRNEKRIAAHLPQGKPGRREYKWTQEETDLLIKLEKQYEGCTEINKKIAVHLTSKTNKQIGSKRRCLLKAAQKSAGTITAQSSQTEGALDMESPPKGEDAEMVPGSGPEMARKKRPPASIPSYLDLDEQLKSAEELMRAK…	ATTCAAACGAGAACTTTGAAGGCCGAAGTGGAGAAGGGTTCCATGTGAACAGCAGTTGAACATGGGTCAGTCGGTCCTAAGAGATAGGCGAACGCCGTTCCGAAGGGACGGGCGATGGCCTCCGTTGCCCTCAGCCGATCGAAAGGGAGTCGGGTTCAGATCCCCGAATCCGGAGTGGCGGAGACGGGCGCCTCACGGCGTCCAGTGCGGTAACGCAAACGATCCCGGAGAAGCCGGCGGGAGCCCCGGGGAGAGTTCTCTTTTCTTTGTGAAGGGCAGGGCGCCCTGGAATGGGTTCGCCCCGAGAGAGGGGCCCGTGCCTTGGAAAGCGTCGCGGTTCCGGCGGCGTCCGGTGAGCTCTCGCTGGCCCTTGAAAATCCGGGGGAGATGGTGTAAATC…	GCTGGGTCGGTCGGGCTGGGGTGCGAAGCGGGGCTGGGCACGTGCCGCGGCTGGACGAGGCGCCGCCCCACCCGGGGCGGCGGCGACTCTGGACGCGCGCCGGGCCCTTCCTGTGGATCGCCCCAGCTGCGGTGCCCTTCGGCCTTCCCCGGCAGGCGGGTGGCCTCGGCCGGCGCCTAGCAGCTGACTTAGAACTGGTGCGGACCAGGGGAATCCGACTGTTTAATTAAAACAAAGCATCGCGAAGGCCGCAGGCGGGTGTTGACGCGATGTGATTTCTGCCCAGTGCTCTGAATGTCAAAGTGAAGAAATTCAATGAAGCGCGGGTAAACGGCGGGAGTAACTATGACTCGGTTGGTTGCGGTCTAACCTGCGAGTTCGTCTGGGTAATAGTTACAG…	TAGCCAAATGCCTCGTCATCTAATTAGTGACGCGCATGAATGGATGAACGAGATTCCCACTGTCCCTACCTACTATCTAGCGAAACCACAGCCAAGGGAACGGGCTTGGCAGAATCAGCGGGGAAAGAAGACCCTGTTGAGCTTGACTCTAGTCTGGCACTGTGAAGAGACATGAGAGGTGTAGAATAAGTGGGAGGCCTCGGCCGCCGGTGAAATACCACTACTCTTATCGTTTTTTCACTTACCCGGTGAGGCGGGGAGGCGAGCCCCGAGGGGCTCTCGCTTCTGGTC
Mobula birostris	Giant oceanic manta ray	Fish (Cartilaginous)	Chondrichthyes	Myliobatiformes	Mobulidae	sMobBir1.hap1	R2-1_MBi	RCFSRVLSSINENNPGASAPGVDPRPESQIGYVCPDCGRAFRSRSGMSNHRRTHAAAGAVGGRFSCGICSESFLSKAGLAQHTRHRHPVEHNIRRLEELPARRGRWTDQEDLGLVRVANELWLPGLGLAELHRKLVPLVPGRSAEAIKKRLKILGWTPPVASPRPAEFEEEPAISAASPVEGPGWREALLEVATHQLHSCQGDTYGAGEIRAIAELLKTGGISDPEAARRLEEHACLHFPICWRPTVPRQAHSGTAGELGRKAVRRAQYAHIQRLYHTRRKDAAQTVITGAWRNAHLQERALPPGTFAYWSTILSAEGVSDDRPVREVCPVNWDLMRPVEPSDISTAVGGVSGAAAGPDRISVDQIRRMDPSFLAAYLNIILCLGELPSPLKHSRITLV…	GCGCCAGGGGTCCGCGGCGATGTCGGTGACCCACCCGTCCCGTCTTGAAACACGGACCAAGAAGTCTAACACGTGCGCGAGTCAAGGGGCGCGACGAAACCCCACGGCGCAATGAAGGTGAAGGTTCGGCGCGGGCCGACCGAGGTGGGATCCCGCCGCCGCCGCGCGGCGGGCGCACCACCGGCCCGTCTCACCCGTTCCGGCGGGGAGGTGGAGCAGGAGCGTACGTGCTAGGACCCGAAAGATGGTGAACTATGCCCGGGCAGGGCGAAGCCAGAGGAAACTCTGGTGGAGGCCCGCAGCGGTCCTGACGTGCAAATCGGTCGTCTGACCTGGGTATAGGGGCGAAAGACTAATCGAACCATCTAGTAGCTGGTTCCCTCCGAAGTTTCCCTCAGG…	CCGTTGTTTTTCTCGGGTTCTGTCGTCCATTAATGAAAATAACCCTGGGGCCTCTGCCCCGGGGGTAGACCCGAGACCTGAGAGTCAGATAGGTTATGTGTGTCCCGATTGCGGTCGCGCCTTTCGCTCGCGCTCCGGTATGTCTAACCATCGGCGTACCCACGCCGCAGCGGGAGCGGTTGGTGGTCGGTTCTCCTGCGGGATTTGCTCTGAGTCTTTCCTCTCTAAGGCCGGTCTGGCCCAGCACACGCGTCATCGTCACCCTGTCGAGCATAACATCCGGCGACTGGAGGAACTACCGGCTCGGCGGGGCCGGTGGACGGACCAGGAAGACCTAGGTCTCGTGCGTGTTGCGAATGAGCTGTGGTTGCCGGGGTTGGGGCTCGCTGAGCTCCACAG…	TAGCCAAATGCCTCGTCATCTAATTAGTGACGCGCATGAATGGATGAACGAGATTCCCACTGTCCCTACCTACTATCTAGCGAAACCACAGCCAAGGGAACGGGCTTGGCAGAATCAGCGGGGAAAGAAGACCCTGTTGAGCTTGACTCTAGTCTGGCACTGTGAAGAGACATGAGAGGTGTAGAATAAGTGGGAGGCCCTCCGGGGCTGCCGGTGAAATACCACTACTCTGATCGTTTTTTCACTTACCCGGTGAGGCGGGGAGGCGAGCCCTGAGGGGCTCTCGCTTCTGGTCGGAAGCGCCCGGGCGGCCGGGCGCGACCCGCTCCGGGGACAGTGGCAGGTGGGGAGTTTGACTGGGGCGGTACACCTGTCACACCGTAACGCAGGTGTCCTAAG…
Stegostoma tigrinum	Zebra shark	Fish (Cartilaginous)	Chondrichthyes	Orectolobiformes	Stegostomatidae	sSteTig4.hap2	R2-2_STig	VTGRPPPRGSPGSRLGLTKSRPTTSGGVSSPPKTSRCCATSQQDIDMPEATASAHSSQRGTAMFVCEHCGKEYRSRSGLSGHRRMHFAEGETRAVPIWKCDICQAAFGTKIGLSQHQRRQHAEVDNQRKLEGMKVVKRRWEPYEDERIRDYTATHWRPGMDKKVVYQALAEQLGRSSEAVRARLRSIGWPEVGERTPMVDVPSDTIEGRQISVTPSGEEVKAAEPWDYGVATVALQDPELTIRERDTTEQEQPLTVMTPGVTPERGDTREARTESHEKHPSVTCEGWRNCLLLAASQQLRDAHMEEFGCLLLRRLIERVIQGECSLTEARKILDEHAEEYLQAKWIPSKVRVTAETTRRLNAKQRRRKEYAHVQAHWAKRRGDIVKTILRGEWRDMVAA…	AGGTGAAGGTCGGCGCGGGCCGACCGAGGTGGGATCCCGCCGCCCCGCGCGGCGGGCGCACCACCGGCCCGTCTCACCCGCACCGTCGGGGAGGTGGAGCACGAGCGCACGTGTTAGGACCCGAAAGATGGTGAACTATGCCTGGGCAGGGCGAAGCCAGAGGAAACTCTGGTGGAGGTCCGTAGCGGTCCTGACGTGCAAATCGGTCGTCCGACCTTGGTATAGGGGCGAAAGACTAATCGAACCATCTAGTAGCTGGTTCCCTCCGAAGTTTCCCTCAGGATAGCTGGTGCTCGGCCGCCACGCAGTTTTACCCGGTAAAGCGAATGACTAGAGGTCTTGGGGCCGAAACGATCTCAACCTATTCTCAAACTTTAAATGGGTAAGAAGCCCGGCTCG…	AGTTACAGGTCGGCCACCTCCTCGTGGTTCCCCCGGAAGCAGGCTGGGCCTGACCAAGAGCCGACCGACCACGTCTGGGGGGGTTAGCTCCCCCCCCAAGACGTCCCGCTGCTGTGCTACGTCACAACAAGACATAGATATGCCCGAGGCCACTGCCTCGGCACACAGCAGTCAAAGAGGGACCGCGATGTTTGTCTGCGAACATTGTGGTAAGGAGTACAGATCTAGATCTGGACTTAGTGGACACAGAAGGATGCACTTTGCAGAGGGTGAGACCAGAGCCGTGCCGATCTGGAAGTGCGACATATGTCAAGCCGCCTTTGGTACAAAGATCGGACTTTCCCAGCATCAGCGTCGACAACATGCGGAAGTAGACAACCAGAGGAAATTAGAAGGTAT…	TAGCCAAATGCCTCGTCATCTAATTAGTGACGCGCATGAATGGATGAACGAGATTCCCACTGTCCCTACCTACTATCTAGCGAAACCACAGCCAAGGGAACGGGCTTGGCAGAATCAGCGGGGAAAGAAGACCCTGTTGAGCTTGACTCTAGTCTGGCACTGTGAAGAGACATGAGAGGTGTAGAATAAGTGGGAGGCCTCGGCCGCCGGTGAAATACCACTACTCTTATCGTTTTTTCACTTACCCGGTGAGGCGGGGAGGCGAGCCCCGAGGGGCTCTCGCTTCTGGTCGGAAGCGCCCGGGCGGCCGGGCGCGACCCGCTCCGGGGACAGTGGCAGGTGGGGAGTTTGACTGGGGCGGTACACCTGTCACACCGTAACGCAGGTGTCCTAAGGCGA…
Hydrolagus colliei	Spotted ratfish	Fish (Cartilaginous)	Chondrichthyes	Chimaeriformes	Chimaeridae	sHydCol1.hap2	R2-1_HCol	SKGAAAAALKSSVPMAEEGPSGSAGARCPECARVFSSTRGLGVHRRATHPAEFHQSKLPQRAKARWDGEEDHLMALHEVRLVASGVRFVNQELAKVLPHRTVEAIKGRRRRPDYIAQVKALRENTAPHPPPTLPTPPSLEVLDPVAPNIPITTLPTPETLSPSGGRSAESADEAETHRQGIIDYLRSLSLGNGDPGEETVNKILRCIGLYSDPINKFLLNKHAEQFIKLATPDKLRDGGRKPPSSNRSKSSKAPGTYVGKRAARRKAFARIQNLFRKNRKKCALTCLDGTWAEEAPPALPINTESYWAEIFNSGSSPDNRPLDPPPLTHWELVQPVCEEEVRTCVGGISVSSPGPDGITVGTIKTLPPRYLCKVFNLWLYFSYLPLPFRAHQTTLIPKV…	TCTAGTAGCTGGTTCCCTCCGAAGTTTCCCTCAGGATAGCTGGCGCTCAGCACGCAGTTTTATCTGGTAAAGCGAATGACTAGAGGCCTTGGGGCCGAAACGATCTCAACCTATTCTCAAACTTTAAATGGGTAAGATGCCCGGCTCGCTGGCTTGGAGCCGGGCGTGGAATGCGAGCGCCCAGTGGGCCACTTTTGGTAAGCAGAACTGGCGCTGCGGGATGAACCGAACGCCGGGTTAAGGCGCCCGATGCCGACGCTCATCAGACCCCACAAAAGGTGTTGGTTGATATAGACAGCAGGACGGTGGCCATGGAAGTCGGAACCCGCTAAGGAGTGTGTAACAACTCACCTGCCGAATCAACTAGCCCTGAAAATGGATGGCGCTGGAGCGTCGGGC…	GTGTGTCCTAGACATACAAGGTTGCAGTTGAAAGGCCCAGGTGACGCGACTCAGCTGGTACTACCCAGCTGCCACTGTCACCTTCAGGTGACTTTGGTAAAAGCCTCTCCCCGGGTAAGACTGTCATTCAGCCTCTTCGTGGCGCTCCTAGAAACTGCTGTTCCCGCAGCAGGCTAATCGTCTGACAGCTCTAAGAGAAGGTAACTCTGACAGAAAATCCGGGAGACAGTTAAACTCCCTATAAAACTGGTAAGGTAGATCTCTAGGCGATCCCGAAACTGTGGAGCTGTGCTTCCGCATCTCTCCAGACGTCCCGCCGTCGGCCCTATTGCAGGGGGGATCCTAGCAGACGACCCGCGGGGGTCGCTGTGAAAATTTGACGAGGGTTACCGGTAAGTA…	TAGCCAAATGCCTCGTCATCTAATTAGTGACGCGCATGAATGGATGAACGAGATTCCCACTGTCCCTACCTACTATCTAGCGAAACCACAGCCAAGGGAACGGGCTTGGCGGAATCAGCGGGGAAAGAAGACCCTGTTGAGCTTGACTCTAGTCTGGCACTGTGAAGAGACATGAGAGGTGTAGAATAAGTGGGAGGCTCCGGCCGCCGGTGAAATACCACTACTCTTATCGTTTCCTCACTTACCCGGTGAGGCGGGGAGGCGAGCCCCGAGGGGCTCTCGCTTCTGGTCGGAAGCGCCCGGGCGTCCGGGCGCGACCCGCTCCGAGGACAGTGACAGGTGGGGAGTTTGACTGGGGCGGTACACCTGTCACACCGTAACGCAGGTGTCCTAAGGCGA…
Hypanus berthalutzae	Lutz's stingray	Fish (Cartilaginous)	Chondrichthyes	Myliobatiformes	Dasyatidae	GCA_032362145.1	R2-1_HBer	PPAPGFTRVMSEKLKKDSGASAPERDPRPKSQTGFPCPDCGRVYRSRSGMSNHRRTHLAQEGGDDGFRCDICSAVFRTKAGLGQHTRRQHPVQHNIRRMEELPVRRGRWSEQEDLVLTRGAGERWAPEFGLVGLYKNLVPLLPGRTAEAIKKRLKILGWSPPVVSARTALQDVPEVVEEVAGAPSLEPIVEGLPPSVDAEEEGWRRSLVDVAVSQFHSCRSELYGVTEVQAIAESLQTGVIPVEQAILRLDEHARLHFPVRWRPSVPRQRCEGLSRTLKRKEIRRAQYAHLQALYHSRRKDAAQTVMSGAWQTAHLQDRALPPGTHEFWSDILSVEGSVDQRPPRRVCATDWDLLRPVQPDDISAALRGMAGVAAGPDRISFQQLRSMDPFFLAGYYNI…	TTTGAAGGCCGAAGTGGAGAAGGGTTCCATGTGAACAGCAGTTGAACATGGGTCAGTCGGTCCTAAGAGATGGGCGAGCGCCGTTCTGAAGGGGCGGGCAATGGCCTCCGTTGCCCCGGGCCGATCGAAAGGGAATCGGGTTCAGATCCCCGAATCCGGAGTGGCGGAGACGGGCGCCTCGCGGCGTCCAGTGCGGTAACGCAAACGATCCCGGAGAAGCCGGCGGGAGCCCCGGGAAGAGTTCTCTTTTCTTTGTGAAGGGCAGGGCGCCCTGGAATGGGTTCGTCCCGAGAGAGGGGCCCGTGCCCTGGAAAGCGTCGCGGTTCCGGCGGCGTCCGGTGAACTCTCGCTGGCCCTTGAAAATCCGGGGGAGATGGTGTAAGTCTCGCGCCGGGCCGT…	TAATTTTGGGGGGGATGGGTGCGGTGTTTCGGCTTCGCACTCACACGGCCAGGGCGCCTCCACGTTGGCGACCCCCGGAGATTGGGTGCGCATTCATTTGCGCCCCATGAGCTGAGATCCTGGCCAAACCCGATGCGGGTTAACCTCCCGCACCGGGGTTTACTCGGGTTATGTCAGAAAAATTGAAGAAAGACTCCGGGGCCTCTGCCCCGGAGCGTGACCCGAGACCCAAGAGTCAGACAGGTTTTCCGTGTCCCGATTGTGGTCGCGTCTACCGGTCGCGCTCTGGTATGTCGAATCATCGACGTACACATTTAGCCCAGGAGGGTGGCGATGACGGCTTCAGATGCGACATTTGTTCCGCGGTGTTCCGGACCAAGGCGGGTCTCGGGCAGCACA…	TAGCCAAATGCCTCGTCATCTAATTAGTGACGCGCATGAATGGATGAACGAGATTCCCACTGTCCCTACCTACTATCNNNNNNNNNNNNNNNNNNNNNNNNNNNNNNNNNNNNNNNNNNNNNNNNNNNNNNNNNNNNNNNNNNNNNNNNNNNNNNNNNNNNNNNNNNNNNNNNNNNNGATGAGGTGGACTTGGGAGACTGGTTTACTCAGAGGTCCCAGAATCTGATGTACTAGGCCTGAATCCTTCTACCTGTTTCCTGTCTAAGTATCTAAATAGACTTGGGGCTTAATGCTTAGATCAAGGCATGGTACGAGGATAGGGGCTATCACTGCATCTATCCCTACAAGGCCAGCACTGAGGAAGTACAAGTTGAACCTGTGGTTTGATGAAATTGCTAT…
Sepiola atlantica	Atlantic bobtail	Mollusca	Cephalopoda	Sepiida	Sepiolidae	GCA_963556205.1	R2-1_SAt	WVTTENTDRNPGPSGPGNPLSLGGRLTGSDGEGGRSPSVCTCGREFATGRGLSQHRRHAHPEELNQDRAALARPGRTWSSEDDTRLRACADEMKGRYRTKADMCAAISPVLGRSVEAVKRRLCHLAKQESPVSARSASSPVVEVVVGSDEADPVVDDRAWRLEVEGQIESLLAEVDPSLDQPRVDLRRILSLIRQTTDQEVVIGQMDAFFLRYFSPRTCLPTRPGVREDAKRSGGVPRKGRSGKKGSRSVAGAPNGDRRASRRAAYKAIQRLYGNKRKDCADTVLSGRWRKAALAAERRLPEGSVDYWLSKLSASGEADSRPVQSRGHEWWSLLAPLGEAEVESSLRAMGKSASGPDGLSAVDALPRCRLVTAFLNLVLLCEAPPPSIIRSRVSLVPKS…	CGGCGGGCGGTGGTCTCCACCGTTCGTCGCACGTCTCCGTCCCCTCGAAAAGGGGTGAGGCGCACGTCGGCTGCGTCGTCGTCACGTCGGGCGCCCCTTCCGTCGGCACCCTCGACGCGGCGCCCTCCGCTCCTGCGCTGTCCGCGCGGCCGTCCCTCTCTTTTTCTTCTCTCGTCGCGGCCGACGCTTCGTCGTCGCTGTCGGGACTATCCGCTCGCGGTACCGCCTCGTCGCTACCGGCGCGTCGGGTGGCGAGCAAAACGGCTCCTCGCCCGGGTCTTCGTGGAGCGCCACGGCTTCCAGCCCCTCTTCGGGTGAAGGCGGGTGCCGCCTCGCGCGGCGTCCGTCATCTTCGCCCGTTGCTCAGCGTCTCTCTCGGCGTGGGGGCGTTCGTCCGGC…	CACTACCTCCTCGTGGTGAGAGTCGGGCAACTGTCGGTGGAAGTGGCCAGGATGTGGAGTGTGGAGGGCCTGGTCACGGAACCCGGGAGGCCGAGAGTGTTAACGCACCCTCCGGTGGGCTGACCCCCCGCCGGTAGGGTTATAATGGGTTACTACTGAAAATACAGATAGAAACCCGGGCCCCTCAGGGCCCGGAAACCCATTATCTCTCGGAGGCCGACTGACCGGTTCCGATGGCGAGGGTGGCCGTTCCCCCTCTGTGTGCACCTGCGGTCGTGAGTTTGCAACTGGTAGAGGGTTATCCCAACACCGGCGGCATGCTCACCCAGAAGAACTCAACCAGGACAGGGCGGCTCTGGCCCGTCCCGGTCGGACTTGGAGTTCTGAAGACGACACGCG…	TAGCCAAATGCCTCGTCATCTAATTAGTGACGCACATGAACGGATCAACGAGATTCCCACTGTCCCTACCTACTATCTA	TAGTTGCCCAATTGCCTGAGGGACTCTGGTTCGCGGTTGTACTCACGAGGTAGCTTCCCCTCGTTATAGGTTCCGGTCCGCATGAAGGGGGCACCTTAAACCCGATGAGTCTACCGGGAGGGTGCCTCTCGAATAGTCGGTTGATGAGAGCAGACACCTTTTGTGTCTTTTGGCACCTTTTGTGCCCTCATGGTGGCTGGTCCCCCTGCGATCGGCCACCATGAAAATTTTTCTTACC
Sepia lycidas	Kisslip cuttlefish	Mollusca	Cephalopoda	Sepiida	Sepiidae	GCA_963932155.1	R2-1_SLy	MPRHAPASTGGNQNFVPVDREGNSLRWSCAVCPRAFGKSAGLSAHMYQAHPNQWNEIKKRRDASYRSNARTYVRWTPDDLRRMAALEREATSLRIHNINTYIGSCMGRSSDQVSHRRRKKDYKDLLKSPESSAPCPGSASSQSQAVLGNPDRVPPRAGTPPAGPVAPVQRTCRIWSGPEIKVLTSAPPGTADADLAPLLPGRSLTAIRSKRKRLPKVATLAGDTEPAPRESQDEEPDTAEAEPPDDVQRDPSRGIVEYITGLLPLISDPRLRNKAELALSEPDGFSSLYYEVFPKNRTANKRTKPPIKAGIRRRRHQRTAIYRFLQNLHSRSPKSVAERVLDSDLSYEGLVAERSFSDEDFLRKWKPVFERDCFADLAGDHPGPPMNELLSPILVSDIV…	TTCGCGCGCAGGCGGCTCGCACGCGCGCCCGTCCCGCCCGTTGCTCAGCGTCTCTCTCGGCGTGGGGGCGTTCGTCCGGCAGCGAACGGTCGACTCGGAACTGGTACGGACCGGGGGAATCCGACTGTCTAATTAAAACAAAGCATCGTGTGGCCGGTCGACCCGTACAGACACGATGTGATTTCTGCCCAGTGCTCTGAATGTCAAAGTGAAGAAATTCAACCAAGCGCGGGTAAACGGCGGGAGTAACTATGACTCTCTTAAGG	TAGCCAAATGCCTCGTCATCTAATGGCGGAGCTGCTGGTCCTTGAGGGGGGAATGGTGCTGGGCCTCCTCCTATAGGGTCCCGCCGGTAACAGCCCTCGGGCTGGCTAAGAGTCCAGACGTCGTCCGCAGACATAAAATGTGGGGTGCCCGTGCTTCCTAAATGCGCCGGCCATTGTGGGGTTGCCATCCCCCTCTGACTGTACACAATTGGTTGTTCTCGTATTAACATGCCTCGACACGCTCCCGCCTCGACCGGCGGTAACCAAAACTTTGTCCCTGTAGATCGGGAAGGTAATTCCCTCCGCTGGAGTTGTGCTGTATGCCCGCGCGCTTTCGGGAAATCAGCTGGACTCTCTGCCCATATGTATCAAGCACATCCTAACCAATGGAACGAGATC…	TAGCCAAATGCCTCGTCATCTAATTAGTGACGCGCATGAACGGATCAACGAGATTCCCACTGTCCCTACCTACTATCTAGCGAAACCACAGCCAAGGGAACGGGCTTGGAACGATCGGCGGGGAAAGAAGACCCTGTTGAGCTTGACTCTAGTCCGACTCTGTGAGGAGACACGGGAGGTGTAGCATAGGCGGGAGACACGCCTTTGTCGGCGTCGGGAGCGCGTCGATCGGGGCCGGGCGGCGGCCGTCGGTTGCCGTGGAGGTCGGTTTCGTACGGCGGTAGCGGGGTTGCGGTTGCGGGGGGGACGGGGGTTTGCGGCTGGGGGGTTCGCGCCTCTCGACGTTTCACTCTTCGCCTTCCCACTTCCGTTTTCTCTTCTTTTCGTCGGGCGGAGCCA…	TAGTCTAGTTAAGCCTAACTTCCTAAAAAAAAAAAAAAAAAAAAAAAAAAAAAAAAAAATTTATCACCCTTTCCTTATTTTGCCGGTGCTCAGCCGGGATTCCCGGTCTACAGGGGTTAACTCACCTAACCTTCATAGGTTAAAGGGAATTTCCCACCCCCGCCCTAAGATGACGGTTAGAACGCGCCCCACCTCCCCGCTGGTGGCATTTGGAAACGCCATTTGGCGGCTAAGTGGGCGTACCGGTCAAAGCGCTACAGACCGGTGGGCGGTGTGGTGGTGAGT
Arion rufus	Red slug	Mollusca	Gastropoda	Stylommatophora	Arionidae	GCA_032362185.1	R2-1_ARu	IFDLRVFISVYTINQAMACSKSSQTITLAYPTQTKTFTCPTCTKGLKNHPSIKRHLESHNIVTVYQCEKCGRPYENLKQVASHHPRCGTTKPADKPEPTTQCTWCERSFSSLPGMRLHCRRTHPKLFMDDLQSTHERKPQRETWSAECKTILAAAEAKLPPETPHINIALHKQFPNRSTDNIKGQRKKPEYKDQVAHFRRNPPVPPTTAQLPHQPSCRPPNAPLSEQLFNLIENLPAESPNTCHYRIREELQNISQSTKNSKNPPNYNSLLSLLGMKVSKKQKAARPATPELPATASNRARKRHLYPIYQSLYRTNKKRLASHLFDDQALDQASPPPDKAYSHFTKIFGKNPFNDTEHATIKVQTDTPSDAQGLMQLISTEEVTSALKSMKKNGASGPD…	CGCTCCGTCTTTCCCCTCCGCAGCGTCGGCTCCCGAGCCTCCGGCGCCGGGCGAGCCCGGACCGGCGCGGGGCCCGCCTCGTGGACAGTCCTGGCTGCGCGGCCGCCTTCACGGCGGTCGCTTCGTCCGGCACCAGACAGCCGGCTCAGAACTGGTACGGACCAGGGGAATCCGACTGTCTAATTAAAACAGAGCATTGCGACGTCCGCAGCCGGGGCGTTGACGCAATGTGATTTCTGCCCAGTGCTCTGAATGTCAAAGTGAAGAAATTCAAAGAAGCGCGGGTAAACGGCGGGAGTAACTATGACTCTCTTTGTTT	GCGATACGATTTACTCTTAACTTTTAAGAGTCCAATTGTCATAAGTTACGTAGCCTATGAAACAGAACCTCCACGTGGTGGCTCCCGGATACTGGAACCAATTCGTTGGTTCTTGCTAATACTGTTTCAACTTTCACTTTTCGTGTACGCAGTTACTCGCTCAAAACATTGCGATAACTACCCGGAAGTATTTATACTTTCCGGTTCACACTTTAGTGTTCTTAATAGCATCTAGTTTAGCATTCCTATGCCGTCTTTTTCAAGACGAAACTGTTGCGCCCCTCGAGTCTCCTTAAGGACCCCGTACCTATCCCGTTGATACTTACGTTTTTTACTAGTTACGCTTAACGTCATTTCATTATTTACCAGTTCTTTTGATTTTCAATTTTCGCACTACGT…	TAGCCAAATCCGACGACCCGTGCATACGTAGTATGTACGCCTCGGATAGAATACAGCGGGAGCTGAAATTCCTCGCCAACTCCCTCGCTCTACCTCTCCCGGAAGCGGACAAGCACCTAACAAGCCAAACCATCCACAAACAGCTCCTAAAAGACATCTCCGACTACGCAGAAACCAAACAAGGACAAGGCTTCCAATGTTTCAACCATTCTGCCTCGTCCAAATGGATCATCGACCCGACCATCCTCACTGGTAGCCTCTACACCAAGGCCATTGCTCTAAG
Octopus vulgaris	Common octopus	Mollusca	Cephalopoda	Octopoda	Octopodidae	xcOctVulg1.1	R2-1_OVu	RVYGETVRASSDHSSGRPPRAFGVGVHWQSAWKSGSSHGETVEKLMMYNVNFNAIRVSGPAKLAVPRSREGPRYQSRHGTCPRRGEKLLLPEVGTGSNPPRRNQVDPPIVYSTSGFKSLTVSRDKPGRFVLECASHTLVLRGEQLPPEIAADHDALFGLPLSVPPRSLEDGPPTGVALDSGVACHPSADAFTLEIPCASMSIVCPLCPRHFSSPLEWGLHVLNRHSRKPVYRCSRCGHESGHLHSVRCHVGKCKGNAAPTALESQQLAHKCEWCSQAFRTALGLSQHIRHKHPVQANRRRIDSRLNEIARKRAKRAQLARTSGRTSRGCWTEEEVEILLTKEKELLEAGCKKINVGVAPWLPGKTAKQISDKRCDLRKVRNKVPPATASRQSAPTEKST…	CGCGTGTCGCCGCCTACGGACCTCCCGGTCCGGAAAGCGCGCGCGCGGCCGGGGCGTCGTCGCGGTTGTCGGATCCGCGCGCGCGGCCTTCTCGTGCGTCGGCGTACCGCGCCTCCCGGCGCGTGCGCGGGCCGTCGTTCGTTGCGGTGGCTCGGTTTCATACGGGGCGCCCGGGGCGTAGTGGGCGCGAACAAAACGGCTCCACACCCGGGACGCCGTGGAGCGACACGGCTTCGGGCTCGCCGTCGCGTCGGTGCGCGCGCGGCTCGGCTCCGCAAGGGGTCGCGGTCGTCGTCGCGCACCGCGACGCGCGGCAGGCGTTCGGCCGGCGGCGAACGGTCGACTCGGAACTGGTACGGACCGGGGGAATCCGACTGTCTAATTAAAACAGAGCATCGC…	GTTGCTGCCTTGTCGCGGCAAGAGAGCTTACGTCCGTGATGTGAGCTAGGTCGGTCGGTGTCGAACACACCGGTAGGTCCAACCATACCGAATTGGTTGCATCGCAGTGGACTAACGAAAGCGGCCTGAATCTCCCTGACCGAACCGATACGGTGGGAGACTCCGCAGACTCTGGGGCGGTTACTACGGGCGGGGCTCCGGTCCTCCTCCTGACGTGTGTATGGCGAAACCGTACGTGCATCTAGTGATCACTCCTCGGGGCGGCCCCCTCGCGCGTTTGGGGTTGGGGTGCACTGGCAGTCTGCCTGGAAATCTGGCTCGAGCCACGGAGAAACGGTCGAAAAACTTATGATGTACAACGTAAACTTCAATGCCATACGGGTGTCAGGCCCCGCGAAG…	TAGCCAAATGCCTCGTCATCTAATTAGTGACGCGCATGAACGGATCAACGAGATTCCCACTGTCCCTATCTACTGTCTAGCGAAACCACAGCCAAGGGAACGGGCTTGGACGGATCGGCGGGGAAAGAAGACCCTGTTGAGCTTGACTCTAGTCCGGTTTTGTGAGGGCACACGGTAGGCGTAGCATAGGCGGTAGCATTCGCGTTGCCCCGCGCCGGGCGTTGCCGTCACCGGCGGCGCGCTGGCGTGCTGTTCGTCGTCCGCACCG	TGATCCAGGGGCGGGATCAGACGGCGCGGCCCTCGCCCGGGCGCCGTTACTAGAGGTTCGGTTGACCTCCACATCAGCCTCTCTCGTATTCGATTTCCCGAGGCCCATCGCAAACAAAATCTCGCGATTCCGTCGGCCACACCGTCGATTCCCCCGCGGGTCCCCCGAAGCAAGGCGTGCATCGAGCTTCTGGGTCCCTGTGCCGTTCACCGCAGGGCTGAGGGTGCGGGACGACTGGACCCGCCCTCTAGTACGTGAGCCAGTCTAAGAACGTGACTTCCCCGCAGTCGAAGCGTCCATACTCCTGCGGGGACCCCACCGGAACGTACGCTACTCCCAAGGTGATCCGGGAGTTTACCTGACAATACATATAGGTCCGAGCCTGTCCGAAGAGCGTTA…
Octopus sinensis	East Asian Common Octopus	Mollusca	Cephalopoda	Octopoda	Octopodidae	GCA_006345805.1	R2-1_OSi	TPRSCTVQVLECASHTLVLRGEQLPPEIAADHDALFGLPLSVPPRSLEDGPPTGVALDSGVACHPSADAFTLEIPCASMSIVCPLCPRHFSSPLEWGLHVLNRHTRKPVYRCSRCGHESGHLHSVRCHVGKCKGNAAPTALESQQLAHKCEWCSQAFRTALGLSQHIRHKHPVQANRRRIDSRLNEIARKRAKRAQLARTSGRTSRGCWTEEEVEILLTKEKELLEAGCKKINVGVAPWLPGKTAKQISDKRCDLRKVRNKVPPATASRQSAPTEKSTAQPAVPDWREPFSQAASPGHSTWASSFADCLLALCEDCSELNWSDFVSRVEEWVSHMASRRVSARERRKRTTPGAGQGSAKQRNGSTVNRRAKIERYARFQRLFALNRRKLMAVILGEDLG…	CCGTGGAGCGACACGGCTTCGGGCTCGCAAGGGGTCGGTCGTCGACGCGCGGCAGGCGTTCGGCCGGCGGCGAATGGCCGACTCGGAACTGGTACGGTCCGGGGGAATCCGACTGTCTAATTAAAACAGAGCATCGCGTAGCCGGCCGAGCCGCACAGACGCGATGTGATTTCTGCCCAGTGCTCTGAATGTCAAAGTGAAGAAATTCAACCAAGCGCGGGTAAACGGCGGGAGTAACTATGACTCTCTTAACG	GGTTGCTGCCTTGTCGCGGCAAGAGAGCTTACGTCCGTGATGTGAGCTAGGTCGGTCGGTGTCGAACACACCGGTAGGTCCAACCATACCGAATTGGTTGCATCGCAGTGGACTAACGAAAGCGGCCTGAATCTCCCTGACCGAACCGATACGGTGGGAGACTCCGCAGACTCTGGGGCGGTTACTACGGGCGGGGCTCCGGTCCTCCTCCTGACGTGTGTATGGCGAAACCGTACGTGCATCTAGTGATCACTCCTCGGGGCGGCCCCCTCGCGCGTTTGGGGTTGGGGTGCACTGGCAGTCTGCCTGGAAATCTGGCTCGAGCCACGGAGAAACGGTCGAAAAACTTATGATGTACAACGTAAACTTCAATGCCATACGGGTGCCAGGCCCCGCGAA…	TAGCCAAATGCCTCGTCATCTAATTAGTGACGCGCATGAACGGATCAACGAGATTCCCACTGTCCCTATCTACTGTCTAGCGAAACCACAGCCAAGGGAACGGGCTTGGACGGATCGGCGGGGAAAGAAGACCCTGTTGAGCTTGACTCTAGTCCGGTTTTGTGAGGGCACACGGTAGGCGTAGCATAGGCGGTAGCATTCGCGTTGCCCCGCGCCGGGCGCTGCCGTCACCGGCGGTGCGCTGGTATGCTGTTCGTTGTCCGTCG	TGATCCAGGGGCGGGATCTGACGGCGCGGCCCTCGCCCGGGCGCCGTTACTAGAGGTTCGGTTGACCTCCACATCAGCCTCTCTCGTATTCGATTTCCCGAGGCCCATCGCAAACAAAATCTCGCGATTCTGTCGGTCACCCCGTCAGTTCCCCCCGCGGGTCCCCCGAAGCAAGGTGCGCATCGAGCTTCTGGGTCCCTGTGCCGTTCACCGCAGGGCTGAGGGTGCGGGACGACTGGACCCGCCCTCTAGTACATGAGCCAGTCTAAGAACGTGACTTCCCCGCAGTCGAACCTCTCATACCCCACCGGAATATACGCTACTCCCAAGGTGATCCGGGAGTTTACCAGACGAGACATATAGGTCCGAGCCTGTCCGAAGAGCGTTATGTGCGGAATC…
Octopus rubescens	East Pacific red octopus	Mollusca	Cephalopoda	Octopoda	Octopodidae	GCA_027564515.1	R2-1_ORu	GETTGPLPRQRIWQVLPRSDGSPSRGYSANHMKMYTPNRIVIREPGPVKLVAGGIRRGPLSQSLDELRSPGGEQLPSPRAGLRPDPARGTISGHPNQRPIGIDVGVIPTLILNRTRPNRFEVEFGGNLQILRGSQLPAHLACGPRVGVELPRDGSAPRVADADVADADLSLEIPCDNVSIMCPLCPRHFADPKVWGEHLRGTHNKRPVYRCTKCSNESGSLHSMRCHVCKCTGGRAQGGQPAELPFKCQECSCSYRTASGVAQHMRHRHPVLANKHRIEKYKRELERKRAERSALARASGRPSNKVWSEDEVAILQAKVKELSGPGVKQLNAKIARFLPGKSCKQISSKRCDLARRANKRVDPPVLREAHLPLNENEGGEEELTQTAELDWRVPFSDAI…	CAGTGCTCTGAATGTCAAAGTGAAGAAATTCAACCAAGCGCGGGTAAACGGCGGGAGTAACTATGACTCTCTTAAGG	AACGCAGCCTTGTCGGTGGCAAGAGAGCTTCAACCCGTGCTGGGAGCCGTATCGATCAGGTCCAACCATATCGAAGGGGTCCCTCCACACTGGGCCAACTAATAGCGTCCTCCTTCTCTCGTAGCGCATCCCGCAAGGGGAGAGACCTAGTAGAGCATGAGGCGAAACGACGGGACCGCTGCCCCGGCAGCGAATCTGGCAGGTCTTACCAAGGTCGGACGGCTCACCCTCTCGTGGCTACAGCGCGAATCATATGAAAATGTACACACCGAACCGCATCGTCATACGGGAGCCAGGCCCCGTGAAACTGGTGGCCGGGGGGATCCGGAGGGGTCCCCTCAGTCAGTCCCTGGATGAACTCCGCTCACCCGGGGGCGAACAGCTACCCTCTCCGCGTGC…	TAGCCAAATGCCTCGTCATCTAATTAGTGACGCGCATGAACGGATCAACGAGATTCCCACTGTCCCTATCT	Seems too long
Limnoperna fortunei	Golden mussel	Mollusca	Bivalvia	Mytilida	Mytilidae	GCA_944474755.1	R2-1_LFo	ESVSVKTNVTKMAQFISGGCRQAEPSPAGTTPGRTSMLGRAQGHCKLDICEHTTSISSQSASVLHECDNMIRPSIIFTKEGFVFIDGIRVPHEEIASWLGHDALDDPTEPVLQEIESVPTVFNDLIFDREEVGSTVTIGVPLGTTRCTDCSELFVSHGCLDKHLNEKHPETFRTYKCNACGKHHPRYKPATIHHALCLRKKSRAVSTQKETVMELTEGTEGQAGEVAADPVAPDNLAEEIITPVVSEPAPTTSNTLAGKETTGVESGTVSWIKCEACDQTFSSRIGVSQHERHAHPDLRNSKRIGARMKDIERKRLARKVASEAKPEPAGKAKSSRSNWSDEEIETLVRLNHELRGTRNINVAIAKLMPSKTNKQIGDKRRLLNLIEGKSKAPKQASVD…	GTTGAGCTCGGACCGCTGTCTTAACCATCTCGTGGACTGCCTCAGCTGTGCTGCGGCCTTCGGGTCGTTAGCTTCGTCCGGCGACTAACAGCCAACTTAGAACTGGTACGGACCAGGGGAATCCGACTGTCTAATTAAAACAAAGCATTGCGATGGCCGTCACCTGGTGTTGACGCAATGTGATTTCTGCCCAGTGCTCTGAATGTCAAAGTGAAGAAATTCAATCAAGCGCGGGTAAACGGCGGGAGTAACTATGACTCTCTTAAAGG	ATTGGCTCTAAGGGCACCTACTCTCTTAAATCCGAGTAGGTGCCTCCACGTGGCAAGAGAGGGAAACTGCTTTTACGACGAAGAGAGAGAGGAAGGTGAAAACTCAGAGTAAAAGCTAAGCTAAACCTACCGGTAGACTCGAGGGTTTGAGTCTGTCAATAGGAGTCAGTTAGCGTTAAAACTAACGTTACAAAAATGGCTCAGTTCATATCCGGGGGCTGCCGGCAGGCGGAACCATCTCCGGCCGGGACCACCCCTGGTAGGACTTCCATGCTTGGTCGAGCTCAAGGCCACTGCAAATTGGATATCTGTGAGCATACTACGTCGATAAGCTCGCAATCGGCGTCAGTATTACACGAGTGCGACAATATGATCCGGCCATCGATCATATTCACCAAA…	TAGCCAAATGCCTCGTCATCTAATTAGTGACGCGCATGAATGGATTAACGAGATTCCCACTGTCCCTATCTACTATCTAGCGAAACCACAGCCAAGGGAACGGGCTTGGCCAAATCAGCGGGGAAAGAAGACCCTGTTGAGCTTGACTCTAGTCCGACTTTGTGAAGAGACATGAGAGGTGTAGCATAGGTGGGAGCCCTGCAAAGTTGAAATACCACTACTTTTATCGTTTCTTTACTTATTCAGTTAAGCGGAAAGCGGGGCGCAAGC	TAGCGGAATCAATGACGAAATAAATCCGTGTCAGGCAGCTAATTCTCGGTTATGACAGACGCCCACTCGTGCAGTTACGAGAAAAGGATTAACATCCACAATTAG
Mimachlamys varia	Variegated scallop	Mollusca	Bivalvia	Pectinida	Pectinidae	GCA_947623455.1	R2-1_MVa	RMIYSYPMDYCTNFIEPDRVGPSYKKPSRLTQRGRSTIRADPVEGRSPSRDRPPSSTEVGSSSQTGVDRAEGRPENGTDSRRCDPNPEARDRPPSSPEVESSSHTGLDRAGGRTENGTDSRKCNPNPKAMPTLVFTSDGFVFLNDQRIRAEELPLEVAHDPEDIHDTPAEELILLEDMLDDGTYTIVYPFKPHRCGFCYETFVTPEATIKHIDSKHDQTHRFSCAICKRSFPLLHGVRVHHGKCRRKQGGNSMANPITVPEGDEQIPAEAATVHAFKCDVYTCTFTASTKIGLGQHIRHRHPNVANIRRLEALRADITRKRDQRLNTTLSNASKETTSKAAANARKVKLFDEEEDKLIREMSTMERWATGAELAKLLTNKTDVQVRSRRRVLGLTKKTA…	GGCACGGGCTGCGCGAGGCCTCACGGTCGAGCTCGGACCGCTGTCTTAACCATCCCGTGGACTGCCTCAGCTGTGCTGCGGCTTTCGGGTCGTTGGCTTCGTCCGGCAACTAACAGCCAACTTAGAACTGGTACGGACCAGGGGAATCCGACTGTCTAATTAAAACAAAGCATTGCGATGGCCGTAACCTGGTGTTGACGCAATGTGATTTCTGCCCAGTGCTCTGAATGTCAAAGTGAAGAAATTCAATCAAGCGCGGGTAAACGGCGGGAGTAACTATGACTCTCTTAAGG	AATTACTGCCTTGATGTGGTAAGAGAGCTTGAGTGTTTCCATGAGCCTCAGAGCTGTATTTGGCGGTAGCAGCGTTGACATCTTTGTTACTGGTAGGTTCAACCATGCCAAATTGGTCTGAGAGGAGGGACCAGACGAAAAGTAATTCACAGAAGCTCCAACGGGAGCCAAGCCGTACTTGACCGTGGCTTGCGTCCCGTACACCGGGAAGGAGGGTCCTGGTGGTTGAGTACGAAACTGTTGAATACAGTGGACTTCAACACACCACTTTGGCCTCGGACTCGTGTTAGACGGGTGGTAGTATGGTCTCTATATCTATCAATCGGTCGGTCACGTCACAGGACAATGTGGCTCAAGAGACAATCGAGAGGGGACTCGTCAACTCTCGAGTATACTATT…	TAGCCAAATGCCTCGTCATCTAATTAGTGACGCGCATGAATGGATTAACGAGATTCCCACTGTCCCTATCTACTATCTAGCGAAACCACAGCCAAGGGAACGGGCTTGGGAACATCAGCGGGGAAAGAAGACCCTGTTGAGCTTGACTCTAGTCCGACTTTGTGAAGAGACATGAAGGGTGTAGCATAGGTGGGAGTGCAAACGAAATTGAAATACCACTACTTTTATCGTTTCTTTACTTATTCAGTAAAGCGGAGAGCGGGGCGCAA	TGAGCCAAAATACATGTGGTCTGGTACGACGCATGTACTCCAGATATGAGACACGGTAACCAAAGCGTATGTGATACAACACGTGATCAGGTACGATGCGTGTTGGAGACCCCAACCCACCATGGTCATGTTAATCTCGGTAGGATGCATGACTGATATCAAGCATACGCAAGTATGATGTGGTCAGGTACGATGCATCATCGCATAGCCTCTAGCAGTACTTGATATTGGTACGTGTACAACGGGGACATCGGAGGCCGTCAGGGTGTGTTGTTTGGTGAGGTTGTTTGACCCCGTCGGGAATTCCCTCCGGTTAACTAGCGAACACAATAGCCGCACGCAGGTTGTACCTAAGATCAAGCTAGATAGGGCACCTCGGATAGGACCAGACCTGCGAGT…
Eledone cirrhosa	Curled octopus	Mollusca	Cephalopoda	Octopoda	Eledonidae	OZ024750 (Chromosome)	R2-1_ECi	IPTIVIRRDTPDKFTLEYVTHALVLRGKQLPSWLARDPVDPVCGVVPTVAGEDCLEIPCESIMLSCSYCSRHFSGPSGWAEHLLRCHGRKIVYRCSKSCRESCHLHSLRVHSGRCTGRRWDEMFAGSDLVHRCGECDRAFRTVAGRSQHERHRHLVVANRRRIAKHAEEIGKKRASRAAAASREAAAQPHIRVGRGCWSEEEVSILLEKEGELLRAGCRRVNIGIAPFLPGKTVKQISSKRSDLNKRKRCKQSPTRTAGSLERRPPSQASGTSIPVASNVEWRNLFGDATEPGRSRWSVAFAECLVTFCDEITNENWDAFAECVDERVNSMRLSRNTRRKSKFKRPYKKAGRRNEKRLLYARYQFLYDRDRKKLLTVILGEEMQGVCPVPMADIASAYE…	GGTAGCTTCTTTCTTTCTTCTTCGCGAGGAGGAGGGCGGTTGCCGAGACGCGCGGCAGGCGTTCGGCCGGCGGCGAACAGTCAACTCGGAACTAGTACGGACCGGGGGAATCCGACTGTATAATTAAAGCAGAGAATCGCGTAGCCGACCGAGCCGCATAGACGCGATGTGATTTCTGCCCAATGCTCTGAATGTCAAAGTGAAGAAATTCAACCAAGCGCGAGTAAACGGCGGGAGTAACTATGACTCTCTTTCCG	GCGCCACCCTTGACGTGGGAAGAGAGCTTAAGTCCGTGGTTTGAGCTGTACGAGAGAGGCAGCTCTACCCCGCTTCCCTTTTTTATTTATTTATTTTTTTTTTTGCGGTGGTTAGGGTTGACTCGGCAGGTTTTACCATTCTCGAGTGGTCGGCCACATAAGACGAACAAAAAGGCGCCTAAACTATGATGAATAACAATTCTGAATTCATACGGCAGCTGGGGGCCGAAAAGCCAGCGACCGGAGGGGTCGGGATGAGCCCTTCCTGCCTGTCACAGCGTTCTGTAAAGGCCCGCTGTGACAATTGGCAACCATCTCCGAGGGCTGGCAATGAGCCGGGCCATCTCCCTCGTAAGAGCGCCGGCTCGCTGGACTTGACCCACCGGATGATTTAGATAC…	TAGCCAAATGCCTCGTCATCTAATTGGTGACGCGCATGAACGGATCATCGAGATTCCCACTGTCCTTATCTACTGTCCAGCGAAACTACAGCCAAGTTGAGCCTGTTGAGGTTGACTCTAGTCCGGTTTTGTGAGGGCACACGGTAGGCGTAGCATAGGCGGGAGCAATCTTGCGTCTCTCGGCAGGCGGCAGCGTCGCTTGCGGGTCGCTTGCGGCTTTGCAGCGGCGTTCGCCATCTGTCGGGTACCGTGCGCGTTTGCG	TAACCAATTAACCCGGTAAGTGGTCGGATGGATAATCCGAGTGACGGAGAAGTAGGACGACTCCGCCGGTTCCGCGAGTCCGGGCGTTCGTATTGGGTGCACGATAGCACGCCCTCACGCCCCGCTTCAGGGTTACGCGTTGTTATTATGTTATTAATGTTGTTTATTAATGTTTATTAATGTTTTTTTATAATAGGAGAGTAGGAAACATAGGTCTCGAAGCGCGTTACTTACGGGTGTCCGAGCGGTGCACGACCACCTTATTTTAATTTATGAAACAGAACAAGGATTAGACTTTATCTACCGGAAGCGACAGGGGCACGCCGTTCATGCCATAGTGTGCTTGATGGCGTTGGCCCGTGGGACCTCCCACTTTAAAAACTGGGAAAGGCGTCTTAT…
Nematoplana nigrocapitula	Flatworm	Platyhelminthes	Rhabditophora	Proseriata	Nematoplanidae	GCA_032274565.1	R2-1_NNi	MGDRRNRSQGGPPSPGPEPDGIEEEDPFRREFLSFLADPIQHRWVSHYIFEAIECYLSENRRGLEAALDAHARAVFPARQTRTYSRRPRRLASVRAQTRRGKRVGEYARVQKALRKKDFAKVMGRILDGTWDSEDRVEDAEKEQFWTGILGAESYADPRPVAPVLQPDNRTGLPITIKEVHDSVKSLKSSAPGPDGTKAVDLRATPFKVLQVITNLWLGSGYLPPSMRVSRTVLIPKGTNPSNPTDFRPVSVSSVLVRMMHKILARRLDGLISIDVRQKGFRRVDGALDNTFLLDTVIHESKRRHRKLAVVFLDMRKAFDSVSHDSILSAMRRLGVDGRLVEYIGSMYAGASTHLFGTVVKTKRGVKQGDPLSPFLFNAVLDRVLANLNSNIGTKVLGP…	GCTAGAGTGGATGCGGTGGACTTTGATGTTTTGAGTGTTGATGGCCTAGACTTGGATGATGCGAGTGTGGATGCGGACTGCTAGTGTACAATTGGAGATAAGTGATGGCACGGTACCTCTGATGGTTTATTCTATTCATATCTCCAAGAATTTATTTGGAGAAGTGTCTATCCGAATAATCAATTCGGAAACATCCTATTCTATACTGGATAAGGCATTATTATGATGTTTAATTTGTTATGTTTACGATTCTATGTACACTAATACATTATTTTTATTTCTAATATTTTTTGGAACGTAAGTATTCGTTTCTATCTTTTTAAAATATAAAATAATTTAACGCCGGAAACTAGAGGATTCCCCTAACGCTATACAGGGCGCGGGTAAACGGCGGGAGTA…	TCAAATGACGGCTCGGGGGATCCGAGCGGCTACCAGAGTGGGGGCACGGGTAGTGCTGATGGAATGGGTGACAGAAGGAATCGGTCACAGGGTGGTCCGCCATCCCCAGGACCGGAACCAGATGGCATTGAGGAGGAAGACCCTTTTAGAAGGGAGTTTTTAAGCTTCCTGGCTGACCCAATACAGCACAGATGGGTATCGCATTACATCTTCGAAGCGATCGAATGTTACTTGAGCGAGAACAGAAGAGGCCTCGAGGCTGCCCTAGATGCACATGCGAGGGCCGTGTTTCCAGCGCGGCAAACGCGGACGTACTCGAGGCGACCTCGGAGGCTCGCGTCGGTGAGGGCCCAGACAAGACGGGGCAAGAGAGTGGGGGAGTACGCAAGGGTGCAGAAG…	TAGCCAAATGCCTCGTCATCTAATTAGTGACGCGCATGAATGGATTAACGAGATTCCCACTGTCCCTATCTACTATC	TAACGACGTTTTATGTCCCTGCGTGCAGTGTATGTGGTGTGCTTGTAAGTGCCTGTGAGTGTGTGCGTGTGCGTGCGTGTGATCTGATATGCGTCCTTGTGTGGTGATTTCAGTGTGTTATAACTCTGTGACTTCGTGACCTCATTGTGTTATGTTTGTGACTACTGGACTGTGATTTGACCGTATTGTGCTGACGGCCCTGTCGGCTGACTTTTCGCTTGTTCGCGGACGGCGGACGGATGGATGAAGCCCGTCAGGGAAAGCCGGGTTTACTCGGAGCCTGGCGGGCAGATGTCGTCCTTCTCCCCCCGGCCCTTTAGTGTTACTCTTCACTTAAAAAAAGAAAATGCTTTTTTGTAATCATGTTTTTTTGATAATCAATAAAAGTTTATAA
Schmidtea mediterranea	Flatworm	Platyhelminthes	Rhabditophora	Tricladida	Dugesiidae	GCA_000181075.1	R2-1_SMe_NH	IFELVTITKIIEESGATAPAPVPLETTNEVLLSESIPEANLPTNQMDVRQPTSPQHQCDNCERRFNTKAGLQQHRRKAHTDEFMKEKERTAPTKKLRWTEEEKEILIEAEIKILKEGSIKEQQEMNKILAMKMTGRTQDGIAKIRQKQEHKAEIQRRLNGTIATSRTVETEEKEKDLPANNKNWKDEEIIKLVNEEVKLRQNNEKDINKKLAEKFPNRTMGAIKSKRTKDKKYQEQVQLALLTSRENRNTNIISNTEESKNEVFKYLEILLTNIKKEEEWLTPTLKEAAKLALQGMKEEASEKLNEYASKTLFPGLKIPTQRKKGKSKNLSKREARKQEYAEMQKLYKKNISSAAEKVLDGKWSLRKEEQMHSNEELIEAWRPILDAPPFNDSRPIEDQ…	ATGTTTTATGCCATCATCTTCCCAAATTTTCGCTATTTCTTGCCCTTGGTTAGCTTGGAACCTCAATCTCCTAACACATAGTAGTTCGGCAGATTTCTTGAAACGTAGGTGTATGATGTCAGATTTAGGTTTTTCCTTTTTGAAATACCTCCCAGGGTTCAATCTACCATTAATTCGTTCAATTTCGCATAAGGTTTCATCGCAAGTAATAGCATCAAGATCCAACTGATACACGAGATCATCAATTAGTATCCGGTACTTCCTTGCATCATTGTCTTCGAACTTTGTACAGTTATATTTATTTATTATTGGTCTCATCAGTATCCTCATGGCTGATATATCAGGAATTGTTACTGCAGAACCAAGCATAAGGCATTGTATGAAATGGCATACATATAA…	GAGTTACTATGACTCTCTTAAGGGAGTTATAGGGTGTACTGTGTAAACTGATACCATGTCGGAGCTGTATCGGTTTCACAGCTGGTCGCTAAAGACTCGATCAGTCCGCCAAGTGAGGTGGCCGGGTATCTGCAGCACCAGAGCCACTGGTATCATGTGCAGAGATACACGAGTGGAAGTTAAGTACAACTACCTTCAAGTGGTCCTCCTGATAACCACAGTGGACTGTGGGAGCAGAAAGTGTACTTAGCGTTCCCTACTTTCTCGTAGGGTAAAGGGCGTGAAAACCCAGAGAATATCCCATGGGAGACATCCATGGAAAAAGCACCACGTTAGACAATCCGATGGTCTAACTCGGCTCCAAGGGACTAACTATCCCAAGGAGCTTAAATCTTTGAA…		-
Coelogynopora nodosa	Flatworm	Platyhelminthes	Rhabditophora	Proseriata	Coelogynoporidae	GCA_000181075.1	R2-1_CNo	KKNISSTAEKAINGKWSTRTEKEYHNNKDLIKAWRPILEAPPFSDCRPIENIKEMDYALMEISTAEIFLAIRAMGKTAPGPDGIKYSKLKKNIQSMVILFNTCLLTSFLPLPLKIARTILIPKQENPGILDYRPLTIASVVTRVFHSILAKKLDNNAQLSQRQKGFRKCDGVAENIVILETVLTNSRSEKRPLCMAFVDLRKAFDSVGHESIIRGAKRVGVPPMLLEYISSSYQNASTNLFGEILNSRRGVRQCDPLSPILFNFVIDEALENLNKNIGYLLKEEKVSCLAFADDIVLIAETKGGLENHIEKLLEKLNGAGLELNASKCATLMVMKNGKEKSTYISTKAIRIKENDIPTMKATETYKYLGLQMGFKAREQNANEVIIEGLKNITRAPLKP…	AAAAGACTATATATTATGATGATAACTTAATAAAGAATAAAATCCTAATAAGTTAATAAGTTTAGAAAAATTTAGAAAATCGTTTGATGTTTAAAACAATATGGAAATCATTATTTTCCGATTTCTATGTAAACAATATATTTCCGATATATATGTAAACAATTTGAAACAATACCCAGCAAAAATTTAAAAATGTGTTTTAAGAATTGATACAAATATTAGAAATAATGGCTTCAACACAGAGAAGTGTATTTAAGAAACATAATTACAAATAATTATCAACCCCAATTTATTAATGTGAATCAACATTAATTTCATTTGGACAATGATAACCTTCAAGTAAGCTCATTCAAAAGTATCTAATTTATCCAATTCTATGGTTAATATGATACATTATGA…	GTCATAGGGTGAACTGCAATTCTGACACGATGACCGAGTTGTGTCAGTTCTGCAGCTAGTCGCTAAAGACTCGATCAGTCCGCCAAGCGAGGTGGCCGGGTATCTGCAGCACTAGAGCCACTGGTATCAAGAGCAGAGATACGCGAGTGGAAGTTGAGTACGACTACCTTCACGAGGTCCTCCTGATAACCACAGTGGACTGTTGGAACTAAATGTGTGCTCAGCGTTCCATACTTTCTCGTAGGGTAAAGGGTATGATAACCCAGAGAATATCCCATGGGAGATATCCATAGAAAAAGTACCACGTTAGACAATCCGATGGTCTAACTCGGCTCCGAGGGGCTAACTATCCCGAAGGGCTTAAAGAACTGAACTGGTTACTATCAAAAATCAATTTGA…
Schistocephalus solidus	Flatworm	Platyhelminthes	Cestoda	Diphyllobothriidea	Diphyllobothriidae	GCA_034780555.1	R2-1_SSo	MKIVPQRGSRRSRRIAQYAKTQDLFLKKPAQCAADVLDGKWEQQTSMPFTNTEMLNTWSEILGAPSIPFNLDLPPIRPVDNTIDGPVYAVELYTNLKAMSTSSPGPDGMKISCLKATDQRAITWVINLWLYTKLPDPLRVSRTTLIPKSLDPRSPAEFRPIAVSSAIVRLLHKVIARRLSESLPLSARQKAFTNSDGALENTAILDAIISEAKSKRRPLALAFLDMRKAFDSVSQDSIVQSIRRQGCPARLLSYIQNSYTGGFTHVLGALIPTNRGVKQGDPLSPILFNACIDEALTHIGDDTTVSLGTATLNHLAFADDLAVLTRNIANLQTAVDRLLAALKSHGLTANFAKCATLTIRVNQRTKKVMVDDSSTILIDGNPVPALGPTANYKYLGLLY…		CCCCCTCCTTCTCCACCCAGATCTCCCGCCGATGAAATCCCTGGCGAGGACGCCTTCAAGCGTCTCTTTCGAGCACTTCTTGCCAACCCGCCCGAACACCCCTGGATCGATGAGGATTTAATCCAAGCTACTCGGAGAGTCCTGGAAGACGACAATCCCCATGCCCTCCTGAAGACCCACGCGGAACGCCACTTCCCACCCAGAAAGCTTAGCTCTGCCCTCAAGCCAATGAAGATCGTCCCTCAAAGAGGATCCCGTAGATCTCGGCGCATCGCTCAGTACGCCAAGACCCAAGACCTCTTCCTGAAAAAGCCCGCCCAATGCGCTGCTGACGTTCTCGATGGGAAATGGGAGCAACAAACTAGCATGCCGTTTACAAACACGGAAATGCTCAACACT…	TAGCCAAATGCCTCGTCATCTAATTAGTGACGCGCATGAATGGATTAACGAGATTCCCACT
Fasciola gigantica	Flatworm	Platyhelminthes	Trematoda	Plagiorchiida	Fasciolidae	GCA_034768655.1	R2-1_FGi	IVADQTTSSWSRWIGLVSASAGAWLNQVSGHPPCGPITHSGVLGSITETNTNTQSLDSLLSGGGSNRSPAAPRGVGPGRSSGANIGSNANGFLCDCGRSFGSRIGLGQHRRHAHSTQVNEERIASVISRTRRGTWSTPDDESLVRLADTTFQPGMLRKDLCATLTSYFDGRSAESIKKRLQFLHWSPPTSVHLVEASEAPPTMDSQHLPEMVDQSAIDWTQRLVSDITSGLASGPGGVGPWAGLLGIITDWRDGVLDLQSARSALETLLAATFPHTWQSTPARTVRCVPTTKRGIRRLQYAHVQKLYATRRKDCAQTVLSGDWKEAHLRRSAPPSDLMAYWKGIFSQPSHPDPRPVQRPSATQWSVLDPILASEVSEALRLMGHTAPGLDRLTVRDLLQ…	GTGCTCTGAATGTCAAAGTGAAGAAATTCAATCAAGCGCGGGTAAACGGCGGGAGTAACTATGACTCTCTGGGTC	ATAGTTGCAGACCAGACCACCTCCTCGTGGTCCCGCTGGATAGGTCTTGTCTCGGCTTCGGCTGGGGCTTGGCTGAACCAAGTGTCTGGTCACCCCCCGTGTGGGCCAATCACCCACTCGGGGGTTTTGGGCTCGATTACAGAAACAAATACAAATACACAATCTCTCGACTCCCTGCTCTCGGGTGGGGGGTCCAATCGCAGCCCTGCGGCTCCTCGCGGAGTCGGTCCTGGTCGTTCATCTGGTGCGAACATTGGCTCGAACGCAAACGGTTTTCTATGTGATTGCGGGCGCTCATTTGGTTCTCGAATCGGTCTTGGTCAACACCGACGACATGCGCACTCAACTCAGGTCAACGAGGAGCGGATCGCTTCGGTCATCTCGCGAACCCGGCGTGGA…	TAGCCAAATGCCTCGTCATCTAATTAGTGACGCGCATGAATGGATTAACGA	TAAGAATGGCCTGACTCGCCAGGTGAACATGGACCGGCTCCACCTATGACGTTCTGTGCCTAAACCTGCCAGGAGGTACAGAGCCGATGCAGAGGAGACGTTGGACGCGTATATATCAATCTCCAATCAGATGATGCGTGCTCTCCCATGAAAGACTTGCTTGCTCCCCCCTATCTTTCTTCACTGAATTGTTTTCTGACCCCGTATTGCTGTATTTTCTGATTGGACAATAAATGGTATCA
Fasciola hepatica	Common liver fluke	Platyhelminthes	Trematoda	Plagiorchiida	Fasciolidae	GCA_948099385.1	R2-1_FHep	IVADQTTSSWSRWIGLVSASAGAWLNQVSGHPPCGPITHSGVLGSITETNTNTQSLDSLLSGGGSNRSPAAPRGVGPGRSSGANIGSNANGFLCDCGRSFGSRIGLGQHRRHAHSTQVNEERIASVISRTRRGTWSTPDDESLVRLADTTFQPGMLRKDLCATLTSYFDGRSAESIKKRLQFLHWSPPTSVHLVEASEAPPTMDSQHLPEMVDQSAIDWTQRLVSDITSGLASGPGGVGPWAGLLGIITDWRDGVLDLQSARSALETLLAATFPHTWQSTPARTVRCVPTTKRGIRRLQYAHVQKLYATRRKDCAQTVLSGDWKEAHLRRSAPPSDLMAYWKGIFSQPSHPDPRPVQRPSATQWSVLDPILASEVSEALRLMGHTAPGLDRLTVRDLLQ…	GTGCTCTGAATGTCAAAGTGAAGAAATTCAATCAAGCGCGGGTAAACGGCGGGAGTAACTATGACTCTCTGGGTC	ATAGTTGCAGACCAGACCACCTCCTCGTGGTCCCGCTGGATAGGTCTTGTCTCGGCTTCGGCTGGGGCTTGGCTGAACCAAGTGTCTGGTCACCCCCCGTGTGGGCCAATCACCCACTCGGGGGTTTTGGGCTCGATTACAGAAACAAATACAAATACACAATCTCTCGACTCCCTGCTCTCGGGTGGGGGGTCCAATCGCAGCCCTGCGGCTCCTCGCGGAGTCGGTCCTGGTCGTTCATCTGGTGCGAACATTGGCTCGAACGCAAACGGTTTTCTATGTGATTGCGGGCGCTCATTTGGTTCTCGAATCGGTCTTGGTCAACACCGACGACATGCGCACTCAACTCAGGTCAACGAGGAGCGGATCGCTTCGGTCATCTCGCGAACCCGGCGTGGA…	TAGCCAAATGCCTCGTCATCTAATTAGTGACGCGCATGAATGGATTAACGA	TAAGAATGGCCTGACTCGCCAGGTGAACATGGACCGGCTCCACCTATGACGTTCTGTGCCTAAACCTGCCAGGAGGTACAGAGCCGATGCAGAGGAGACGTTGGACGCGTATATATCAATCTCCAATCAGATGATGCGTGCTCTCCCATGAAAGACTTGCTTGCTCCCCCCTATCTTTCTTCACTGAATTGTTTTCTGACCCCGTATTGCTGTATTTTCTGATTGGACAATAAATGGTATCA
Accipiter gentilis	Eurasian goshawk	R/Bird	Aves	Accipitriformes	Accipitridae	bAccGen1.1	R2-1_AGo	TPGNDFQSLPKASPTGKVGLSHTALEGVLFDLYYSSIWTGKMGRPMRISFVSVATQTSPLDLRDNVVSSFIQDHKTGGLLEVRFEIRGLEFVNSDLEGLTSQQSPTLTDLLAVLPEVYEVPNSLSLRDKNTCPTPVEDENEEEESSPLGAAAGTSPLPSTPVSRSREDPPAESTPMVKIPDKNPSCPCCGNVTGKLSGLIEHLKRAHGKKKILFQCARCGRTDVKHHSIACHFPKCKGPVEASPERSWKCEVCEKTFESKIGLGQHKRLVHPVTRNLERITATRPKTGTMRGAHRRCWTEDEIELLRKLDKQYEGQKNINKLIAEHLPTKTTKQISDKRRDLHKSPVKKGKDQGQMKHLELEGEHLVEGEHLVCVGSEMEGGLRSRYRETVSEWLTSGK…	CCAGCGGCGGGGGGCCGGAGGGTTCCCGCGGCGCGTGCGCACACGCGTGTGCGGCCGCGGCCGGCGTCGGCGCGCGGTTCCGCGGGGGGGGGTCCCCGGGGGGGTCCCCGGGCCGGCGCCCCGCCTCGGCCGGCGCCTAGCAGCCGGCTTAGAACTGGTGCGGACCAGGGGAATCCGACTGTTTAATTAAAACAAAGCATCGCGAAGGCCCGCGGCGGGTGTTGACGCGATGTGATTTCTGCCCAGTGCTCTGAATGTCAAAGTGAAGAAATTCAATGAAGCGCGGGTAAACGGCGGGAGTAACTATGACTCTCTTAAGA	TGGGATCATAGTTACTAACTGGGCTGAGCTGCAGAGGTTACACCTCCTCGTGGTCCCGCTGGATGCCCTTCGGGGTAACCAAGTTAACCTCTGCCCCAGTGGGGGAAGTATAACTACTTCCTCCCTATCGTCTGGCCTCGCCAACCATTCGATAGATTCGAACCGGTGATATAAACTCCTGGCAACGACTTTCAGTCGCTGCCCAAAGCCTCGCCTACGGGCAAAGTTGGGCTCAGTCACACAGCACTTGAGGGTGTGTTGTTTGACTTATACTACTCCTCTATCTGGACTGGCAAAATGGGTCGGCCGATGCGAATTTCTTTCGTGTCGGTGGCCACACAAACAAGTCCTCTGGACTTGCGTGACAATGTGGTCTCCTCTTTCATCCAAGACCACAAA…	TAGCCAAATGCCTCGTCATCTAATTAGTGACGCGCATGAATGGATGAACGAGATTCCCACTGTCCCTACCTACTATCCAGCGAAACCACAGCCAAGGGAACGGGCTTGGCAGAATCAGCGGGGAAAGAAGACCCTGTTGAGCTTGACTCTAGTCTGGCGCTGTGAAGAGACATGAGAGGTGTAGAATAAGTGGGAGGCCGGGCGCGCGCTCGGCGGTGCGGGGCGACCCGCCCGCCGGCGTCCCGGCCGTCGGTGAAATACCACTACTCTGATCGTTTTTTCACTTACCCGGTGAGGCGGGGGGGCGAGCCCCGAGGGGGGCT	TAATTATTGTTATTGTTCCGGTTGTATTGTTTTTTGCTGTATTACTGTTGATTGTTCTTATTGTATCTATTGCTCTGTCTCCTATTGTTCTTGTTTTATTGTCATTTGTTGCCTTGCTGTTTGAATATTGATTTTTCAATAAAACTACCCCTGGTACTCCTGCTCTGTTACCCTGGCCCTGGAAAGGTTGGGAGAGTAAGCTGGAACTCGTATTCATGACGTGTCACATCAAGCCAAATTTTAAAGACAAAATATGAATTGGAATTGACAAATTTTACCAATTTGGACTACTTACTGGACTGGACACAGGTGGACGGGCCACCTTTACTTAACTCGGAAAAGAAACACATATACTTTTTATGTGTTTGTTAAA
Apteryx mantelli (ApMa)	North Island brown kiwi	R/Bird	Aves	Apterygiformes	Apterygidae	bAptMan1.hap2	R2-1_AMa_NH	MGEILPEITRGHPARLISEEVVHLSRNLTFYNSDVAGWEGTCPEPTYDCIKDLPELYEVLEPIGSPPMTGAEEAPEKDVVDVELRSPSVPAIVSSDVVSPILGAMGGTTDVGTPVVKIPDQHPACPCCGTRMGRIAALIDHLKRAHGQQRILFQCSRCGKTNVKHHSIACHFPKCQGALELRREEDAPEDPDIWRCGECDRQFKTKNGLSQHKRLVHPQVRNLERIEVSRPKEKSLCWTEEETALLLEVEEKYKNEHFIKKLIGEHLPTKMAKQISNKRRQLAAGAKTSAPPRRAAAMHVGEPPVEREKIEMIRMEYRKVVAEKIQAGSLPASQKIAFRRILEDGEDAWKVIKVSAVAWLSQLAGQIAVAKLKQLRKHQAKPTPVREERRWMKNRAVKW…	AAGAAATCTAAGCAAAGAGCCAAATAATTATAACAGAAACACATTCCATCCTGATCCTGCTTTTCTGCAAGTTACCTTCACCAACATCTTGAATCTCCTGGATCCTGGAAATCTCTCTGAATCCCAGATGTGATTCTTACTACAGTTTGACATTTTCTTTAAAAGGGGGATAGAAGCTACTTTCATAACTCTCTTAAGAC	GGGGCCATAGTTACTAACTGGACTTAGCTGCAGAGGTCACACCTCCTCGTGGTCCCGCTGGATGCCCATTCGTGGGTAACCAAGTTGGCCTCTGCCCCAGTGTGTTGTTTGGTGTTATAGTTACTTCCTCCCTATCGACTGGTGTCACCGACCACTCGATAGTAAATTCAGGTGAATCTAAATTTATTCGACCATGAACTAGTAAAGTAGTCGTGTGTCCAAAGCCCTTTGCCTGAGGGCTGACTAAAGGCATACCAGTTGAACTTGGGGGCTGGTTCATCTGGTTATATCCCAAACCCCCGCTGTCATGTTGAACAACCTATTAAAATCTTGGGTTGTGAATTTTGTCTTGGTGGCCACCCAGATGGGAGAAATTCTCCCTGAAATCACAAGGGGACA…	TAGCAATCTATTGCACACACTGTTCCTTCCATAGAAAAGCCGGTGTATCCTGCAGTACTCCTTCCAAATCTT
Apteryx haastii	Great spotted kiwi	R/Bird	Aves	Apterygiformes	Apterygidae	aptHaa1	R2-1_AHa	MDLVKAFDSVNHHHILEVLKQKGVDCHVIDIIADMYDNCVTRLEVGETRSEKVKILTGVKQGDPMSPLLFSLAVDPLLCKLNEIKEGFKYGNSSVSSLAFADDLVLLSDSWDGMQKSIQVVEEFCHTTGLKVQAGKCHGFLIRPTKDSYIVNNCGPWEIEGAQLHVIEPGSSEKYLGLGVDPWVGLLKPELQEKLDTWVKNIGAAPLKPLQKVEILKRCAVPRLLYVADHAGMNASYLQTLDLAIRSAVKSWLHLPPSTCDAVLYTSTSDGELGIARLASQIPNIQAYQLHWIAHSSDNITRTIVLEEGIQKEYNRVWIAAGGRADKIPSVGEELPVTILAVLVGGKAASEWEMSSPRVIYLVPSKWRKRELENWANLRSQGRGIKNFENDNISNDWLV…	AAGAAATCTAAGCAAAGAGCCAAATAATTATAACAGAAACACATTCCATCCTGATCCTGCTTTTCTGCAAGTTGCCTTCACCAACATCTTGAATCTCCTGGATCCTGGAAATCTCTCTGAATCCCAGATGTGGTTCTTACTACAGTTTGACATTTTCTTTAAAAGGGGGATAGAAGCTACTTTCATAACTCTCTTAAGAC	GGGGCCATAGTTACTAACTGGGCTTAGCTGCAGAGGTCACACCTCCTTGTGGTCCCGCTGGATGCCCATTCGTGGGTAACCGAGTTGGCCTCTGCCCCAGTGTGTTGTTCGGTGTTATAGTTACTTCCTCCCTATCGACTGGTGTCACCGACCACTCGATAGTAAATTCAGGTGAATCTAAATTTATTCGACCATGAACTAGTAAAGTAGTCGTGTGTCCAAAGCCCTTTGCCTGAGGGCTGACTAAAGGCATACCAGTTGAACTTGGGGGCTGGTTCATCTGGTTATATCCCAAACCCCCGCAGTCATGTTGAACAACCTATTAAAATCTTGGGYTGTGAATTTTGTCTTGGTGGCCACCCAGATGGGAGAAATTCTCCCTGAAATCACAAGGGGACA…	TAAGTAAATAATTGCTAGTTCTTTTAAATGGAACTGGAGATTCTGTAATGTCTAAAGGGTTTGAGAAAGGAAGGAGAAAGAGATGCCTCAAGTTGCGGCTGGTCTTCTCCATTTCTAACCTGGGAAAATAGCAATCTATTGCACACACTGTTCCTTCCATAGAAAAGCCGGTGTATCCTGCAGTACTCCTTCCAAATCTTCCTCATTCTAATTTAATGAGAAGGGAGAAGAGTAGAAGCAAAATATCCAAGGCAAAAATATAAATATCTTCAGTAGAGGCAGAAGACCAGAAACAACCAACCTAGAATCTCAAGCATCTCTGTTAGCCAAGAACAGTATTCACTGCACACTTCTTGAATCTTGCTCTAAAGCAAAGAGAATTCATGTCCTCATAGGCTTT
Apteryx owenii	Little spotted kiwi	R/Bird	Aves	Apterygiformes	Apterygidae	aptOwe1	R2-1_AOw		GGGTTCTTGGAATCATCTGCTTAACTGTTCTTGTATTTGTATTGACTTTAAGATGCACCAAGCAGCACTTCCAGCAAAGGCACACCTTTTATGGAATGTGAAGAAATCTAAGCAAAGAGCCAAATAATTATAACAGAAACACATTCCATCCTGATCCTGCTTTTCTGCAAGTTGCCTTCACCAACATCTTGAATCTCCTGGATCCTGGAAATCTCTCTGAATCCCAGATGTGGTTCTTACTACAGTTTGACATTTTCTTTAAAAGGGGGATAGAAGCTACTTTCATAACTCTCTTAAGAC	GGGGCCATAGTTACTAACTGGGCTTAGCTGCAGAGGTCACACCTCCTCGTGGTCCCGCTGGATGCCCATTCGTGGGTAACCGAGTTGGCCTCTGCCCCAGTGTGTTGTTCGGTGTTATAGTTACTTCCTCCCTATCGACTGGTGTCACCGACCACTCGATAGTAAATTCAGGTGAATCTAAATTTATTCGACCATGAACTAGTAAAGTAGTCGTGTGTCCAAAGCCCTTTGCCTGAGGGCTGACTAAAGGCATACCAGTTGAACTTGGGGGCTGGTTCATCTGGTTATATCCCAAACCCCCGCAGTCATGTTGAACAACCTATTAAAATCTTGGGTTGTGAATTTTGTCTTGGTGGCCACCCAGATGGGAGAAATTCTCCCTGAAATCACAAGGGGACA…	TAAGTAAATAATTGCTAGTTCTTTTAAATGGAACTGGAGATTCTGTAATGTCTAAAGGGTTTGAGAAAGGAAGGAGAAAGAGATGCCTCAAGTTGCGGCTGGTCTTCTCCATTTCTAACCTGGGAAAATAGCAATCTATTGCACACACTGTTCCTTCCATAGAAAAGCCGGTGTATCCTGCAGTACTCCTTCCAAATCTT
Apteryx rowii	Okarito kiwi	R/Bird	Aves	Apterygiformes	Apterygidae	aptRow1	R2-1_ARo	ACPINSHQRGFIAASGCAKNLKLLQVLIQHAKKDHKTLAVVFMDLAKAFDSVNHHHILEVLKQKGVDCHVIDIIADMYDNCVTRLEVGETRSEKVKILTGVKQGDPMSPLLFNLAVDPLLCKLNEIKEGFKYGNSSVSSLAFVDDLVLLSDSWDGMQKSIQVVEEFXHTTGLKVQAGKCHGFLIRPTKDSYTVNNCGPWEIEGAQLHVIEPGSSEKYLGLGVDPWVGLLKPELQEKLDTWVKNIGAAPLKPLQKVEILKRCAVPRLLFAADHAGMNASYLQTLDLAIRSAVKSWLHLPPSTCDAVLYASTSDGELGIARLASQIPNIQAYRLHWIAHSSNNITRTIVLEEGTQKEYNRVWIAAGGRADKIPSVGEELPVTILAVLVGGEAASEWEMSSP…	AAGAAATCTAAGCAAAGAGCCAAATAATTATAACAGAAACACATTCCATCCTGATCCTGCTTTTCTGCAAGTTACCTTCACCAACATCTTGAATCTCCTGGATCCTGGAAATCTCTCTGAATCCCAGATGTGGTTCTTACTACAGTTTGACATTTTCTTTAAAAGGGGGATAGAAGCTACTTTCATAACTCTCTTAAGAC	GGGGCCATAGTTACTAACTGGACTTAGCTGCAGAGGTCACACCTCCTCGTGGTCCCGCTGGATGCCCATTCGTGGGTAACCAAGTTGGCCTCTGCCCCAGTGTGTTGTTTGGTGTTATAGTTACTTCCTCCCTATCGACTGGTGTCACCGACCACTCGATAGTAAATTCAGGTGAATCTAAATTTATTCGACCATGAACTAGTAAAGTAGTCGTGTGTCCAAAGCCCTTTGCCTGAGGGCTGACTAAAGGCATACCAGTTGAACTTGGGGGCTGGTTCATCTGGTTATATCCCAAACCCCCGCTGTCATGTTGAACAACCTATTAAAATCTTGGGTTGTGAATTTTGTCTTGGTGGCCACCCAGATGGGAGAAATTCTCCCTGAAATCACAAGGGGACA…	TAAGTAAATAATTGCTAGTTCTTTTAAATGGAACTGGAGATTCTGTAATGTCTAAAGGGTTTGAGAAAGGAAGGAGAAAGAGATGCCTCAAGTTGCGGCTGGTCTTCTCCATTTCTAACCTGGGAAAATAGCAATCTATTGCACACACTGTTCCTTCCATAGAAAAGCCGGTGTATCCTGCAGTACTCCTTCCAAATCTTCCTCATTCTAATTTAATGAGAAGGGAGAAGAGTAGAAGCAAAATATCCAAGGCAAAAATATAAATATCTTCAGTAGAGGCAGAAGACCAGAAACAACCAACCTAGAATCTCAAGCATCTCTGTTAGCCAAGAACAGTATTCACTGCACACTTCTTGAATATTGCTCTAAAGCAAAGAGAATTCATGTCCTCATAGGCTTT
Casuarius casuarius	Southern cassowary	R/Bird	Aves	Casuariiformes	Casuariidae	GCA_013396415.1	R2-1_CCas	RGDGAIDDELEKKYKNACFVNKLIGERLPTKTAKQISDKRRQLAAGAKASASPKRAEHRREGDKPAEWERIEIIKMEYRRSIVERIQAGTLSSSQKVAFEEVLEDAKDTQNIIDVSSEEWLSQLAGHAAAAKMKQLRKHQARPTPERVEKRWMKIRAVKRGQYLRYQQLFEVDRKKLAGIILYNIEALKCPLPMDELYGSFRKKWEESGPFLGLGVFHSAGVADNSAFKKMISPAEVRKNMAEMNKNSAPGPDGLSLRDVLKKDPQGSQLDELFNLWLLAGKIPDGIKECRMILIPKSTDPSKVEDVNNWRPITIVSVILRLFSRILTARLRRACPINSRQRGFIAAPGCAENLKLLQMLIRYAKKDHKSLGVVFVDLAKAFDSVQHHLIFQVLRQKGV…	AAGTGGTTTCAGCTCGGACCCATTTCAGGGACAATCCGGAAGTGATTTCTACCTGGACCCATTTCGGGGATGTACTGGACCTGGCTTCCACCCGGACCCATTTTGGGGACAATCCGGAAGTGGTTTCCTTACCTGGCCCCATTTCTGTAACGGGACGGAATTTGGGTTACGCCCGGACCCATTCCGGGGACAGACTAGAAGTGCTTTCCTAACCCTAACCGTAAACATAACCCATACCCAATCCAGGGATGGACCGGGAGTGGTTTCCTAACCCTAACCCTAACCTGGACCCATTTCAGGAAGGGAACAGAAGTGGTGTCCACCCAGGCCCATTTCAGGGATGGACCGGAAGTGGTTTCCTAACCTTCCTAACGGGAGTAACTATGACTCTCTTAAGACA	GGGCCATAGTTACTAGCTGGGCTTAGCTGCAGAGGCTACACCTCCTCGTGGTCCCGCTGGATGCCCATTTCTGGGTAACTAAGTTAGCCTCTGCCCCAGCATGTGTGGAATTATAGTTACTTCCTCCCTATCGGCTGGCCTCACTGACCACTCGGTAGTATTCTAGGTGAATCTAAATTGATCTGACCATGAATTATTTCGGTATTCATGTGTCCAAAGCCCTTTGCCTAAGGGCTGACTAAAGGCATACCAGTTGAACTTGGGGGCTGGTTCTTCTGGTTATATCCTGAACCCTCGCAGACACGATGAACAACCTAGTAAAATCATGGGTTGTCAATTTTGTCTCAGTGGCCACCCAGACGGGTGAATTTCCCTGTGATGTCGCAAGGGTTATCCGAG…	ATAACCCTAATCTGGACCCATTTCAGGAACAGACTGAAAGTGTTCCCTAACCTTAACCCAAACCTGGACCAATTTCAGGGACGGACAGAACTGGTTTCCACCCGGACCTATTTCGAGAATGGACCGGAAGCGGTTTCCACTCAGACCCATTTCGGGGACAGATCGGAAGTGGTTTCCTAACAGTAACCCAGACCCAATTCGGGGACGGAACAGAAATGGTTTCCTAGCCCTAATCCTAAATGTAATCCAGACCAATTTTAGGGACAGACTGGAAGTGGTTTTAACCTGGGTCCATTTCAGAGACGGACCAGAAGTCGAGTTCCACCCAGAGCTATTTTGGGGATGGACCAGAGGTTGGGTTCCACCTGGACCCATGCTGGGGGTGGACTGCAAGTGCTT…	TGATTTTTTCTTAATTGGCATAACCATTGATGTGGCTTTGTTAACTTAAAGTCCTTCTTTGGAAGGCAACAGTAAAATTCTTCACACAGACGACATGGGCTTGCTCAGTCTTCTGTACTGCTGAATTTTGCTTTTGCCCAGCTCCCTTGTGGTCGAGCTGTGTACGTTGGGACGTGACATCTAGTCTCCAAATGCCCCACTAAATTTGACTTGGGCAGACGGGCTGCCTTTCAAGCCCAACCCGGAAAAGGTGCCATAGAAATTCTATGGTTCATTAA
Dromaius novaehollandiae	Emu (big aussie birdy!)	R/Bird	Aves	Casuariiformes	Casuariidae	ZJU2.0	R2-1_DNov	LFSRILTARQRKACPINSRQRGFIAAPGCVENLKLLQMLIRYAKKEHKSLRVVFVDLAKAFDSVHHQHIFQVLRQKEVDGHIIDIIAEMYNNSVTRLEVGGTHSEKVKILTGVKQGDPMSPLLFNLSMDPLLCRLEEGEEGFRYKNSSVSTLAFADDLVLFSDSWDSMQKNIQVVEEFCHQTGLKVQAVKCHGFFIRPTKDSYTINNCDPWMINGAQLHLIEPGSAEKYLGLGVDPWIGLSQPELQEKLSTWVKNIGEAPLKPLQKVEILKVYAVPRLLYAADHAGANASYLHSLDLAIRTAVKGWLHLPPSTCDAILYSSTKDGGLGIAQLASQIPNIQAHRLHRIAQSSDTITRTIVLEEGIQGEFERVWIAAGGKANKVPSVGEELPMRIPAVLDG…	CCGCCTCAGCCGGTGCCTAGCAGCCGACTTAGAACTGGTGCGGATCAGGGGAATCTGATTGTTTAATTAAAACAAAGCATCGCGAAGGCCTGTGGCGGGTGTTGATGCAATGTGGTTTCTGCCCAGTGCTCTGAATGTCAAAGTGAAGAAAATCAATGAAGTGCGGGTAAACGGCGGGAGTAACTATGACTCTCTTAAGA	CGGGGCCATAGTTACCAGCTGGGCTTAGCTGCAGAGGCTACACCTCCTCGTGGTCCCGCTGGATGCCCATCTCCGGGTAACCAAGTTAGCCTCTGCCCCACTGTGAGTGCAGAATTATAGTTACTTCCTACCCTACCGACCGGCTTCACCGACCGCTCGGTAGTATTCCAGGTGAATCTAAACTGATCCGACCACGAACTATACATTCGCATGTCCAAAGCCCTTTGCCTAAGGGCTGACTAAAGGCACACCAGTTGAACTTGGGGGCTGGTTCTTCTGGGTATATTCTGAACCCCCATAGATACCATGAGCAACCCAGTAAAATCATGGGTTAATTTTGTCTTGGTGGCCACTCAGACCGGGGAGTTTCCCCATGAGGCTGTGAGTGTTATCCCAGTG…	TCGCCAAATGCCTCGTCATCTAATTAGTGACGCGCATGAATGGATGAACGAGATTCCCACTGTCCCTACCTACTATCCAGCGAAACCACAGCCAAGGCAACAGGCTTGGCAGAATCAGCGGGGAAAGAAGACCCTGTTGAGGTTGACTCTAGTCTGGCACTGTGAAGAGACATGAGAGGTGTAGAATAAGTGGGAGGCCC
Colius striatus	Speckled mousebird	R/Bird	Aves	Coliiformes	Coliidae	bColStr4.hap2	R2-1_CSt	LLSPPGQTGPTGIPGMRQPLRVDFISVATQTSWAELWAARDNVFGFKSVSDKNEFHLNDPRFLKSMCNKGGGHLNDPGFLKDVSDKNGFIFNDFECLNSQFNFNTLEFLNSKFGLSDLTLCLDKLSVLPEPYEEPAPPPLSDNINRPGNQASRPHPLQRDRELGNRPPNKAFEAFETLEAPAGESTITLIPSGEPLTPPANPRGESTSPLYSRGCEPAAALTPIIKIPDRNLACPCCGVQFNNAQGILDHLKRAHGNKKVLFQCAKCGRTGEKHHSIACHYPKCKGLPTASPPKGWTCEECQASFGTKIGLGQHKRLAHPVTRNNERIAASRPKEKNNRGKHKQCWTEEEIELLKILDKKFQGSKNINKLIAEHITTKTAKQISDKRRDLNNSVTAKQL…	GGCGATGGCCTCCGTTGCCCTCAGCCGATCGAAAGGGAGTCGGGTTCAGATCCCCGAATCCGGAGTGGCGGAGACGGGCGCCGCGAGGCGCCCAGTGCGGTGACGCAACCGATCCCGGAGAAGCCGGCGGGAGCCCCGGGGAGAGTTCTCTTTTCTTTGTGAAGGGCCGGGCGCCCTGGAATGGGTTCGCCCCGAGAGAGGGGCCCGCGCCTTGGAAAGCGTCGCGGTTCCGGCGGCGTCCGGTGAGCTCTCGCTGGCCCGTGAAAATCCGGGGGAGAGGGTGTAAGTCTCGCGCCGGGCCGTACCCATATCCGCAGCAGGTCTCCAAGGTGAACAGCCTCTGGCATGTTGGAACAATGTAGGTAAGGGAAGTCGGCAAGCCGGATCCGTAACTTCGGG…	AGGTAAGTGGGGAGACCTGGCAGCCTAACTCTCCTAGACGCTCTCTGGGGGGGGGTGGACCTGGCAGTCCTGCTTGCTTTCTTTTTGGGGGCTCATAGTTACTAACTGGGCTCAGCCGCAGAGACCACACCTCCACGTGGTCCCGCTGGATACCCTACCGGGTAACTAAGCTGGTCTCTGCCCCAGTGCCGGGAGTTAAAATCTCCCTTTTTTGCTGTGCGAACTCACCGAACGTACAGCAGTAAAAACTCGGTGTTACAAAGTTTCTCTGACTGCAAATAAACTTTGCAGTCTCAAGCCCGAGCCCGTGGGAAAACTGGGCGCAGCTACCAGCACCTGAGGGGTGTGCTGATTAGCTATTGTCTTACCCTCAATACCGGACTGACTAGCTATTGTCTC…	TAGCCAAATGCCTCGTCATCTAATTAGTGACGCGCATGAATGGATGAACGAGATTCCCACTGTCCCTACCTACTATCCAGCGAAACCACAGCCAAGGGAACGGGCTTGGCGGAATCAGCGGGGAAAGAAGACCCTGTTGAGCTTGACTCTAGTCTGGCGCTGTGAAGAGACATGAGAGGTGTAGAATAAGTGGGAGGCCGGGCGCGCGCTCGGCGGTGCGGGGCGACCCGCCCGTCGGCGTCCCGGCCGTCGGTGAAATACCACTACTCTGATCGTTTTTTCACTTACCCGGTGAGGCGGGGGGGCGAGCCCCGAGGGGGGCTCTCGCTTCTGGCGCCAAGCGCCCGGCGCGTGCCGGGCGCGACCCGCTCCGGGGACAGCGGCAGGTGGGGAGTTTGA…	TGAACTGTTAGTATTAAGGTTTTTCTTTTACGTTATTTTGCCCAGTATACTGTATAGCTTTACTGTACTACCCTGTTTTTAAATACCCCCGAATGTTTTGCAGTGTCCCCTTATTTTAATTATGTATTGTAGACCCTGTAAACCCCCTGTTGTTTATTATAAATTGTTTTATTCCCCAATCAATAAATCCACCCGACTGTGACGGCCAAGCACCACCCGACGGCTGTGAGAGTAGCGATACGGAATCTCGTTCCGGATCCACATGACGTGTCATTTAAAGTTGTGATTGGACAAGTAATAACCGGACTTGCCACAGGTGGACGGGCCACCTTTACCTAACCCGGAAAAGAGACAGTCTCGTCTGTCTTCGTAG
Acrocephalus scirpaceus scirpaceus	Eurasian reed warbler	R/Bird	Aves	Passeriformes	Acrocephalidae	GCA_910950805.1	R2-1_ASci	RSLAKFGETNSWFKPSGLIPKTRPQGIKEGKSLVDWQGGPLPVPQHPPTLQITMPPNSDNTIPLTMEKLLPLSGPPVRLCRRSISTQTSISDFYKTDIVPPDIPPKPPDPAENKIDCLVNLEFYRSDFSATNCVYFSVNWEGLSGFPEVYEQLAPQTTAGEKICPTRDGEVPVLEEGERNTEGEEERKTEGEKEKAETPPSDPVTTASPAPPASPITSNKQTPEDITMVTVPDKNPPCPHCGIRMNCVSGLIEHLWGVHGRKRVCFRCAKCGKENNNCHSVICHFSKCRGKVEESAPAGEWICEVCGRDFTTKIGLGQHKRLAHPAVRNQERVAASHPKPTSNRGAHKKCWTEEEEKLLIELEAQFEGHKNINKLIAEHIPTKTAKQISDKRRLLPKKD…	CGGTACCGGGGCTTTCTGGTCGGTTTCGGAGGGGTTTCCGCGGTGCGGGGAGAGCAGCCGGTGCTGCCTTGCCGGGGACTGCAGCGGCTTTTGCTGGCTGCGACCGGGAGGTTTGTGGCGGCGGGGAATTCCCTGGGGGGGGGGATTCCCGGGGAGGACCGCGGTGTCTGTGGGGGTCCCTTGTCGGTTCCCTCCGGTGGGGATCCCGTGGCTGGCGGTGGGGGGCTGGCACAGTGGGGTTGCTGCCAGCTGCGGGTCCAAAAAGAGCAGCCGGGACTCTCCAAAGGCGGCTTTGGTAAG	TACGGTTGCAGGCTGGGCACAGTTAAACATCTCTAGCCCAGGACAGAGACGTTAGAGTTCACCAGCCTAACGATCTCTTGCTAAATTCGGTGAAACAAATTCCTGGTTTAAGCCCTCTGGCTTAATACCCAAAACCCGGCCCCAGGGTATCAAAGAGGGCAAAAGTCTGGTGGATTGGCAAGGGGGGCCACTACCAGTCCCACAACACCCCCCTACTTTGCAAATAACAATGCCTCCTAATAGTGACAATACTATTCCCTTAACTATGGAAAAACTTCTTCCACTTTCGGGACCACCAGTACGCCTATGTAGGCGATCAATCAGTACTCAGACTTCTATATCGGACTTTTATAAAACAGATATAGTGCCACCAGACATACCACCTAAACCCCCTGACCC…	TAGCCAAATGCCTCGTCATCTAATTAGTGACGCGCATGAATGGATGAACGAGATTCCCACTGTCCCTACCTACTATCCAGCGAAACCACAGCCAAGGGAACGGGCTTGGCGGAATCAGCGGGGAAAGAAGACCCTGTTGAGCTTGACTCTAGTCTGGCGCTGTGAAGAGACATGAGAGGTGTAGAATAAGTGGGAGGCCGGGCGCGCGCTCGGCGGCGCGGGGCGACCCGCCCGTCGGCGTCCCGGCCGTCGGTGAAATACCACTACTCTGATCGTTTTTTCACTTACCCGGTGAGGCGG	TAACAGTTTTTTTTTTTGGTTTTATTTATCATTTCTTGTAAATACTTCTGTAATTTTTCATATGTACATTCTTTTCTCAATAAAATCAGACGGGAGCTGGGGACGCAGGGCAGCCACAAGCCAGAGGTAGCAAGCCAGAAGGAGATGGATAGTAAGTGGGGACGGGACCTATTATTTCATAACGCGTCAATTACCATCTGATTTGGACCAATTCACCGGATTTGTCCGAGGTGGACGGGCCACCTTTACTTAACCCGGAAAAGGAACATATATATTTATATGTGTTCGAAAAA
Agelaius tricolor (AgTri)	Tricolored blackbird	R/Bird	Aves	Passeriformes	Icteridae	bAgeTri1.0.a	R2-1_ATri	NKFLGKSRVAYCLKPGPPVSDRGMEFGNGLTTHSVLTVECGPNSMVIPDPSFGGGVWGPPVRLSRVSVGTQTSPSDWVDLLSRGLPGARSNSQRVDLVSLFPRHRVDLLSKTQRVDLLSESQRVDLLSKRQRVDLLSDSQRVDLLSKTHRVDLLSKTDRVDLVSQIDLTSKTTNLAENELDLLVNFSLELYRSDLHVHEGVHFSVDWEVLNRLPEVYEELAPQPCVGENLDSSPPQDSEPLVLGEGSGGKAGEGTPEALPPVPGENGGQSPDNIVKVTVPDKNPPCPCCGTRVNSVVSLLEHLKGSHGKKRVRFRCAKCGKENVNYHSVICHFPKCKGAEIEKVPAGEWICEVCGRDFTTKIGLGQHKRLAHPLIRNQERIVASQPKETSNRGAHKRCW…	CCCCGCGGCGCGCGGCCCGGCGGCGCGCGCGGCCGCGGCCGGCGTCGGCCGAGCGGTTCGCGCGGGGGAGGGTCCCCGGGGGGGGTCCCCGGGCCGGCGCCCCGCCTCGGCCGGCGCCTAGCAGCCGGCTTAGAACTGGTGCGGACCAGGGGAATCCGACTGTTTAATTAAAACAAAGCATCGCGAAGGCCCGAGGCGGGTGTTGACGCGATGTGATTTCTGCCCAGTGCTCTGAATGTCAAAGTGAAGAAATTCAATGAAGCGCGGGTAAACGGCGGGAGTAACTATGACTCTCTTAAGG	CGGCTTTTGAGAGTATAGTTGCAAACTGGGCTTCGTTGCAGAGATCGCACCTCCTCGTGGTCCCGCTGGTAGCCCTGCGTAGGGTGACCAAGTCGATCTCTGCCCCAGGTACGGAACCGTTGGGGCTCACCAGTCCAACGGATTCCTACCAAATTCGGTGAAACAAATTCCTCGGTAAAAGCCGCGTGGCTTATTGCCTGAAACCTGGCCCCCCGGTTTCAGACAGGGGCATGGAGTTCGGAAATGGACTGACCACCCATTCCGTTCTCACCGTCGAATGTGGTCCCAATTCGATGGTTATTCCGGATCCGTCCTTTGGGGGGGGGGTCTGGGGGCCGCCGGTACGCCTGTCCAGGGTATCGGTGGGCACTCAGACTTCCCCCTCCGACTGGGTAGACC…	TAGCCAAATGCCTCGTCATCTAATTAGTGACGCGCATGAATGGATGAACGAGATTCCCACTGTCCCTACCTACTATCCAGCGAAACCACAGCCAAGGGAACGGGCTTGGCGGAATCAGCGGGGAAAGAAGACCCTGTTGAGCTTGACTCTAGTCTGGCGCTGTGAAGAGACATGAGAGGTGTAGAATAAGTGGGAGGCCGGGCGCGCGCTCGGCGGTGCGGGGCGACCCGCCCGCCGGCGTCCCGGCCGTCGGTGAAATACCACTACTCTGATCGTTTTTTCACTTACCCGGTGAGGCGG	TAATGAATTTAGATTGTACTGTTTGTAGATTTTTGTAGGACTGTTTTTATATATTGTTTTCTTGTATGTAACTTTTGTAATTTTTATTACTTGTACTTTATTTTATAAATAAACTAGACGGTAGCTAGGTTCGTAGGGCAGCCACAAGCCAGTTAGGTAGCTCATAGTAGGTAGGGACAGAGACTTTAATTCTAAACGCGTCAAGTACCACCTGATTTGGACTGAATTACCGGACCTGAACCAATTTACCGGATATGTCCAAGGTGGACGGGCCACCTTTACTTAACCCGGAAAAGGAGCATATATTATTTATATGTGTTCGAAATA
Erithacus rubecula	European robin	R/Bird	Aves	Passeriformes	Muscicapidae	GCA_903797595.2	R2-1_ERu	FGGGVWFRALVRLSRVSVGSQTSPGDWVDLVSWNFNFPGSNSNSQWVDLLPRHGIDLLSKFDQVDLVARNLPSKLSPDLAKNELALLANLEFYRSDLYVYEGVHFFADREGLSGLPEVYEQLAPQPCAGDGSHSDLPRDTKLFVLEQKGSEEKEKVDAPKTSPPSPRKPGEQKPEETVMVTVPDKNPPCPCCGTRENSVLALIEHLKGSHGKKRICFRCVKCGKEGTNYHSIVCHFPKCWGPVTEAAPAGEWICEVCGRDFQTKIGLGQHKRHAHPLIRNQERIVASHPKETSNRGAHKRCWTKEEEEMLIKLEAQFEGQKNINKLIAEHITTKTAKQISDKRRLLPRKPDKEVEEEPAVSTRTRRAAAGLRKEPELSHQSQAAVEDNGPGRSEPLGKP…	CCGCCTCGGCCGGCGCCTAGCAGCCGGCTTAGAACTGGTGCGGACCAGGGGAATCCAACTGTTTAATTAAAACAAAACATTGCGAAGGCCCGAGGCGGGTGTTGACGCAATGTGATTTCTGCCCAGTGCTCTGAATGTCAAAGTGAAGAAATTCAATGAAGCGCGGGTAAACGGCGGTAGTAACTACGACTCTCTTAAGG	CGGCTTGGGAGAGTATAGTTACGAACTGGGCATCGCTGCAGAGATCGCACCTCCTCGTGGTCCTGCTGGTAGCCCTGCGTAGGGTGACTAAGTCGATCTTCTGCCCCAGTACGGAGCCGTTGGGAATCGCCAGCCCAACGTCCTCCCGCCAAAATTCGGTGAAACAAATTCCTCGGTAAAAGCCGCGTGGCTTATTGCCCAAAACCTGGCCCCCCCGGTTTCATAGGGGCAATGTCTCTGGCAAGTGGACTGACCACCCACTGCCAACCCACCGCCCAAGGTGGTCCCATTCTGATGGGTTCTGGCTCTGATTTGGGGGGGGGGTCTGGTTTAGAGCGCTGGTACGCCTGTCCAGGGTATCAGTCGGCTCCCAGACCTCCCCCGGAGACTGGGTAGACC…	TAGCCAAATGCCTCGTCATCTAATTAGTGACGCACATGAATGGATGAATGAGATTCCCACTGTCCCTACCTACTATCCAGTGAAACCACAGCCAAGGGAACGAGCTTGGCAGAATCAGCGGGGAAAGAAGACCCTGTTGAGCTTGACTCTAGTCTGGCGCTGTGAAGAGACATGAGAGGTGTAGAATAAGTGGGAGGCCG	TAGTTGTATTATTGTATTTTTGCATTTTGTTTTGTTATATGCTTTAATTAAAAAAAAACAAAAAAAAAACAACAAAAAAAAAACAAAACAAAAAAAAAGACGGCAGCTAGGGACGTAGGCCAGCCACAAGCCAGTTAGGTAGCTGATAGTGAGTAGGGACAGAACTTTTTATTTCATAACGCGTCAATTACCACCCGAACTGGACCAATTTACCGGATTTGTCCAAGGTGGACAGGCCACCTTTACTTAACCCGGAAAAGGAGCATATATTTTTATATGTGTTCGAAAAA
Lycocorax pyrrhopterus obiensis	Obi paradise crow	R/Bird	Aves	Passeriformes	Paradisaeidae	lycPyrSN2	R2-1_LPO	GNQVDLCPSMEPLDSPPNELLLNFGETNLRKKPRGFMPETSPHGFHDGQTVRGMREATTRPKIQIHYSNSLNREGSSKMGPPIRLYQVSVGTQTSYHDWVDLVSENSLKPDSSSKSWVDLVSKSHQVDLVSKFRQVDLAPQNKVDLVSQNLPSGSPELAENESELANLVFYRSDMLGTNECVHFSVNWEGLSRLPEVYEDPTPQPCMGEGDCPPETNKLFVLEKGNNSGEQEKDSTPGTLPPVPECNTPPATSLPPRENSEELAPEDIPTVTVPDKNPPCPCCETRVNSVASLIEHLKRAHGKKRVCFRCAKCGKEGNNFHSIVCHVPKCRPIAREIPAGEWICEVCGRDFKTKIGLGQHKRLAHPVIRNQERIAASHPKETSNRGAHKRCWTKEEEEL…	CGCGATGTGATTTCTGCCCAGTGCTCTGAATGTCAAAGTGAAGAAATTCAATGAAGCGCGGGTAAACGGCGGGAGTAACTATGACTCTCTTAAGG	CGGCTTTGGAGAGTATAGTTACAAACTGGGCATCGCTGCAGAGATCGCACCTCCTCGTGGTCCCGCTGGATACCCTGCGTAGGGTAACCAAGTCGATCTCTGCCCCAGCATGGAGCCGTTGGACTCGCCACCCAACGAACTCCTGCTAAATTTCGGTGAAACAAATTTACGGAAAAAGCCGCGTGGCTTTATGCCCGAAACCTCGCCCCATGGGTTTCATGATGGGCAAACGGTACGTGGTATGAGAGAGGCCACTACCAGACCAAAAATACAAATCCACTACTCAAACTCACTGAACCGGGAAGGATCATCCAAAATGGGGCCGCCGATACGCCTGTACCAGGTATCGGTTGGCACCCAAACCTCCTATCATGATTGGGTAGACCTGGTGTCCGAAAA…	TAGCCAAATGCCTCGTCATCTAATTAGTGACGCGCATGAATGGATGAACGAGATTCCCACTGTCCCTACCTACTATCCAGCGAAACCACAGCCAAGGGAACGGGCTTGGCGGAATCAGCGGGGAAAGAAGACCCTGTTGAGCTTGACTCTAGTCTGGCGCTGTGAAGAGACATGAGAGGTGTAGAATAAGTGGGAGGCCGGGACGCCGGCGGGCGGGTCGCCCCGCACCGCCGAGCGCGCGC	TAGTTGTAGCTTGCTGTAGTTTGTAACCTACTGTAATTTATGTTTACTGTTTGTATTTTGTATTTTCTTTTCTTTTTCTAATAAAACACTCGACAGGGTCTAGGAACGCTGGGCAACCGCAAGCCTGAGGATCGCAGATGGTAAGTAGGGACAGGAAAAAAAAAAAAAAAAATTGGACTAGATTAAATTTACCGGATTTGGCTAATAGGGACGGGAGGATGGGTCGGGTCACTGGTAGTGAGTGGCAACTGTGCAGCGGGGCTGTGGCCCCGCTCCGTCGGGAACTGGGCGCGGGCCTCCTGCTCCGACATTGGGGTGTACCCCAGACCTGTGGAGGGGGGCATGCGTCTCGTGCTGTACGGGGCCACGGCACTGGGTGTGTGTGGTAACTTTGCAGCA…
Phylloscopus trochilus acredula	Willow warbler	R/Bird	Aves	Passeriformes	Phylloscopidae	LUNI_Pthr_2	R2-1_PTA	FGGGVWSRPPVRLVRVSVGCQTSPGDWVDLLSRNFPGSRSKSQRVDLVSRHRVDLFSKNDWVDLAAQNLPSKLSPDSAENELASLASLEFYRSDLHGDEGIHFSAVWEGLSGLPEVYEHLAPLPCTGDNSHPSPPRDNNVFLLEERFCREKGSGDAPKTSPPKPGEPGEQTPVETVTVTVPDKNPPCPCCGTRVNSVLSLIEHLKGSHGKKRICFRCVKCGKENPNYHSVICHVPKCRGPETEAAPAGEWTCEVCGRDFKTKIGLGQHKRHAHPLIRNQERIVASHPKETSNRGDHKRCWTKEEEEMLIKLEAQFAGHRNINKLIAEHITTKTNKQISDKRRLLPRKSDKEVEEEPAVCTRTRRAAAGLRKEPEMSHHDQAVTEDNGPGKSHLPGKPAA…	GGTTGCTCAGCTTCTGCTTATCTTTTGTTTACTTTGCCGGATGTCTGAAGGAATAGTCTTGATGAGATAACAAGGTTTTCTCTGTAGCATGGTTTAGTGAACTGATGGTAATTTATTACACAGCCGGCTTAGAACTGGTGCAGACCAGGGGAATCCGACTGTTTAATTAAAACAAAGCATCACGAAGGCCCGAGGCGGGTGTTGACGCGATGTGATTTCTGCCCAGTGCTCTGAATGTCAAAGTGAAGAAATTCAATGAAGCGCGGGTAAACGGCGGGAGTAACTATGACTCTCTTAAGG	CGGCTTGGAGAGTATAGTTACAAACTGGGCAAAGCTGCAGAGATCGCACCTCCTCGTGGTACCGCCGGACGCCCGGTAAAGGGTGACCAAGACGATCGATGCCCCAGGATCGGAGCCGTCGGGAATCGCCAGCCCGACGAACTCCTGCCTAAAATCGGCGACACAAATTTCACGGTAAAAAGCCGCGCGGCTTCTTGCCTAAAACCCGGCCCCCGGGTTTCTGCGGAGGCACTGTCGGAACCTGGCCCCCCGGTTCCGATGTCTCAGGTAAGTGGACTGACCACCCACTACCGTCCCACCGAACACGGCGGTGGGATCCCCGATTTGGACAGATCTGGCTGTGATTTGGGGGGGGGGTCTGGTCCAGACCGCCGGTACGCTTGGTCCGCGTATCGGTCG…	TAGCCAAATGCCTCGTCATCTAATTAGTGACGCGCATGAATGGATGAACGAGATTCCCACTGTCCCTACCTGGCCCCTGGGTTTTTAGAGGGCAAAGTTTGGTAGTTTGGCAGGGAGGGCCACTACTACTCCTGCTTCACCCTCCCACCTTGCTAAGACTAATATTTTCCGGACATGTCAAAACCTGACCCTTTAAACGT	TGAACTGTTTACAGCTCTTGGCCTCTCCAAGTCGAGGCAGGAGAAAATTGCAAGGACTCTATCCACGACGGCGCTCCTTTCGTCTGTGGATATTGTACATATGTTTGCCAGTAGGGCTAGGAAATTAGTTTGTAATTAGGAGTAGTTTATTTATGTTTTTCTCTTTTTTTTTGCAATTTCTCTCTTGCTTATTGTTTTGTATTTTTGCATTTCTTTGTATTGCTTTTGTATGTTTTTAAAAATTTAAAAATTTTTCAATAAAAAGACAGTAGCTAGGGCGTAGGGCAGCCACAAGCCAGGTAGGTGGCTCATAGTAAGTAGGGACAGGTATCTTTTTTCATAACGCGTCAATTACCAACCGGACTGGACTAAATTACCTAATTTGTCCAAGGTGGACGG…
Progne subis subis	Purple martin	R/Bird	Aves	Passeriformes	Hirundinidae	GCA_022316685.1	R2-1_PSS	KPPGLLPETWPPGFSRGKEFGSGLTTRSVLTVEFAPNSMVQIPDPFLGGGVWGPPVRLSRVSVGTQTSSSDWVDLLSRNFPGGRSDTQRVDLLSLFPRHQVDLLSKTDWVDLSSKTDRVDLLSKINQVDLVAQNLPSKTTNLAENELDLLVNFTLELFRSDLHVHVHEGIHFSGNWEALSRLPEVYEQLAPQPCVGDNFDSRLPRDSEPFVPEESSGSSEKVHEDASKTSPPAPGKHGEQTPDDIVTVTVPDKNPPCPCCGTRVNSVLALIEHLKGSHGKRRVCFRCAKCGKENNNYHSVVCHFAKCRKPEALETAPAGEWICEVCGRDFKTKIGLGQHKRLAHPLIRNQERIAASQPKETSNRGAHKRCWTKEEEEMLIRLEAEFQGNKNINKLIAEH…	CCGCCTCGGCCGGCGCCTAGCAGCCGGCTTAGAACTGGTGCGGACCAGGGGAATCCGACTGTTTAATTAAAACAAAGCATCGCGAAGGCCCGAGGCGGGTGTTGACGCGATGTGATTTCTGCCCAGTGCTCTGAATGTCAAAGTGAAGAAATTCAATGAAGCGCGGGTAAACGGCGGGAGTAACTATGACTCTCTTAAGG	CGGCTTGAGAGAGTATAGTTACAAACTGGGCATCGCTGCAGAGATCGCACCTCCTCGTGGTCCCGCTGGTAACCCTGCGTAGGGTGACTAAGTCGATCTCTGCCCCAGGTACGGAGACGTTGGGATTCACCAGCCCAACGAACTCCTGCCAAAATTCGGTGAAACAAATTCCTCGGTAAAAGCCGCCCGGCTTATTGCCCGAAACCTGGCCCCCCGGTTTCAGCAGGGGCAAAGAGTTCGGAAGCGGACTGACCACCCGCTCCGTTCTCACTGTCGAATTCGCTCCCAATTCGATGGTTCAAATTCCGGATCCGTTCCTTGGGGGGGGGGTCTGGGGGCCGCCGGTACGCCTGTCCAGGGTATCGGTTGGCACTCAGACTTCCTCCTCCGACTGGGTAG…	TAGCCAAATGCCTCGTCATCTAATTAGTGACGCGCATGAATGGATGAACGAGATTCCCACTGTCCCTACCTACTATCCAGCGAAACCACAGCCAAGGGAACGGGCTTGGCGGAATCAGCGGGGAAAGAAGACCCTGTTGAGCTTGACTCTAGTCTGGCGCTGTGAAGAGACATGAGAGGTGTAGAATAAGTGGGAGGCCGGGCGCGCGCTCGGCGGTGCGGGGCGACCCGCCCGTCGGCGTCCCGGCCGTCGGTGAAATACCACTACTCTGATCGTTTTTTCACTTACCCGGTGAGGCGG	TAGTATAGTATGTTAGTTTGCATTGTTATAATTCTTTTTAAATTGCATTGTAGGGGTGTTTTTGGTAGTAGTACTTCAGTTGTTGTATGTTTTAAATGTTCTTATTTTTTTATACATTTCATAATAAAGTAGACGGTAGCTGGGACGTAGGGCAGCCACAAGCCAGTTAGGTGGCTGATAGGGGGTAGGGACAGAATTTCATACTTCATAACGCGTCAATTTTACCACCTGATTGGGACCAATTTGCCGGATTTGTCCAAGGTGGACGGGCCACCTTTACTTAACCCGGAAAAGGAGCATATATAATTTATATGTGTTCGAAAAA
Artemisiospiza belli	Bell's sparrow	R/Bird	Aves	Passeriformes	Passerellidae	bArtBel1.0.a	R2-1_ABe	LIEHLKGLHGKKKVCFRCAKCGKENINYHSVVCHFPKCRGPVIEKAPAGEWICEVCGRDFTTKIGLGQHKRLAHPLIRNKERIVASQPKETSNRGAHKRCWTKEEEELLIKLEVQFEGKRNINKLIAEHITTKTAKQISDKRRLLPRKTTDGADKEPGMRLRTRRAAGSVGTEAGSSQQAQAGAEDNGPGKNHLPGRPAAGGRTMEKIRRPDKDNDRRKTSGQQREGQLQAHYHKRIKESLSAGAINNFPRAFKQLMDGQEMQTMINQAAQDCFGCLESISQIRTATRGKKEKGTHEKQPKKPFQRWMKTRAIKKGNYLRFQRLFHLDRGKLAKIILDDIECLSCDIPPSEIYSVFKTRWETPGNFAGLGDFEIKGKADNSAFRDLITAKEIEKNVQEM…	TGAAGGTGTTCATTTTTCTGTTGATTGGGAGGTGCTGGGCGGGCTGCCTGAGGTGTATGAACAACTTGCACCACAACCATGTGTGGGGGAAAACTTAGGTCCTAGCCCCCCACAAGACAGTGAACCATTTGTGCTTGGTGAGGGAAGGGACAGAGAGGTGAGTAAAGGCACACCAGAGGCATTGCCTTCAGTGCCTGGGGAACATGGAGGACAGTCACCGGATAACATAGTGAAGGTGACTGTTCCTGACAAAAATCCACCCTGTCCTTGCTGTGGAACCCGGGTTAACTCTGTGTTAAG	CCTGATTGAACATCTGAAGGGGTTGCACGGGAAAAAGAAGGTTTGCTTTCGGTGTGCCAAGTGTGGAAAAGAAAATATTAATTATCATAGTGTGGTTTGTCATTTTCCAAAATGTAGGGGTCCAGTAATTGAAAAAGCTCCAGCAGGAGAGTGGATTTGTGAGGTATGCGGCAGAGACTTTACAACCAAAATTGGCCTTGGACAACATAAAAGATTGGCACACCCGTTGATAAGAAACAAAGAAAGGATCGTTGCTTCCCAACCGAAAGAAACATCAAATCGAGGAGCCCACAAAAGGTGCTGGACAAAAGAGGAGGAAGAGCTGCTGATAAAACTGGAGGTACAGTTCGAGGGAAAGAGAAACATCAATAAACTTATCGCTGAACACATAACAACCAA…	TAGCCAAATGCCTCGTCATCTAATTAGTGACGCGCATGAATGGATGAACGAGATTCCCACTGTCCCTACCTACTATCCAGCGAAACCACAGCCAAGGGAACGGGCTTGGCGGAATCAGCGGGGAAAGAAGACCCTGTTGAGCTTGACTCTAGTCTGGCGCTGTGAAGAGACATGAGAGGTGTAGAATAAGTGGGAGGCCGGGCGCGCGCTCGGCGGTGCGGGGCGACCCGCCCGCCGGCGTCCCGGCCGTCGGTGAAATACCACTACTCTGATCGTTTTTTCACTTACCCGGTGAGGCGG
Certhia americana	Brown creeper	R/Bird	Aves	Passeriformes	Certhiidae	GCA_018697195.1	R2-1_CAm	DRFRIRKMGPPIRLFRVSVGTQTSNRDWVDLLSRDFYPDNWSPFGSKVDLVSLVSNCRVDLLTKNRVDLIPQNFPSKSPCLAENELALLVNLEFFRSDLVVNNWERVRFSVNWEGLRGFPEVYEQLAPQLTAGEKNCLPRDCELTVLGNDEDIGEREKEGTAETSPPEPEKNTSPASPPAQPGNPGEQTSEDITAVTVPDKNPPCPCCNTRMNSILGLIEHLKKVHGKRGVCFRCAKCGRENPKYHSIVCHFPKCKGITETAPVGEWICEVCGRDFKTNIGLGQHKRLAHPEIRNQERIAASHPKETSKRGAHKRCWTKEEEELLIRLSAQFEGNRNINKLIAEHITTKTAKQISDKRRGLPTKSEEDLEKDPGLCHHTRRAAESLRTELELNHQPKIA…	GCGCCGCCGGACAGCCGTCGTCGTCGTGCGCCGCGCGCCGCCGCCCCCGTCGGCGCCCGCCGGCGGGGTCCGCTGCGTTCGACGCGGACGTTGGGGCGGGCGGCGTCGCTGCGGGCCAGCGGCCGGCGCTGCCGAGCGGTTCGCCGCGTAGGATGTCCCCGGGGGGGGATCCCCGGCCGGCAGCCCCTCCAATCGGACCGAGGCTCCTAGCAGCCGCTTAGAACTGGTGCGGACAGGGGAATCCGCTTTTAATTAAAACAAAGCATCGCGAAGGCCCGCGGCGGGTGTTTGACGCGATGTGATTTCTGCCCAGTGCTCTGAATGTCAAAGTGAAGAAAATTCATGAAAGCGCGGGTAAACGGCGGGAGTAACTATGACTCTCTTGAGG	CGGCTCATGAGAGTATAGTGTACTAACTGGGCATCGTTGCAGAGATCGCACCTCCTCGTGGTCCCGCTGGAATACCCTGCGTAGGGTAACCAAGTCGATCTTCTGCCCCAGCACGGAGCCGTTGGAGCTCACCAGTCCAACGAACTCCTGCTAAATTCGGTGAAACAAATTCAAGGTAAAAGCCGCCCGGCTTTATTGCCCGAAACCTTGCCCCGGGGTTTTCATGTGGGCAAAAGATCGGTACGTGGTGAAGGGGTCCACTACCGTTCTCATTCTACCTCTCCTAAAATTCTGATTGCTAAGATAGATTCCGGATCCGTAAAATGGGGCCGCCGATACGCCTGTTCAGGGTATCGGTCGGCACCCAAACCTCTAACCGAGACTGGGTAGACCTGTTGT…	TAGCCAAATGCCTCGTCATCTAATTAGTGACGCGCATGAATGGATGA	TAAGGGGTATTTATAGTGTACTGTAATTGGTGTTTTTTAGTACTTGTAGTTATTTGCTTTGCTTTAATAAAGTGCGATGGGAGCTGGGGCGTAGGGCCGCCACAAGCCAGAGGGGGAAAAAAAAAAAAAAAAAAAAAAAAAAAAAAAAAAAAAAAAAAAAAAAAGCCAGAAGGTCGTGTATGGTAAGTAGGGACAGGACTTTTATTTCATAACGCGTCAATTAACACCTGATTTGGATCAAAACCTACCGGATTTGTCCAAGGTGGACGGGCCACCTTTACTTAACCCGGAAAAGGAACATATAGTATTATATGTGTTCGATATA
Diglossa brunneiventris	Black-throated flowerpiercer	R/Bird	Aves	Passeriformes	Thraupidae	-	R2-1_DBr	NKFLGKSLMAYCLKPGPPVSDRGKEFGSGLTTHSVLSIECGPNSMVKIPDPSFGGGVWGPPVRLSRVSVGTQTSHSDWVDLVSRGLPGTKSNSQGVDLVSLFPRHRVDLLSKTDWVDLVSQNYLTSKTTNLAENELDSLVNFSLELYRSDLHEHVHEGVHFSVDWEVLNGLPEVYEQLAPQPCVGENLDPCLPRDSKPFVLDEGSGETSVSEGTPEALPPVPGEHGGQSPDNIVKVTVPDKNPPCPCCGTRVNSMLSLIEHLKGSHGKRRVCFRCAKCGKENTNYHSVICHFAKCRGPEIGKVPAGEWICEVCGRDFTTKIGLGQHKRLAHPLIRNQERIVASQPKETSNRGAHKRCWTKEEEELLIRLKAQFEGNKNINKLIAEHITTKTAKQISDKR…		GGTAAGGAGCCGTTTGGGGTCACAGCCCAACGAACTCCTTCTAAATTCGGTGAAACAAATTCCTCGGTAAAAGCCTCATGGCTTATTGCCTGAAACCTGGCCCCCCGGTTTCAGACAGGGGCAAGGAGTTCGGAAGTGGACTGACCACCCACTCCGTTCTCTCCATCGAATGTGGTCCCAATTCGATGGTCAAAATTCCGGATCCGTCCTTTGGGGGGGGGGTCTGGGGGCCGCCGGTACGCCTGTCCAGGGTATCGGTGGGCACTCAGACTTCTCACTCCGACTGGGTAGACCTGGTGTCCAGGGGTTTACCCGGCACTAAGTCTAACTCCCAGGGGGTTGACCTGGTGTCTCTATTTCCTAGACACCGGGTTGACCTGCTGTCCAAAACCGACTGGG…		TGAGGTACAAAACCTCACTAACGGCAAAGAAGTGTTTTAGGGCTTCCCCTGGAGCGCGGGGAAATGGCCACAAGGAAGAACGTGAGCTTTTAGTACACTTGGGCCTCTCCAAGCGAGGCAAGGAGGGTTGCAAGACTTTATCCACAGCAGCGCTTTTATCATCTGTGGACATTGTACATATGTTTGCCAGTAGGGCTAGAA
Malurus cyaneus samueli	Superb Fairy-wren	R/Bird	Aves	Passeriformes	Maluridae	-	R2-1_MCS			AAGAGAGCTGTCAAAAAAGGCAACTACCTTCGCTTCCAACGTCTATTCCATCTCGTCAGGGGGAAACCAGCCAAGATTATTTTAGATGATATAGAATGTTTGTTGTATGATATCCCACAGGGGAAATCTATTCAGTTTTTAAGAGCAGATGGGAAACACCTGGAAATTTTCAAGGCCTTGAGGAATTCCAAATTAAAGGGAAAGCCAACAACAGTGCTTTCAGGGACTTAATTATGGCTAAAGAAATTAAAAAGAATATACAGGAGATGAGCAACTCCTCTGCTCCCGGTCTGGATGGGATCACCCTAGGGGACATTAAGAAAATGGACCCCGATTATTCCCAGACCATGGAGATCTTTAACATATGGTTAACATCAGGAAATATCCCTGATATGGTAA…
Melospiza melodia	Bell's sparrow	R/Bird	Aves	Passeriformes	Passerellidae	bMelMel1.0.a	R2-1_MMe	VDLVSQNYLTSKTTNLAENELDSLVNFYFEMYRSDLHEHVHEGVHFSVDWEVLDGLPEVYEQLAPQPCMGENLDASPPRDSEPFVLGEGSGKEVREGTPEALPPVPGEHGGQSPDKIVKVTVPDKNPPCPCCGTRVNSVLSLIEHLKGSHGKKKVCFRCAKCGKENINYHSVICHFPKCRGPVIEKAPAGEWICEVCGRDFTTKIGLGQHKRLAHPLIRNKERIVASQPKETSNRGAHKRCWTKEEEELLIKLVAQFEGNKNINKLIAEHITTKTAKQISDKRRLLPKKTTDEADKELGMRLRSRRVVGTEPGSSQQAQAEAENNGPGKNHLPRRPAAGGETMEKIRPTDKDNGHQETSGQQREGQLQAHYHEKIKESLSAGAINNFPRAFKQLMDGQE…	CCGAGCTGGGTCTTTCTCTGCGCTGCGTTCGCGCGGGGTTGCGGGGACCGGTCCCGCCGGCTCCCGGCGCCGCGGTCGGCCGAGGCTGGCTGCGCTCGGTTGGCCCCGGCGGCGCGGCGTTGCCGGTCCGGGATCGCGGGCTGGGTCGATCTCTGCGCGGCGTTTTGCGCGGGGGTTGCGGGGGCCGCTCCTGCCGGCACCCGGCGCCGCTGTCGGCCGGGGCCGGCTTCGCTCGGTTCGCCCCGGCGGCGCGGCGTTGCCGATCCGGGATCGCGGGCTAAATCGATCTTAGCCGCAGGTAGGGAGCCGTTGGGATTCACCAGCCCGACGAACTCCTATAAAATTCGGTGAAACAAATTCCTCGGTAAAAGCCGCGTGGCTTATTGCCTTAAACCTGGC…	GGTAGACCTGGTATCCCAAAATTACTTAACATCTAAAACCACCAATCTGGCAGAAAATGAATTGGATTCACTGGTGAATTTTTATTTTGAAATGTATAGATCGGACTTGCATGAGCATGTGCATGAGGGTGTTCATTTCTCTGTTGATTGGGAGGTGTTGGACGGGCTGCCCGAGGTGTATGAACAACTTGCACCACAACCTTGTATGGGGGAAAACTTAGATGCTAGCCCCCCACGAGACAGTGAACCGTTTGTGCTTGGTGAGGGAAGCGGCAAAGAGGTGAGGGAAGGCACACCAGAGGCTCTGCCTCCAGTGCCTGGGGAACATGGAGGACAGTCACCAGATAAAATAGTGAAGGTAACTGTTCCTGACAAAAATCCACCTTGTCCTTGCTGTGG…	TAGCCAAATGCCTCGTCATCTAATTAGTGACGCGCATGAATGGATGAACGAGATTCCCACTGTCCCTACCTACTATCCAGCGAAACCACAGCCAAGGGAACGGGCTTGGCGGAATCAGCGGGGAAAGAAGACCCTGTTGAGCTTGACTCTAGTCTGGCGCTGTGAAGAGACATGAGAGGTGTAGAATAAGTGGGAGGCCGGGCGCGCGCTCGGCGGTGCGGGGCGACCCGCCTGCCGGCGTCCCGGCCGTCGGTGAAATACCACTACTCTGATCGTTTTTTCACTTACCCGGTGAGGCGGGGGGGCGAGCCCCGAGGGGGGCTCTCGCTTCTGGCGCCAAGCGGCCGGCGCGCGCCGGCCGCGACCCGCTCCGGGGACAGCGGCAGGTGGGGAGTTTGA…	TAAAGAATTATTTACTTTTTTTTCTGTTTTAAGTTGTATTAATTATTTTTATTTTGTATTTGTTTATTTAACCTTTTTGTTTTTTTGTAGTTTGTTGCTTATTGCTTTTGTATGTTTTGTTTCATTTCCCCTTTATATTTTAATAAATTAGACGGTAGCTAGGTTCGTATGGCAGCCACAAGCCAGTTAGGTAGCTCATAGTGAGTAGGGACAGAAAACTTTTTTCATAACGCGTCATTTAACATCTGATTAGGACCAAGTTACCGGATTTGGACCAATTTACCGGATTTGTCCAAGGTGGACGGGCCACCTTTACTTAACCCGGAAAGGGAACATATATTATTATATGTGTTCGAAATA
Setophaga petechia	American yellow warbler	R/Bird	Aves	Passeriformes	Parulidae	bSetPet1.0.a	R2-1_SPe	NKFLGKSCLAYCPKPGPPVSERGKGFGRGLTTPSVLIVQFGPNMTIQIPDPFAGGVWGPPLRLSRLSVGTQTSPSDWVDLVSRALPGTVPIFGGVHPVSLSPRHRADLLNKIDRVSLVSQNSLTSKTTNLAENELDLLVNFSFELYRSDLHENVQEGVHFSVDLEVLSRLPEVYEQLAPQPCGGETFDSSLQRDSELFVLGEESGKEVSEGTPEALPPVPGEHRGQSPDNIVKVTVPDKNPPCPCCGTRVNSVLSLIEHLKGLHGKKRVCFRCAKCGKENINYHSVICHFAKCRGPVTEKVPAGEWICEVCGRDFMTKIGLGQHKRLAHPLIRNQERIVASQPKETSKRGAHKRCWTKEEEELLIRLEAQFEGNKNINKLIAEHITTKTAKQISDKRRL…	CCCGGCGCCGCTTTCGCGGGGTCTCGGGACCGGCCCCGCCGGCTCCCGGCGCCGCTTTTACGGGCGGGGGTACGGGGAGCGGTTCCGCCGGCTCCCGGCGCCGCTTTCGCGGGGTTCCGGGACCGGCCCCGCCGGCTCCCGGCGCCGCTTTTACGGGCGGGGGTACGGGGAGCGGTTCCGCCGGCTCCCGGCGCCGCTTTCGCGGGGTTCCGGGACCGGCCCCGCCGGCTCCCGGCGCCGCTTTTACGGGCGGGGGTACGGGGAGCGGTTCCGCCGGCTCCCGGCGCCGCTTTCGCGGGGTTCCGGGACCGGCCCCGCCGGCTCCCGGCGCCGCTTTTACGGACGGGGGTACGGGGAGCGGTTCCGCCGGCTCCCGGCGCCGCTTTACTGGCGGGTGTC…	CAGAGATCGTACCTCGCCGTGGTCCCGCGGGTAACCCTGCGTACGGTGGGTAAGTCGATCTCTGCCCCCGGTTCGGAGCCGTTGGGACTCACCAGCCCAACGAACTCCTTATAAATTCGGTGAAACAAATTCCTCGGTAAAAGCTGCCTGGCTTATTGCCCAAAACCTGGCCCCCCGGTTTCAGAGAGGGGCAAAGGGTTCGGAAGGGGACTGACCACCCCCTCCGTTCTCATAGTCCAATTTGGTCCCAATATGACGATCCAAATTCCCGATCCATTTGCGGGGGGGGTCTGGGGGCCGCCGTTACGCCTGTCCAGGCTGTCGGTGGGCACTCAGACTTCCCCCTCCGACTGGGTGGACCTGGTGTCCAGGGCTTTGCCCGGCACTGTGCCTATTTTT…	TAGCCAAATGCCTCGTCATCTAATTAGTGACGCGCATGAATGGATGAACGAGATTCCCACTGTCCCTACCTACTATCCAGCGAAACCACAGCCAAGGGAACGGGCTTGGCGGAATCAGCGGGGAAAGAAGACCCTGTTGAGCTTGACTCTAGTCTGGCGCTGTGAAGAGACATGAGAGGTGTAGAATAAGTGGGAGGCCGGGCGCGCGCTCGGCGGTGCGGGGCGACCCGCCCGCCGGCGTCCCGGCCGTCGGTGAAATACCACTACTCTGATCGTTTTTTCACTTACCCGGTGAGGCGGGGGGGCGAGCCCCGAGGGGGGCTCTCGCTTCTGGCGCCAAGCGGCCGGCGCGCGCCGGCCGCGACCCGCTCCGGGGACAGCGGCAGGTGGGGA	TGAATTTTGTTGTTGTTTTATGCCTTGTTTATTCTTTTTATTGTTGTTGTACTTGTATTTTTATTTTAATAAATTAGACGGTAGCTAGGTTCGTAAGGACGCCACAGGCCAGTTAGGTAGCTCATAGTGAGTAGGGACAGAAACTTTAATTCATAACGCGTCAATTGCCACCTGATTTGGACCAATTTACTGGATATGACCTAATTTACCGGATTTGTCCAAGGTGGACGGGCCACCTTTACTTAACCCGGAAAAGGAGCATATATTAATTATATGTGTTCGAAATA
Zosterops borbonicus	Réunion grey white-eye	R/Bird	Aves	Passeriformes	Zosteropidae	-	R2-1_ZBo			TGGGACAATTAACACCTTCCCAGAGGCATTCAAGCAGCTGCTGGAGGGCCAGGAGATGCAAGCCACGATCAATCAATCAGCCCAGGACTGCTTTGGATGCCTTGAATCGATGAACCAGATCAAGAAAGCCACCCAAGATAAGAGAGATAAGACCAAGGAGACCCGGAAATTACAACMGCCAGGGAGACCTCCTCAGAAATGGATGAAAAAGAGGGCCATTAAAAGAGGTACCTACCTTTGCTTTCAGCGCCTGTTCCATCTTGATAGAGGAAAATTAGCCAGATATCTGGACGATCAGATGTTTATCAATGTGATATTCAACCCAGTGAGATCTACTCAACATTCAAAGCCAGATGGGAGACACCTGGATCATTCAAAAGCCTTGGGAACTTCAAAATC…
Corvus moneduloides	New Caledonian crow	R/Bird	Aves	Passeriformes	Corvidae	-	R2-1_CMon	VVKGATTVLMGISKPFLGPPIRLFQVSVGTQTSNSDWVDLVSRDFKPGTSSKSCGVDLVSLTSKHQVDPVAQNFPSGSPNSAENESDLVNLEFYRSDLCLDNVGGHFSVNWEGLSRLPEVFEHPTPQPSAEGGDHLPKDSEVIVLSDGEESGEHECGSALETSPPEPESTSETSPPEPATSTVPATSPPPPEDHEKQAPGDIPVVTIPDKNPPCPCCGTRVGGVGGLIEHLREAHGRRGVCFRCAKCGKESTNCHSIVCHVPKCRAKTETAPAGEWICEECGRDFQTKIGLGQHKRLAHPMIRNQERIAASHPKETSNRGAHKRCWTKEEEELLIKLEAQFEGNKNINKLIAEHIPTKTAKQISDKRRLLPRKPTEDVCEEPGVSHRTRRAAAGLKIEP…		CGGCTTAGGAGAGTATAGTTACGAACTGGGCATCGCTGCAGAGATCGCACCTCCTCGTGGTCCCGCTGGATACCCTGCGTAGGGTAACAAAGTCGATCTCTGCCCCAGTACGGAGTCGTTGGGAATCACCAGTTCAACGATCTCCTGCTAAATTTGGTGAAACAAATTCGAGGTAAAAGCCGCACGGCTATTGCCCTAAACCTGGCCCCAAGGTTTAAAGAAGAGGGCAAAAGATCGGTAAGTGGTGAAGGGGGCCACTACCGTTCTAATGGGAATCTCCAAACCATTTTTGGGGCCGCCGATACGCCTGTTCCAGGTATCGGTCGGCACCCAGACCTCCAATTCCGATTGGGTCGACCTGGTGTCCCGGGATTTCAAGCCGGGCACCTCGTCTAAGTC…		TAGCATAGACTGTTACTTTATTTTACTTTGTAAATGTTGTCCTGTAACATTTTATAACATATCTTCAATAAAGTTTCGGCGGGGGCTAGGGACGCAGGGCAGCCACAAGCCAGAACATCGCTCACGGTAAGTAGGGACAGGACGGAACTTTTCATAACGCGTCAATTACCACCCGATTTGGACCAATTTACCTGATTTGTCCAAGGTGGACGGGCCACCTCTACTTAACCCGGAAAAGGAACATATAGTACTTATATGTGTTCGAAAAA
Corvus dauuricus	Daurian jackdaw	R/Bird	Aves	Passeriformes	Corvidae	-	R2-1_CDa			GGCTTATGAGAGTATAGTTACAAACTGGGCACCGCTGCAGATATCGACATTCCTCGTTGGTCCCGCTGGATACCCGGCTGGGTTAACAAAGTCATCTCTGCCCCAGTACGGAGTCGTTGGGAATCACCAGCTCAAGATCTCCTCGAACTTTGGGGGAAACACAATTTGAGGTAAAAGGCCGCGCGGCTATTGCCGCGAAACTCGCCCAAGGGCTCAAAAAAGGAGGGCGAAAGATCGGTAGTGGTGAGGGGGCCAATCCGTTCTAATGGTAATCTCCAACCCCTTTTTGGGGCGCCGATACGCCTTACCAGGTACGGTCGGCWCCCAAACTCCACCTTCCTATTGGGTTGACCTGGGGGTCCCGGGATTTCAAGCCGGGCTCCTCGTCTCAGTCTGCGG…
Corvus corone corone (CoCo)	Carrion crow	R/Bird	Aves	Passeriformes	Corvidae	-	R2-1_CCC	AVKGATTVLMGISNPFLGPPICLYQVSVGTQTSNSDWVDLVSRDFKPGTSSKSCGVDLVSLTSKHQVNPVAQNFPSGSPNSAENELDLVNLEFYRSDLCLDNVAGHFSVNWEGLSRLPEVFEHPTPQPSAEGGDHLPKDSEVIVLSDGEESGEHECGGALETSPPEPETTSETSPPEPETSTVPATSPPPPEDHEKQAPGDIPVVTIPDKNPPCPCCGTRVGGVGGLLEHLREAHGRRGVRFRCAKCGKESNNCHSIVCHVPKCRAKTETAPAGEWICEECGRDFKTKIGLGQHKRLAHPMIRNQERIAASHPKETSNRGAHKRCWTKEEEELLIKLEAQFEGNKNINNLIAEHIPTKTAKQISDKRRLLPRKPTEDVCEEPGVSHRTRRAAAGLRIEP…		CGGCTTGGGAGAGTATAGTTACGAACTGGGCATCGCTGCAGAGATCGCACCTCCTCGTGGTCCCGCTGGATACCCTGCGTAGGGTAACCAAGTCGATCTCTGCCCCAGTACGGAGTCGTTGGGAATCACCAGTTCAACGAGCTCCTGCTAAATTTGGTGAAACAAATTCGAGGTAAAAGCCGCGCGGCTATTGCCCTAAACCTGGCCCCAAGGTTTAAAAAAGAGGGCAAAAGATCGGTAGGCGGTGAAGGGGGCCACTACCGTTCTAATGGGAATCTCCAACCCATTTCTGGGGCCGCCGATATGCCTGTACCAGGTATCGGTCGGCACCCAAACCTCCAATTCCGACTGGGTCGACCTGGTGTCCCGGGATTTCAAGCCGGGCACCTCGTCTAAGTC…		TAGACTGTTMTTTTATTTTACTTTGTAAATGTTGTTCTGTAACGTTTTATAACATATTTTCAATAAAGTTTCGGCGGGGGCTAGGGACGCAGGGCAGCCACAAGCCAGAACATCGCTCATGGTAAGTAGGGACAGGACGGAACCTTTCATAACGCGTCAATTACCACCCGATTTGGACCAATTTACCTGATTTGTCCAAGGTGGACGGGCCACCTCTACTTAACCCGGAAAAGGAACATATAGTACTTATATGTGTTCGAAAAA
Corvus corone	Carrion crow	R/Bird	Aves	Passeriformes	Corvidae	-	R2-1_CCo			ATGACTCTCTTAAGGCGGCTTGGGAGAGTATAGTACTAACTGGGCATCGCTGCAGAGCTCGCACCTCCCTCGTGGTCCCGCTGGGAATATACCCTGCGTAGGGTTAAACCAGCTCGATCTCTGCCCCAGTACGGAGTCGTGGGAACACCCAGTTTCACGAGCTCCTGCTAAATTTGGTGAAACAAATTCGAGGTAAAAGCCCGCGGCTATTGCCTAACCCTGGCCCCAAGGTTCAAAAAGAGGGCAAAAGATCGTAGGGGGCGGTGAAGGGGGCCACTACCGGTCTAATATGGGAATCTCCAAACCAAATTCTGGGAAAACCGCCGATATGCCTGTACCAGGTATCGGTCGTCACCCCAAACCTCCAATGCCGTGACTGGGTCCGACCTGGTGTCCCCG…
Corvus cornix cornix	Hooded crow	R/Bird	Aves	Passeriformes	Corvidae	-	R2-1_CCCo	AVKGATTVLMGISKPFLGPPICLYQVSVGTQTSNSDWVDLVSRDFKPGTSSKSCGVDLVSLTSKHQVNPVAQNFPSGSPNLAENELDLVNLEFYRSDLCLDNVAGHFSVNWEGLSRLPEVFEHPTPQPSAEGGDHLPKDSEVIVLSDGEESGEHECGGALETSPPEPETTSETSPPEPETSTVPATSPPPPEDHEKQAPGDIPVVTIPDKNPPCPCCGTRVGGVGGLLEHLREAHGRRGVRFRCAKCGKESNNCHSIVCHVPKCRAKTETAPAGEWICEECGRDFKTKIGLGQHKRLAHPMIRNQERIAASHPKETSNRGAHKRCWTKEEEELLIKLEAQFEGNKNINKLIAEHIPTKTAKQISDKRRLLPRKPTEDVCEEPGVSHRTRRAAAGLRIEP…		CGGCTTGGGAGAGTATAGTTACGAACTGGGCATCGCTGCAGAGATCGCACCTCCTCGTGGTCCCGCTGGATACCCTGCGTAGGGTAACCAAGTCGATCTCTGCCCCAGTACGGAGTCGTTGGGAATCACCAGTTCAACGAGCTCCTGCTAAATTTGGTGAAACAAATTCGAGGTAAAAGCCGCGCGGCTATTGCCCTAAACCTGGCCCCAAGGTTTAAAAAAGAGGGCAAAAGATCGGTAGGCGGTGAAGGGGGCCACTACCGTTCTAATGGGAATCTCCAAACCATTTCTGGGGCCGCCGATATGCCTGTACCAGGTATCGGTCGGCACCCAAACCTCCAATTCCGACTGGGTCGACCTGGTGTCCCGGGATTTCAAGCCGGGCACCTCGTCTAAGTC…		TAGACTGTTATTTTATTTTACTTTGTAAATGTTGTTCTGTAACGTTTAATAACATATTTTCAATAAAGTTTCGGCGGGGGCTAGGGACGCAGGGCAGCCACAAGCCAGAACATCGCTCATGGTAAGTAGGGACAGGACGAAATCTTTCATAACGCGTCAATTACCACCCGATTTGGACCAATTTACCTGATTTGTCCAAGGTGGACGGGCCACCTCTACTTAACCCGGAAAAGGAACATATAGTACTTATATGTGTTCGAAAAAT
Corvus brachyrhynchos	American crow	R/Bird	Aves	Passeriformes	Corvidae	-	R2-1_CBr			CGGCTTGGGAGGAGTATAGTTACGACTGGCATCGCTGCAGAGATCGCACCTCCTCGTCGTCCCGCTGGGATACCTGCGGTAGGGTAACCAAGTCGATCTCTGCCCCAGTACGGAGTCGTTGGGAATCACCAGTTCACGAGCTCCTGCCTAAATTTGGTGAACAAATTCGACAGGTAAAAAGCCGCGCGGCTTATTGCCCTAAACCTGGCCCCAAGGTTTAAAAAAGAGGGGCAAAAGATCGGTAGCGGTGAAGGGGCCACTACCGTTTCTTAATGGGAATCTCCAAACCATTTCTGGGCCGCCGATATTGCCTGTAACCAGGTATCGTCGGCACCCAAACCTCCAATTCCGACTGGGTCGACCTGGTGTCCCGGGATTTCAAGCCGGGCACCTCGTCTA…
Coloeus monedula	Western jackdaw	R/Bird	Aves	Passeriformes	Corvidae	-	R2-1_CMo	LRLFWDDVECLSCDISPSEIYSDFKARWETPGKFDSLGDFQINGKADNSAFRDLITAKEIEKNVQEMSRNSAPGPDGITLRDIKKMDPEFSQTMEIFNLWLTSGKIPDMVRGYRTVLIPTFNQAGRLKDINNWRPITIGSILLRLFSRILTARLTKACPLNPRQRGFIRAAGCSENLKLLQTIIRSAKRDHKPLGVVFVDIAKAFDTVSHRHILQGLQERCVDPHIVSLVSNMYENIRTSITTGKTQTDHIQIRVGVKQGDPMSPFLFNLAMDPLLCELETSGKGYHRGPSSVTAMAFADDLVLLSDSWENMKRNIRIVETFCDLTGLKTQGEKCHGFFIKPTKDSYTVNDCAAWTINGTPLNMIHPGESEKYLGLQIDPWTGLAKSDLSTKLENWLEK…		CGGCTTATGAGAGTATAGTTACAAACTGGGCACGCTGCAGAATCGCACCTCATCGTTGGTCCCGCTGGATACCCTACCTAGGGTAAACTAAGTCGATCTAGCCCCAGTACGGGAGTCGTTGGGAATCACCAGTCAACGATCTCCTGCTAAATTTGGTGAAACAAATTTGAGGTAAAAGCCGCGCGGCTATTGCCCGAAACCTGGCCCCAGGGTTTCAAAAAGAGGGCAAAAGATCGGTAGGTGGTGAAGGGGGCCACTACCGTTCTAATGGGAATCTCCAAACCACTTTTGGGGCCGCCGATACGCCTGTACCAGGTATCGGTCGGCACCCAAACTTCCAATTCCGATTGGGTTGACCTGGTGTCCCGGGATTTCAAGCCGGGCTCCTCGTCTAAGTCC…
Corvus hawaiiensis	Hawaiian crow	R/Bird	Aves	Passeriformes	Corvidae	-	R2-1_CHa	AVKGATTVLMGISKPFLGPPICLFQVSVGTQTSNSDWVDLVSRDFKPGTSSKSCGVDLVSLTSKHQVDPVAQNFPSGSPKSAENELDLVNLEFYRSDLCLDNVAGHFSVNWEGLSRLPEVFEHPTPQPSADGGDHLPKDSEVIVLSDGEESGEHECGGALETSPPEPETTSETSPPEPETSTVPATSPPPPEDHEKQAPGDIPVVTIPDKNPPCPCCGTRVGGVGGLIEHLREAHGRRGVCFRCAKCGKESNNCHSIVCHVPKCRAKTETAPAGEWICEECGRDFKTKIGLGQHKRLAHPMIRNQERIAASHPKETSNRGAHKRCWTKEEEELLIKLEAQFEGNKNINKLIAEHIPTKTAKQISDKRRLLPRKPTEDVCEEPGVSHRTRRAAAGLRIEA…		TGGCTTGGGAGAGTATAGTTACAAACTGGGCATCGCTGCAGAGATCGCACCTCCTCGTGGTCCCGCTGGATACCCTGCGTAGGGTAACAAAGTCGATCTCTGCCCCAGTACGGAGTCGTTGAGAATCACCAGTTCAACGATCTCCTGCTAAATTTGGTGAAACAAATTCGAGGTAAAAGCCGCGCGGCTATTGCCCTAAACCTGGCCCCAAGGTTTAAAAAAGAGGGCAAAAGAGCGGTAGGCGGTGAAGGGGGCCACTACCGTTCTAATGGGAATCTCCAAACCATTTCTGGGGCCGCCGATATGCCTGTTCCAGGTATCGGTCGGCACCCAAACCTCCAATTCCGATTGGGTCGACCTGGTGTCCCGGGATTTCAAGCCGGGCACCTCGTCTAAGTC…		TAGACTGTTATTTTATTTTACTCTGTGAATTTTGTTCTGTAACATTTTATAACATATTTTCAATAAAGTTTCGGCGGGGGCTAGGGACGCAGGGCAGCCACAAGCCAGAACATCGCTCATGGTAAGTAGGGACAGGACGGAACATTTCATAACGCGTCAATTACCACCCGATTTGGACCAATTTACCCGATTTGTCCAAGGTGGACGGGCCACCTCTACTTAACCCGGAAAAGGAACATATAGTACTTATATGTGTTCGAAAAA
Oenanthe melanoleuca	Eastern black-eared wheatear	R/Bird	Aves	Passeriformes	Muscicapidae	OMel1.0	R2-1_OMe	EYSYNLGIAAEIAPPRGPAGNPAKGDKVDLCPRTEPLGLATPTNSSQNSVKPISRQKPHGSLPETWPPGFIGAMPPTAQGGPIEMGENSGSDFGGGVWFRAPVRLSRVSVGSQTSPSDWVDLLSWNLNLFPGSKTQWVDLLPVHGVDLVSKNDRVNLAARNLPSKLSPDSAENELALVANLEFYRSDLQEGVHFSANREGLSGLPEVYEQLTPQPCAGDSLHANLPRDAKLFVLEQRCSEEKESEEAPETSPPTPGKPGGQTPEGTVTVTVPDKNPPCPCCGTRVNSVLALIEHLKGSHGRRRVCFRCVKCGKEGSNYHSIVCHFPKCRGAETEAAPAGEWICEVCGRDFQTKIGLGQHKRHAHPSVRNQERIVASHPKETSNRGAHKRCWTKEEEEML…	GCCCTCCGCGGCGGTCCCGCGGCCCGGCGCGGCCGCGGCCGGCGTCGGCCCCGCGGTTCGCGCGGGGGAGGGTCCCCGGGGGGGGTCCCCGGGCCGGCGCCCCGCCTCGGCCGGCGCCTAGCAGCCGGCTTAGAACTGGTGCGGACCAGGGGAATCCGACTGTTTAATTAAAACAAAGCATCGCGAAGGCCCGAGGCGGGTGTTGACGCGATGTGATTTCTGCCCAGTGCTCTGAATGTCAAAGTGAAGAAATTCAATGAAGCGCGGGTAAACGGCGGGAGTAACTATGACTCTCTTAAAA	GAGTATAGTTACAACCTGGGCATAGCCGCAGAGATCGCACCTCCTCGTGGTCCCGCTGGTAACCCTGCCAAGGGTGACAAAGTCGATCTCTGCCCCAGGACGGAGCCGTTGGGACTCGCCACCCCAACGAACTCCAGCCAAAACTCGGTGAAACCAATTTCTCGGCAAAAGCCGCACGGCTCATTGCCTGAAACCTGGCCCCCCGGTTTCATAGGGGCAATGCCTCCCACCGCCCAAGGTGGTCCCATTGAGATGGGTGAGAATTCTGGATCTGATTTTGGGGGGGGGGTCTGGTTTAGAGCGCCGGTACGCCTGTCCAGGGTATCGGTGGGCTCCCAGACCTCCCCCAGTGACTGGGTTGACCTGTTGTCCTGGAATTTAAATCTATTTCCAGGATCT…	TAGCCAAATGCCTCGTCATCTAATTAGTGACGCGCATGAATGGATGAACGAGATTCCCACTGTCCCTACCTACTATCCAGCGAAACCACAGCCAAGGGAACGGGCTTGGCAGAATCAGCGGGGAAAGAAGACCCTGTTGAGCTTGACTCTAGTCTGGCGCTGTGAAGAGACATGAGAGGTGTAGAATAAGTGGGAGGCCGGGCGCGCGCTCGGCGGTGCGGGGCGACCCGCCCGTCGGCGTCCCGGCCGTCGGTGAAATACCACTACTCTGATCGTTTTTTCACTTACCCGGTGAGGCGG	TGAAGGCGATAAAATTAGCAACCATTGGCTACAATATTACAGAAGCATACCTCACAGGAAGCTCCTCACTGCTTTACAACTTAGAGCCAACGTATACCCCACGAGAGAGTTCTTAGCTAGGGGGAGACAGGATAAATACATCAAGGCATGCAGGCACTGCGATGCAGCTATTGAAAGCTGCGCCCACATCATCGGCAACTGCCCAGTAACGCAGGACGCCCGGATCAAGAGGCACAATTACATCTGCGATGTGCTTCTTGAGGAGGCGAAAAAGAAGGACTGGGTGGTGTTCAAGGAACCGCACATAAGGGATACCACCAAGGAACTGTACAAGCCTGACCTGATATTCGTGAAGGACGCCCGTGCACTTGTGGTGGATGTGACAGTACGATACGAAGC…
Hirundo rustica	Barn swallow	R/Bird	Aves	Passeriformes	Hirundinidae	-	R2-1_HRu			CGGCTTGAGAGAGTATAGCTTACTAACTGGGCATCGCTGCAGAGATCGCACCTCCTCGTGGTCCCGCTGGCAGCCCTTCCCAAGGGTGACCAAGTCGATCTCTGCCCCAGGTACGGAGCCGTTGGGGCTCACCAGCCCAACGAACTCCTACCAAACTCGGTGAAACAAATTCCTCGGTAAAAGCCGCGCGGCTTCTTGCCCGAAACCTGGCCCCCCGGTTTCAGCAGGGGCAATGACTTCGGAGAGTGGACTGACCACCCACTCCCTCCTCGCCTTCGAACCTGGTCCCAATTCGTTGGCAAATTCCGGATCCGTCCTGGGGGGGGGGTCTGGGGGCCGCCGGTACGCCTGCTCAGGGTATCGGTGGGCACTCAGACCTCCCACTCCGACTGGGTAGAC…
Zonotrichia albicollis (recurated from kojima)	White-throated sparrow	R/Bird	Aves	Passeriformes	Passerellidae	-	R2-1_ZoAL_NH	NLAPRFDRGTGSGSGLTTHPEPESESGHDPTVPNPGPSLGAGEGAQPLPLLRVSVGTQTCEEDFITSRPTKLPGIESELGPLVKFSLEVYRSDLKGDVQFEGIHFPDNWGVLEGFPEVYEQLAPQPNGGDELNHSLPGDREGDVLGEDSSEKEKEAAPEALPSVQRARSEQLPDNIVKVTVPDKNPPCPCCGVRLNSVLALIEHLKGSHGRRRVCFRCAKCGRENFNHHSTVCHYAKCKGPQIERPPVGEWICEVCGRDFTTKIGLGQHKRHMHAMVRNQERIDASQPKETSNRGAHKRCWTKEEEELLMKLEVQFENHKNINKLIAEQLTTKTAKQISDKRRMLLKKGRGTTGNLETEPGMSHQSQAKVKDNGLGGDHLPGGPVVDKGTIGKPGQHLD…	CCGAGGCGGGTGTTGACGCGATGTGATTTCTGCCCAGTGCTCTGAATGTCAAAGTGAAGAAATTCAATGAAGCGCGGGTAAACGGCGGGAGTAACTATGACTCTCTTAAGG	CGACTTGAGAAGGTCTGGTTACAACTGGGCATAGCTGCAGAGATCGCGCCTCCTCGTGGCCCCGCTGGTAAGCCCTTAACAGGGTGACTAAGTCGATCTCTGCCCCAGTCCAGGAGCCGCTGGGTTTCACCAGCCCAGCGATTCCTTCCAAATTCGGTGAAACAAATTTCTCGGTGTAAGTCGCAAGGCTTATCACCTGAAACCTGGCCCCACGGTTTGACAGGGGCACCGGGTCGGGAAGTGGACTGACCACCCACCCCGAACCCGAGAGCGAATCTGGTCATGACCCAACTGTCCCAAATCCTGGTCCGTCTCTTGGAGCGGGGGAAGGTGCACAGCCACTACCCTTACTCAGGGTATCGGTGGGCACCCAAACCTGTGAAGAGGACTTTATAACAT…	TAGCCAAATGCCTCGTCATCTAATTAGTGACGCGCATGAATGGATGAACGAGATTCCCA	CTAGGTAGTCACATTGCACTTTCTGTAACTTGCACTGGGTGTGGGATGTGGGCCTGGGGTGTGGGTTATGGGGTATATATGTGGGATATTCTGGTGGGAATGTCCATTCACTGTATGCCTATCTTTTTAATAAAAAGACGGTAGCTAGGTTCGCGAAGCAGCCACAAGCCAATAGCCAGTTAGGTAGCTCATAGTGGGTAGGTGACAGGAACCTTTGACTCAGAACGCGTCCATTAACATCTAGAACGGACCAAACTTCGGACATGCACCGATTAACCGGATTTGTCCAAGGTGGACGGGCCACCTTTACTTAACCCGGAAAGGGAACATATATAGTTATATGTGTTCGTAATA
Colaptes auratus	Northern flicker	R/Bird	Aves	Piciformes	Picidae	Caur_TTU_1.0	R2-1_CAu	LDKMGRQLRSLFATIGTQTTPKDWLDVATTDNTRPPDEEIRVCWTGIEFVNSMIAENNIAYNPIWNEKLMILPEAYEGPTSPAREKGIRDQSLERSRNEDVDCPETPSSMSQLSILTASPELENTADTCPGTPLVRMPDDNPACPCCTTRAGNLTRLIDHLKRAHGKRKITFQCSRCERTNENHHSISCHIPKCKGVQEPTQIEGFRCEECNNCFKTKIGLGQHKRLAHPALRNRERIEASRPKETSKRGAHKQVWSQEETEMLQTLSQEFEGRKNINKLIAEKLTTKTAKQISDKRRLLKETLVPEKEKTPERKSRLKKGRTEIPSSGEGELIAHYRKTIKEKISSGKLPILQNTFKQIIEGKKDSLKILNEVAQDKYLHLFEKAIEQKAPKQSHRKP…	GTTCCCGCGGCGCGCGGCGCGGTGGCGGCCCGCGCGGCCGCGGCGTCGGCGCGCGGCTGGGCGGCGGCGGGTGTCCCCGGGGGGGTCCCCGGGCCGGCGCCCCGCCTCGGCCGGCGCCTAGCAGCCGGCTTAGAACTGGTGCGGACCAGGGGAATCCGACTGTTTAATTAAAACAAAGCATCGCGAAGGCCCGCGGCGGGTGTTGACGCGATGTGATTTCTGCCCAGTGCTCTGAATGTCAAAGTGAAGAAATTCAATGAAGCGCGGGTAAACGGCGGGAGTAACTATGACTCTCTTAAGA	AGTCTTATGACTCTCTTGAGAAATCATAGTTACTAACTGGGCTTAGCTGCAGAGGCCACACCTCCTCGTGGTCCCGCTGGATACCCTCCTGGGTAACTAAGTTGGTCTCTGCCCCAGTCTCCGGAGCTTTGATGCTCCAAACTATCAGTGAGCTCGCCACTGACTGGTAGTATTTTGGCGAAACAAACTTTAGTGGCAATTTAATTGCCACACGCTAGCCTAGCCCACGGCGTAGTTAGTTGGGCAAAGTCATTTGCTCTTTGAGGGGAGAGCTTCTGACTGATTCCTCCCTCACATTGACTTGACAAAATGGGTCGGCAACTGCGTAGCCTTTTTGCCACCATAGGCACCCAGACCACTCCTAAAGATTGGCTGGATGTTGCGACCACAGATAATACG…	TAGCCAAATGCCTCGTCATCTAATTAGTGACGCGCATGAATGGATGAACGAGATTCCCACTGTCCCTACCTACTATCCAGCGAAACCACAGCCAAGGGAACGGGCTTGGCAGAATCAGCGGGGAAAGAAGACCCTGTTGAGCTTGACTCTAGTCTGGCGCTGTGAAGAGACATGAGAGGTGTAGAATAAGTGGGAGGCCGGGCGCGCGCCGGGCCCGGCGGGGCGACCCGTCGGGCCGGCGTCCCGGCCGTCGGTGAAATACCACTACTCTGATCGTTTTTTCACTTACCCGGTGAGGCG	TAAGACACCCTGGCCGTAAGACTCCTTTGAAACCATATGAAGGTGCACATGGACCTATTCCGGTCTATGTAACAAACACCAGATGGTGGATTAGGAGCAGCCTTAACTTATCAGTGGAATCTCGTAATGATTACTAGCCTCATGACGCCGTCACATACCGATGAACGACATCTAATCGGTAATGCCGACTTCCCCCGGCTATGACCAAATGGGTGGACGGGCCACCCTCACTTAACCCGGAAAGTAACATACCTCGGTATGTTCGATAC
Picus viridis	European green woodpecker	R/Bird	Aves	Piciformes	Picidae	MNHN_PicVir_1.0	R2-1_PVi	LRTNFYTCLRRQLNRRHQKRANIKLSRKKTKKEWMRKRSKKRGEFLRFQRLFQLDRGKLATIILDEKDSAQCTIPLEEVGNTFKSRWESENIFQGLGTFQSVGRADNSAFKEMITEKEILKNIKDMNKKSAPGPDGITLNSLLKMDPDCKEIRELFNLWLLTGKIPDVVRGCRTILIPKSSAPERQNDINNWRPITIGSIILRLYSRILTARLAKACPINPRQRGFIQSSGCAENLKLLQLLIKNAKKQKNPLRVVFVDLAKAFDSVSHTHIIEVLKQKGVDDHIIDLIKDFYQNIHTVIKTKEGETESIGIKTGVKQGDPMSPLLFNLCIDPLLCKLEECGEGFQHGQGKLTALAFADDLVLLSSSQSGMEKNIEILEAFCDLTGLKTQGEKCHGFFI…	TGGGATTTTTTTAAAATTAATAAAGTTATTAATATTTTTATTAATTGTTCTGCCTATTGAATATTCATAACCTCCTTATGATCATAACAAATTCCTAATAAGATAGTCATTAAGATAATAAGATAGTCATAGTGAAGAAATTAATAACTAATAAGATAGAAAATTCTAGAATTTTTATCTAATAAGATAGAAAATTCTAATAAGATAGAAAAATAAGATAGAAATTAATAACTAATAAGACTAAACTAATAAGATAGTCATAGTGAAGAAATTCAATGAAGCGCGGGTAAACCGCGGGAGTAACTATGACTCTCTTGAGAA	ATCATAGTTACTAACTGGGCTTAGCTGCAGAGGCCACACCTCCACGTGGTCCCGCTGGATGCCCTTTGTGGTAACCAAGTTGGCCTCTGCCCCAGTCTCTGGAGCTTTGATGCTCCAAACTATCAGTGAGCTCGCCACTGACTGATAGTATTTTGGCGAAACAAAATTTAGTGGCAACTGAATTGCCACACGCTAGCCTAGCCCACGGCATAGTTAGTTGGGCAAAGTCAGTTGCTCTTTGAGGGAAGAGCTCCTGACTGATTCCTCCCTCACTTTGACTTGACAAAATGGGTCGTCAACTACGTAGCCTCTTTGCCACCATAGGCACCCAGACCACTCCTAAAGATTGGCTGGATGTTGCGACCGCAGATAATACGAGACCACCAGATGAGGAAATAC…	TAGCCAAATGCCTCGTCATCTAATTAGTGACGCGCATGAATGGATGAACGAGATTCCCACTGTCCCTACCTACTATCCAGCGAAACCACAGCCAAGGGAACGGGCTTGGCAGAATCAGTGGGGAAAGAAGACCCTGTTGAGCTTGACTCTAGTCTGGCGCTGTGAAGAGACATGAGAGGTGTAGAATAAGTGGGAGGCCGGGCGCACGCCGGGCCCGGCGGGGCGACCCGTCGGGCCGGCGTCCCGGCCGTCGGTGAAATACCACTACTCTGATCGTTTTTTCACTTACCCGGTGAGGCGGGGAGGTGAGCCCCGAGGGGGCT
Melanerpes formicivorus (MeFo)	Acorn woodpecker	R/Bird	Aves	Piciformes	Picidae	bMelFor1.0.a	R2-1_MFo	LHKMVRQLRSLFVTIGTQTSPADWLEVATKRDMRLPDEEIGVCLAGIEFMNSMIANDNTAYDPIWNEKLIVLPEVYVGPTSPAHGKDIRDESTERSRNEEVECPETPSSMSQLSILTASPELDNTADICPGTPLVKMPEDNPTCPCCTTRAGNMTRLIDHLKRAHGKRKINFQCSRCGKTNEKHHSISCHLPKCKGVQEPTQVEGFMCEECKKCFKTKIGLGQHKRLAHPALRNAERIEASRPKETSKRGAHKKIWSQEETELLQKLNQEFEGRKNINKLIAEKLTTKTAKQISEKRRLLRETVVPEREKTQESKSRLKEERTVIPSSGERELLAHYKKIINEKMTSGKLPILKNTYKQIIEGKTDSLKLLNEVAQDQYLYLFEKSIEQKVPKKSQRKL…	CGCCGCCCCCCGGCCCTCGGTCCGCGGGGGCCGGAGGGTTCCCGCGGCGCGCGGCGCGGTCGCGGCCGCGCGGCCGCGGCGTCGGCGGGTGTCCCCGGGGGGGGTCCCCGGGCCGGCGCCCCGCCTCGGCCGGCGCCTAGCAGCCGGCTTAGAACTGGTGCGGACCAGGGGAATCCGACTGTTTAATTAAAACAAAGCATCGCGAAGGCCCGCGGCGGGTGTTGACGCGATGTGATTTCTGCCCAGTGCTCTGAATGTCAAAGTGAAGAAATTCAATGAAGCGCGGGTAAACGGCGGGAGTAACTATGACTCTCTTAAGA	AGTCTCAGGACTCTCTTGGGAAATCATAGTTACTAACTGGGCTTAGTTGCAGAGGCCACACCTCCACGTGGTCCCGCTGGATACCCTCCTGGGTAACTAAGTTGGTCTCTGCCCCAGTCTCTGGAGCTTAGACGCTCCTATTTATCAGTTAGCTCGCCACTGACTGATAGTATTTTGGCGAAACAAATTTTAGTGGTGATTTAATTGCCACACGCTAGCTCAGCCCACGGCGCAGTTAGTTGGGCAAAGTCAGTTGCTCTTTGAGGGAAGAGCTTCTGACTGATTCCTCCCTCACATTGACTTCACAAAATGGTTCGGCAACTACGTAGCCTTTTTGTCACCATAGGCACCCAGACCAGTCCTGCAGATTGGCTGGAGGTTGCGACCAAACGTGATATG…	TAGCCAAATGCCTCGTCATCTAATTAGTGACGCGCATGAATGGATGAACGAGATTCCCACTGTCCCTACCTACTATCCAGCGAAACCACAGCCAAGGGAACGGGCTTGGCAGAATCAGCGGGGAAAGAAGACCCTGTTGAGCTTGACTCTAGTCTGGCGCTGTGAAGAGACATGAGAGGTGTAGAATAAGTGGGAGGCCGGGCGCGCGCCGGGTCCGGCGGGGCGACCCGCCGGGCCGGCGTCCCGGCCGTCGGTGAAATACCACTACTCTGATCGTTTTTTCACTTACCCGGTGAGGCGGGGAGGCGAGCCCCGAGGGGGGC	TAACAAACACCAGATGGTTGAAGGGGAGCAGCCCTAATTTATCAGTGGAATCTCGTAATGATTATAATGTCATGACGCCGTCACATACCGATGAACGACATCTAATCGGTAATGCCGACTTCCAACCGGCTATGACCAATGGGTGGACGGGCCACCCTCACTTAACCCGGAAAGTGACATACCTCGGTATGTTCGATAC
Melanerpes aurifrons	Golden-fronted woodpecker	R/Bird	Aves	Piciformes	Picidae	OU_Melaur_1	R2-1_MAu	KCFKSKIGLGQHKRLAHPALRNAERIEASRPKETSKRGAHKKIWSQEETEILKKLNQEFEGRKNINKLISEKLTTKTAKQISEKRRLLRETVVPEREKTQESKNRLKEERTVIPASGERELLAHYKKTINEKMTSGKLPILKNTYKQIIEGKIDSLKLLNEVAEDQYLYLFEKSIDQKAPKKSQRKPQQKKPQKEWMRKRARKRGEFLRFQRLFRLDRGKLANMILDEKDSVQCTIPLEEVSNTFRSRWESQNLFQGLGAFQSVGQADNSAFKEMITEKEILKNIRDMNKKSAPGPDGITLKALLKMDPNCEEIKELFNLWLLTGKIPDVIRGCRTILIPKSSAPERQNDINNWRPITIGSIILRLYSRILTARLAKACPINPRQRGFIQSSGCAENLK…	GTCCGCGGGGGCCGGAGGGTTCCCGCGGCGCGCGCGGCGCGGTCGCGGCCGCGCGGCCGCGGCGTCGGCGCGCGGCTGGGCGGCGGCGGGTGTCCCCGGGGGGGTCCCCGGGCCGGCGCCCCGCCTCGGCCGGCGCCTAGCAGCCGGCTTAGAACTGGTGCGGACCAGGGGAATCCGACTGTTTAATTAAAACAAAGCATCGCGAAGGCCCGCGGCGGGTGTTGACGCGATGTGATTTCTGCCCAGTGCTCTGAATGTCAAAGTGAAGAAATTCAATGAAGCGCGGGTAAACGGCGGGAGTAACTATGACTCTCTTAAGA	AGTCTTAGGACTCTCTTGAGAAATCATAGCTGCTAACTGGGCTTAGTTGCAGAGGCCACACCTCCACGTGGTCCCGCTGGATACCCTACTGGGTAACTAAGTTGGTCTCTGCCCCAGACTTTGGAGTTTAGATACTCCAAATTATCAGTTAGCTCGCCACTGACTGATAGTATTTTGGCGAAACAAATTTTAGTGGTGATTTAATTGCCACACGCTAGCTCAGCCCACGGCGTAGTTAGTTGGGCAAAGTCAGTTGCTCTTGGAGGGAAGAGCATCTGATTGATTCCTCCCTCACATTGACTTCACAAAATGGTTCGTCAACTACGTAGCCTTTTTGTCACCGTAGGCACCCAGACCAGTCCTGCAGATTGGCTGGAGGTTGCGACCAAACGTGATATG…	TAGCCAAATGCCTCGTCATCTAATTAGTGACGCGCATGAATGGATGAACGAGATTCCCACTGTCCCTACCTACTATCCAGCGAAACCACAGCCAAGGGAACGGGCTTGGCAGAATCAGCGGGGAAAGAAGACCCTGTTGAGCTTGACTCTAGTCTGGCGCTGTGAAGAGACATGAGAGGTGTAGAATAAGTGGGAGGCCGGGCGCGCGCCGGGTCCGGCGGGGCGACCCGCCGGGCCGGCGTCCCGGCCGTCGGTGAAATACCACTACTCTGATCGTTTTTTCACTTACCCGGTGAGGCGGGGAGGCGAGCCCCGAGGGGGGCTCTCGCTTCTGGTGCCAAGCGCCCGGCGCGTGCCGGGCGCGACCCGCTCCGGGGACAGCGGCAGGTGGGGAGTTTG…	TAACAAACACCAGATGGTTGAAAGGGAGCAGCCCTAATTTATCAGTGGAATCTCGTAATGATTATAATGTCATGACGCCGTCACATACCGATGAACGACATCTAATCGGTACTGCCGACTTCCAACCGGCTATGACCAACGGGTGGACGGGCCACCCTCACTTAACCCGGAAAGTGACATACCTCGGTATGTTCGATAC
Dendrocopos noguchii	Okinawa woodpecker	R/Bird	Aves	Piciformes	Picidae	Dendrocopos noguchii_ver1.0	R2-1_DNo	REELLTYSSLTLSRMGRQLRCLFTTIGTQTTPRDWLDVATRHDMRPPDEEIGVCLAGIEFVNSTIAWDDTAYNPVWNEKLILLPEVYDRPTFPSGGEDIRDQSHEWSREEDVGCHEASSPTSQLSIPTMSPEPGDVADAYPGTPLVKLPADNPACPCCAIRTGKLTSLVDHLKRAHGKRKINFQCSQCGRTNEKHHSISCHIPRCKGIQEPTQAEGFLCEECGTCFKTKIGLSQHKRLVHPALRNLERIEALRPKETSKRGAHKQIWSQEEIELLQKLNQEFEGRRNINKLIAEKLTTKTAKQISDKRRQLREIVVSEKKNTSESKSRLKQERTEIPSFDEGELTSHYRRTIGEKIALGDLPILQNRFEQIFKGEKDSLEILNEVAQDKYLYLFELAIE…	GTGAAGAAATTCAATGAAGCGCGGGTAAACGGCGGGAGTAACTATGACTCTCTTAAGG	TGTCATAGTTACTGGCTGGGCTTAGCTGCAGAGGCCACACCTCCTCGTGGTCCCGCTGGATGCCCTTTTGGGTAACTAAGTTGGTCTCTGCCCCAGTTTCCGGAGCTTTTGCTCCAAACTATCAGTCAACTCGCCACTGACTGATAGTATTTTGGCGAAACAAATTTTAGTGGCAATTTAGTTGTCACGCGTTAGCCTGGCCCACGGCATAGTTAGTTGGGCAAAGTCACTTGCTCTTAGAGGGAAGAGCTTCTGACTTATTCCTCCCTCACATTGTCCCGCATGGGTCGTCAACTACGTTGCCTTTTTACCACCATTGGCACCCAGACCACTCCTAGGGATTGGCTGGATGTTGCGACCAGACACGATATGAGACCACCAGATGAGGAGATTGGGGTA…	TAGCCAAATGCCTCGTCATCTAATTAGTGACGCGCATGAATGGATGAACGAGATTCC	TAAGACATCTTTGGCCTAAGACTTCCTTGACGCCACATGAAGGTGCGCATGGGCACTGTGTTGTCTATGCAATAGTCACCCGATGGTCGATTGGGAGCAGCCTTAATTCAACAGTGGAATCTTGTAATGATTATATTTATCATGACGCTGTCACATGCCGATGAACGACATCTAATCGGTAATGCCGACTACTTGCCGGCTATGACCATGGGTGGACGGGCCACCCTTACTTAACCCGGAAAGTGACATGCTCCGGCATGTTCGATAAA
Dryobates pubescens	Downy woodpecker	R/Bird	Aves	Piciformes	Picidae	bDryPub1.pri	R2-1_DPu		ACAGTATAACTAAGGTTGGAAGAGACCCCAAGGATCATCAAGTCCAACCTGTCCCAACAGACCTCATGACTAGACCATGGCACCAAGTGCCACGTCCAATCTCCCCTTGAACACCTCTAGGGACAGTGACTTCACCACCTCCCTGGGCAGCACATTCCAATGACAAATGACTCGCTCAGTGAAGAACTTTTTCCTCACCTCAAGTCTAAACCTCCCCTGGCACAGCTTGAGACTGTGTCCCCTTGTTCTGGTGCTGGTTGCCTGGGAGAAGAGACCAACCCCTTCCTGGTTACAACCACCTTTCAGGTAGTTGTAGAGGGCAATGAGGTCACCCCTGATCCTTCTCTTCTCCAGGCTAAACAATCCCAGCTCCCTCAGCCTCTCCTCATAGGGCTTGTA…	CATTTGCTCTTGAGAAGTCAGAGTTACTAACTGGGCTTAGCTGCAGAGACTTCAATGTCCATGTGGTCCTGCTCCATACCCTTTTGTGTAACTAAGTTGGTCTCTGTCCCTGTCTCTGGAGCTTTGATGCTCCAATCTATCAGTCAGCTTGCCACTGACTGATAGTAAAACAAACTTCAGTGGCAATTTAATTGTCACCTGTTAGCCTAGCCCACAGTGCAGTGAGTTGGGCAGAGTCAGTTGCTCTTGGAGGGAAAGGCTTCTGACTGATTCCTCACTCACACTGACTTGACAAAATGAATTGTCAACTACATAGCCTTTTTGTAACCATAGGCACCCAGACCTGTTGCACAGATTGGCTGGAGGTTGTGACCAAACCAGAAATGAGACTACCAGATG…	GTTTATCCCTTCCATTAAGATTCTTCATGTATAGTGTTACCATGAAAATTAAATTACACAAGAGACAACTTTTTCCCTGTAATTTTTATCTTTTGAAAGGGGAAAAAGAGTAGTGTCTTCAATATAACAAAGAACAGAAAGACTAGGTTGCAATGATTTCTGGAAAAGCAACAAAAATTACTTCTATTTGGGCTTTTATAGCCCAAATCTGTGCAATTAATTGTTAAGAATAGGAAAACACTTAAATGATTGTAATTAATGTTAACCTTTTGCTATACAAGGAACATTATGCCCATACATTATTAGGGAACTTGTTAAAGTCTTCTCTTAAATG
Tricholaema leucomelas	Acacia pied barbet	R/Bird	Aves	Piciformes	Picidae	GCA_013400475.1	R2-1_TLe	RILPPHYSDNMGRQMHCFFATIGTQTCPKEWEEIMTTHTPQCPDGEVMDAGLAGVEFVNSKAAEDLAETTALWEDKLRGLPDVYDVPMSQPRETGIQHQSQDTSDIEDVDIEDVDRPSTPGATDELLMLTASPESETTTDTSPGTPVLRMPDDNPACPCCATRVERLTRLIDHLKRAHGKRKLIFQCSRCGKTNENHHSISCHLPKCKGAQEPTQREEFVCEECDRTFKSKIGLGQHKRLAHPALRNAERIQATRPKENSQRGAHKRVWTQEELELLHKLNKEFEGRKNINKLITEHLPSKTAKQISEKRRLRNQPVQTNSEETPSQKSKLMEEKGRLSDIPSLLRGDIKAQYRETIRKWLRKGKLSTLQHVFEQIIEGEENSLKLLNEVAGKEYSYFF…	ATGTGATCAACAAAGTCTCCACCATGGCAATGCAAAGGCCCGCGGCGGGTGTTGAAGCGATGTGATTTCTGCTCAGTGCTCTTAATGTCAACGTGAAGAAATTCAATGAAGCGCGAGTAAATGGCGGGAGTAACTATGACTCTCTTTATGA	GAAGTTGTGACTCCCTTGAGAAGTTATAGTTGCTAACTGGGCTTAGCTGCAGAGACCACACCTCCTCGTGGTCCCGCTGGATACCCTAACCGGGTAACTAAGTTGGTCTCTGCCCCAGTCGCCGGGAGCATTTTTTGCTCTCACCTACCAGTCACACTCGCCACTGACTGGTGGTAGTTTGGCGAAAACCATCTTTAGTGGCAATTGAATTGTCACACGGCGGCCTAGCCCACAGCGTGCTTAGTTGGGCTATAGTCAGAGCCTCTTGGGGGAGGGGTGTCTGACGTATTCTTCCCCCACATTACAGTGACAATATGGGTCGGCAAATGCACTGCTTTTTTGCCACCATAGGCACCCAGACCTGTCCTAAGGAGTGGGAAGAGATTATGACTACACATA…	TGACCAAATGGGTGGACGGCCCACCCTTACTTAACCCGGAAAGTGGCACACCTCGGTGTGTTCGATAAATAGCCAAATGCCTCGTCATCTAATTAGTGATGCGCATGAATGGATGAACGAGATTCCCACTGTCCCTACCTACTGTCCAGTGAAACCACAGCCAAGGCAACGGGCTTCACAGAATCAGCGGGGAAAGGAGACCCTGTTGAGCTTGACTCTAGTCTGGCGCTGTAATATATTCTACTTTTTTATTCTATTCTAACATGGACCTAAATGTTACAGAAAGACTAAAGGAAGAGGAGAGGCACATTTCTCCCTTTGAGGATAAAAAGATTAAAAAAAAATAATTTTTTGGAAAAAAAAATCTTCAGGGAAAAAACAGCATATGGCAAACATACA…
Amazona autumnalis	Red-lored amazon	R/Bird	Aves	Psittaciformes	Psittacidae	GCA_024331665.1	R2-1_AAut	KIPDKNPSCPCCGNVTGKLSGLIEHLKRAHGKKKILFQCARCGKTDVKHHSIACHFPKCKGPVETSPERSWKCEVCEKTFETKIGLGQHKRLVHPVTRNLERITATRPKTGTMRGAHRRCWTEDEVELLRKLDKQYEGQKNINKLIAEHLPTKTTKQIGDKRRDLRKSPVKKGKDQGQMKHLELEGEHLVEGEHLVCVGSEKEGGLRSRYRKTVSEWVTSGKLSILRGMFEQVIEGEEDPAKVAEKAMKDCLACLASKSLELKAGQGRPRQVAQTARPSEPPKGWMKKRAVKRGRFLRFQRLFYLDRGKLAGIILDSVESLKCGIPQDEIHDVFKSRWESPGTFKGLGAFRSKGLADNSAFEAMITAKEISKNIQEMNKNSAPGPDRLSLRDIIKIDPH…		CAGATACTGCCCCCCTATCGTCTGGCCTCACCGACCATTCGATAGATTCGGCTTGGTGATCTAAACTCCTGGCAACGATTTTTAGTTGCTGCCCAAAGCCTCGCCTACGGGCACAGTTGGGCTCAGTCACACAGCACTTGAGGGGGTGTTGTTTGACTTATACTACTCCTCTATCTGGACTGGCAAAATGGGTCGGCCGATGCGAATTTCCTTCGTGTCGGTGGCCACACAAACAAGTCCTTTGGACTTGCGTGACAATGTGGTATCTTATTCCATCAGAGACCACAAAATTGGGGGATTGCTGGATGTGAGATTTGATATAAGGGGATTGGAGTTTACTAACTCTGATCTGGAGGGTCTGACAAGCCAGCAATCTCCCACCCTGATTGACCTCCTGGC…	TAGCCAAATGCCTCGTCATCTAATTAGTGACGCGCATGAATGGATGAACGAGATTCCCACTGTCCCTACCTACTATC	TGACTTTTGTTACTGTTTCGGTTACATTGTTCCTTTTTGCTGTATTACTGTTGGTTGTTCTTATTGCATTTATTGTTCTGTCTTATATTGTTCTTGCTATATTATCATTCATTGCCTTGTTGTATTACTATCAATTCTTTAATAAAACTACCCCTGGTACTCCTGCTCTGTTCCCTTGGCACTGGAAAGGTCGGGAGAGTAATTTGGAACTCGTATTCATGACGTGTCACATCAACCTAAATTTTGACAAAATATTAATTGGACTTGACAAATTTTGCCGAATTGGACTATTCACTGGATTGGACACAGGTGGACGGGCCACCTTTACTTAACTCGGAAAAGAAACACATATACTTTTATGTGTTTGTTAAA
Rhea pennata	Darwin's rhea	R/Bird	Aves	Rheiformes	Rheidae	bPtePen1.alt	R2-1_RPe	TWGTGSPGCIRTPIDMAHNPRGVVYFISVGTQTGEILPEPAVLLPAVITSSDGVRLTQNLTFFNSAYDGERERDLPSFLDCVKDLPEVYEALSSTESPTNVGAGMSVRQEWDEEDDVPVTPSRPAISPPIVTSPILGARGPDATDASTPIVKVPEQHPACPCCGTRIGKMAALIEHLRRAHGRRRILFQCSRCGRTNEKHHSIACHFPRCQGARLEPEEGEGLEDMKERCEECGRVFKTKSGLSQHKRLVHPLIRNLERIEQARPKGKGMKGMHKSCWSEEETALLIELEQRYKNEKFINKLIAKHLPMKTAKQISDKRRQLATTRSTTTSPEKAVPGDVPVESVEVQFVKKEYRRYVAEAINSGPQSSIWKDACKKILEGVEDSGKIVLMTSEQCLSQ…	GCGACTCTGGACGCGCGCCGGGCCCTTCCCGTGGATCGCCCCAGCTGCGGCGGGCGCCGCCCGCCCCCTCCCTCCCTCCTCCCCGAGCCCCAGCAGCCGCCGCCGCCCCCCCCTCCACCCGTCCGCGGGGGCTGGGGGTGCCCCGGCGCGCGCGCGGCTGCCGGCGACGGGGGGGGAGCCGGGGTCCCCGGGCCGGCGCCCCGCCTCGGCCGGCGCCTAGCAGCCGACTTAGAACTGGTGCGGACCAGGGGAATCCGACTGTTTAATTAAAACAAAGCATCGCGAAGGCCCGCGGCGGGTGTTGACGCGATGTGATTTCTGCCCAGTGCTCTGAATGTCAAAGTGAAGAAATTCAATGAAGCGCGGGTAAACGGCGGGAGTAACTATGACTCTCTTAAGG	CGGGACAGTAGTTACTAACTGGGCATAGCTGCAGAGGTCACACCTCCACGTGGTCCCGCCGGATGCCCATTATTTTGGGTAACTGAGCTGGCCTCTGCCCCAGTGTGTTTGTTATAGTCGCTTCCACCCTATTGATTGAGTTCACCGTCCAATCAATAGTATTCTAGGTGACGCAAAATTCTCGACCGCAGGTTTCTACTCTGCGTGTCCAAAGCCCTTTGCCTGAGGGCTTATCCTAAAGGCGCACCAGTTGAACTTGGGGGACTGGTTCTCCTGGTTGTATCCGAACCCCCATAGACATGGCTCACAACCCTAGAGGAGTTGTGTATTTCATATCGGTGGGCACCCAAACGGGAGAGATTCTCCCGGAGCCTGCAGTGCTGTTGCCTGCAGTGATAA…	TAGCCAAATGCCTCGTCATCTAATTAGTGACGCGCATGAATGGATGAACGAGATTCCCACTGTCCCTACCTACTATCCAGCGAAACCACAGCCAAGGGAACGGGCTTGGCGGAATCAGCGGGGAAAGAAGACCCTGTTGAGCTTGACTCTAGTCTGGCGCTGTGAAGAGACATGAGAGGTGTAGAATAAGTGGGAGGCCC	TGAGTTCTTTATTATATTATAATAGCCTCTCTATATTCCATCGTATATTCCATCGTCCTTCTTCGGAAGGCAAGAGCAAAATTCTTCACACAGACGACAGAGCTTGCTCCGTCTTCTGGAAGCGCTGAATTTTGCCCTTGCTCGCTCCCTTGTGGTTGAGCGATAACTGTGGGGACATAAGATCTGGTTTCCCAAATGACCGTCACCGAATTTGACTCAGGCGGACGGGCCGCCTTTATAACCAACCCGGAAAAGAAACCGAAAGGTTTGTAAAA
Nothocerus julius	Tawny-breasted tinamou	R/Bird	Aves	Tinamiformes	Tinamidae	GCA_013398735.1	R2-1_NJu	TPADMLTNPSRSQAVHFVSIATQTGELSREVIRVPTAVSSEEVFHLTQSLTFYNSDFVSLDESIPESSHDCLKDLPEVYEVLEHARSPLMTGDKKALEDKVEDGGLNSPSVPTTAPPDVDSTILGTPGRTADMRTLVVKVPDEHPACPCCSIRTGKIEALIEHLNRNHDQQRVLYQCSRCGKTKEKYHTIACHFPQCQGAPAEPKEGAWEEPEKWQCEECGRQLKTKSSLWQHKKSVHPVTRNLKQLEMSPPKEKRMREMHNSSWTEEETALLIELEEQFKNMPYINKLIAEHFPLKSTNQICKKRRKLRRLALLRKAEQLQKGDRPVEKKKAEMVKKVYKNNVAEMMRVGTLPSAIAFEKVLENDEDLLETINVSGEELLTQVVGQVITAHVKQRRKC…	TTGAAGTGGGAGGTAGACGTGTCAAACAACAACATAGGTGTGCTAAGGTGAGTCACTTTTCCAAAGAGATTTTGTTAGCCTAAGGCCTTCCTTGCGAAGGCAACAGGAAAATTCTTCACGCAGGCAAGGGGAGCTTGCTCGGTCTTCTGGACTGCTCCGTTTTGCTTTACCCCGCCTCTGTTTGTGGTGGAGGTGGCAGGTGGGATGTGAGATGTGGTCGCAAATGATGTATACTTGGTTGGCTTATAAGGCCTTCAAGGCCTCTCGTTTCAGGTGCTCCTTGGAAAGCATCAGCTGTGGAACTTGAATGAGGCTATAAGAATGTCAGACTTCATGGTGAGTTCTGGAAGGACCCTTGTAAGAAGCACCTTTCTTAGACAAAGACCTTTGTGGAGGGAA…	TGGGACCATAGTTACTAACTGGGCATTGCTGCAGAGGCAACACCTCCTCGCTGGTCCCGCTGGACCCCTATTTTTGGGTGACTAAGCTTGCCTCTGCCCCAGTCTAGTTACTCTCTCCCTACTGACCAGAAATCACCAGCTGCTCAGTAGTATCTCAAGGTGACTCCAGATTTATCTGACCCAAGATCTCTCATCTCTAGGTCATAGTCCTTTCCCTTGGTGCTTCAATTTGGCATCCAAATTGAATTTGAGGGATTGGTTCTTCTGAGTTAATCCAAACCTCTATAGACATGTTTTCTAAACCAGTGAAACCCTGGGTCGTAAAGTTTGTTTCTGGGGCCACGCAGGCTGAGGAATTGCCCAGTGATACTGCAAGGACACATGCTGTGGTTGTTAAAG…	TAGCCAAATGCCTCATCATCTAATTAGTGATGCGTATGAATGGATAAAGAAGATTGCCGCCGTCCCTACCTACTATTCATTGAAACGACAATCAAAGGACTAAGTTGGAGGGCCCAGGCATGCACAGCCTGTGCTGTGAGCTGGACAGTGCTGAAATACCTCTACTTCGATTGCTTTTGCATTTCCCTGGTGAGATGGGGGGGGGGGCGGAGTGGTGGTGGTGGTGGTAGCATTACTGCAGTATGTCGGCAAGCGATGAGCATGTGTGGCACCCACTTCCCTGTCAGTCTGGCTAAGATAATGGTTCCCCATGGGCAGATGTAGCACCTCTACTTCTCCCCATGGAAGGGCGAGGTGGAGGGGTGCCTGGGAGACAGGTGAAGGGGAATGAAGAGGTGG…	TAGTTTCGTACTGATGTCTAATGTAATAAGTGATTTTGCTCTACTGTATGTTATATACTGTATGTAAGATGTATTTCTATGTGAAGGTAACAGTAAAATTCTTCACACAGACAACACGAGCTTGTTCTGTCTTGGGGACTGGTGAATTTTGCTTTTGCCCATCTCTCTCTGTGGTGAGCTTATTGGTGGGATATTGAGATATGATCGCAAATGGCACGTGCTAAAGGGATTTGACGTGGGTGGATGGGCCACCTCCCAACCCCCTCCTGGAAAAGTACCCTGCATCATCCAGGGTTCAATAAA
Cacatua alba	White cockatoo	R/Bird	Aves	Psittaciformes	Cacatuidae	GCA_024361745.1	R2-1_CAl	PLPQWGKYSYFPPIVWPHRPFDRFGAVIQTPGNDLQSLPKASPTGTVGLSHTALEGVLFDLYYPSNWTGKMGRPMRISFVSVATQTSPLDLRDNVVSCSIQGHKTGGLLEARFEIRGLEFVNSALEGLTSQQSPTLIDLLAVLPEVYEVPNSLSLRDKNTCPTPVEDENEGEESSPLGDVAGTSPLPSTPVLRPRDDLPAESTPVVKIPDKNPPCPCCGNVTGKLSGLIEHLKRAHGKKKILFQCARCGRTDVKHHSIACHFPKCKGPVEASPERSWKCEVCEKTFETKIGLGQHKRLVHPVTRNLERITAARPKTGTMRGAHRRCWTEDEIELLRELDKQYEGQKNINKLIAEHIPTKTAKQIGDKRRDLRKSPVKKGKDHGQEKHLELEGEHLVEGE…	TGTCAAAGTGAAGAAATTCAATGAAGCGCGGGTAAACGGCGGGAGTAACTATGACTCTCTTAAGA	TGGGATCATAGTTACTAACTGGGCTGAGCTGCAGAGGTTACACCTCCTCGTGGTCCCGCTGGATGCCCTTCGGGGTAACCAAGTTAACCTCTGCCCCAGTGGGGGAAGTATAGCTACTTCCCCCCTATCGTCTGGCCTCACCGACCATTCGATAGATTCGGAGCGGTGATACAAACTCCTGGCAACGATTTGCAGTCGCTGCCCAAAGCCTCGCCTACGGGCACAGTTGGGCTCAGTCACACGGCACTTGAGGGGGTGTTGTTTGACTTATACTACCCCTCTAACTGGACTGGCAAAATGGGTCGGCCGATGCGAATCTCCTTCGTGTCGGTGGCCACACAAACAAGTCCTCTGGACTTGCGTGACAATGTGGTCTCCTGTTCCATCCAAGGCCACAAA…		TAATTACTGTTACTGTTGTGGTTTTATCTTGTTTTGTGCTGTATTACTGTTGGTTGTTCTTATTGCATTGATTGTTCTGCCTTTTATTGTTCCTGCTATGTTATCACCCCTTCCCTTGCTGTATTGCTATTGATCCCTCAATAAAACTACCCCTGGTACTCCTGCTCTGTTACCTTGGCACTGGAAAAGTGGGGAGAGTAAGTCGGAACTCGTATTCATGACGTATCACATGAACCCAAATTTTGACAAAATTTGAATTGCACTTGACAAACTTTACCAAATTGGACTACTTCCTGGATTGGACACAGGTGGAC
Coracopsis vasa (CoVa)	Greater vasa parrot	R/Bird	Aves	Psittaciformes	Psittaculidae	GCA_026283785.1	R2-1_CVa	PLPQSGNYSYFPPIVWPHQPFDRFGLVIQIPGNDLPSLPKALPTGTVGLSHTALEGVLFDLYYSSNWTGKMGRPMRISFVSVATQTSPLDLRDNLVSCSTKDHGGLLEVRFEIRGLEFVNSDLVGPKGQQSPTLIDHLALLPEVYEVSNSLSLRDENTCPTPVEIENEEEESSPLGATARTSPLPSTPVSRSCDDLPTESTPVVKIPDKNTSCPCCGNVTGKLSGLIEHLKRAHGKKKILFQCARCGRTDVRHHSIACHFPKCKGPVEASPERSWKCEVCEKTFETKIGLGQHKRLVHPVTRNLERIAATRPKAGTMRGAHRRCWTEDEIELLRKLDKQYEGQKNINKLIAEHIPTKTTKQISDKRRDLHKSPVKKGKDHGRKKHLELEGEHLVEGEHL…	CCAGTGCTCTGAATGTCAAAGTGAAGAAATTCAATGAAGCGCGGGTAAACGGCGGGAGTAACTATGACTCTCTTAAGA	CGGGATCATAGTTACTAACTGGGCAGAGCTGCAGAGGTTACACCTCCTCGTGGTCCCGCTGGATGCCCTTCGGGGTAACCAAGTTAACCTCTGCCCCAGTCTGGGAATTATAGCTACTTCCCCCCTATCGTCTGGCCTCACCAACCATTCGATAGATTCGGCCTGGTGATCCAAATTCCTGGCAACGATCTTCCGTCGCTGCCCAAAGCCTTGCCTACGGGCACAGTTGGGCTCAGTCATACAGCACTTGAGGGGGTGTTGTTTGACTTATACTACTCCTCTAACTGGACTGGCAAAATGGGTCGGCCGATGCGAATTTCTTTCGTGTCGGTGGCCACACAAACAAGTCCTCTGGACTTGCGTGACAATTTGGTCTCTTGTTCCACCAAAGACCATGGG…	TAGCCAAATGCCTCGTCATCTAATTAGTGACGCGCATGAATGGATGAACGAGATTCCCACTGTCCCTACCTACTATC	TAATTATTTGTATTGTTCTGTTTTATATATTGTTTCCGCTGTATTACTGTATGCTGCTCTTATTGCTCTGTTATATATTGTTCTTGTTGCATGGTTACTTATTGTTTTGCTGTGTTACTATCAATTCTTTAATAAAACTACCCCTGGTGCTCTTGCTCTGTTACCTTGGCACTGGAAAGGTCGAGACAGTAAGTTGGAACTCGTATTCATGACGTGTCACATTCACCTAAATTTACACAAAATACTAATTGGACTTGTCAAAATTTTCTACCAAATTGGACGATTTTACCGGATTGGACATAGGTGGACGGGCCACCTTTACTTAACTCGGAAAAGAAACATATATACTTTTATGTGTTTGTTAAA
Ara macao	Scarlet macaw	R/Bird	Aves	Psittaciformes	Psittaculidae	GCA_026283635.1	R2-1_AMa	LGTVIQHVRGCCLTHIFPSIWTGKMGRPMRISFVSVAIQTSPSDLRDNVVSCSTQDHKTGGLLEVRVELRGLEFINSDLDDLKCQQSPTLIDFLAMLPEVYESNSFSLGDRNTVPTPVEGEDEEEEPSPLVAVAGTSPSPSTPVSRSCDDLPAASTPVVKIPDKNTSCPCCGTVTGKLSGLIEHMKRAHGKKKILFQCARCGRTDVKHHSIACHFPKCKGPVVTSSEGSWKCEVCEKTFETKIGLGQHKRLVHPVTRNLERITAARPKTGTMRGAHRRCWTDDEIELLRKLDKQYEGQKNINKLIAEHIPTKTTKQISDKRRDLHKSPVKKGKDQTQKEHLELEGEHLGEGEHLGGIGSESEGGLRSRYCQTVSEWVTSGKLPILHSMFEQVIEGEEDP…	CGTCGGCGCGCGGTTCCGCGGGGGAGGGTCCCCGGGGGGGTCCCCGGGCCGGCGCCCCGCCTCGGCCGGCGCCTAGCAGCCGGCTTAGAACTGGTGCGGACCAGGGGAATCCGACTGTTTAATTAAAACAAAGCATCGCGAAGGCCCGCGGCGGGTGTTGACGCGATGTGATTTCTGCCCAGTGCTCTGAATGTCAAAGTGAAGAAATTCAATGAAGCGCGGGTAAACGGCGGGAGTAACTATGACTCTCTTAAGA	TGGGATCATAGTTACTAACTGGGCTTAGCTGCAGAGGTTACACCTCCTCGTGGTCCCGCTGGATGCCCTTCGGGGTAACTAAGTTAACCTCTGCCCCAGTGTGGGGGAAGTGTAGCTACTTCCCCCCTATCGTCTGGCTTCACCGACCATTCGATAGACAAAATTTGGTGACACAAATTCCTGGCAACGATTTTTAATCGCTGCCCAAAGCCTCGCCTACAGGCATAGTTGGGCACAGTCATACAACACGTAAGGGGGTGTTGTTTGACTCATATTTTCCCCTCTATTTGGACTGGCAAAATGGGTCGGCCGATGCGAATTTCTTTCGTATCGGTGGCTATCCAAACAAGTCCTTCGGACTTGCGTGACAATGTGGTCTCTTGTTCCACCCAAGACCAC…	TAGCCAAATGCCTCGTCATCTAATTAGTGACGCGCATGAATGGATGAACGAGATTCCCACTGTCCCTACCTACTATC	TAATTATCGTTGCCTTCATTCTTATTGTTATTGGTTTTGCTTTTATGTTTTTGTTTGCATACCTTTGTTTTTATTGTTTTTATTGTTTTTATTGCTGCTGTTTTTATTGTTACTATCGCCGGTGTTTTTATTGTACTTATTGTCTTGTTCTTGCTACATTTCTCTTGCTGTATTACTTTTATCTTTAATAAAACTACCCCTGGTACTCCGGCTTTGTTACCTTGGCACTGGAATGGTTGGGACAGTAATATGGAACTCGTATTCATGACGTGCCACATTAATCTAAATTTTGACAAAATTTGAATTGGATTTGACAAATTTTTGCCAAATTGGACTATTTACTGGATTGGACATAGGTGGACGGGCCACCTTTACTTAACTCGGAAAAGAAGCACATAT…
Forpus spengeli	Turquoise-winged parrotlet	R/Bird	Aves	Psittaciformes	Psittaculidae	GCA_034783095.1	R2-1_FSp	TLGIDFLSLPKASPTGIVGLRHTTREGVLFDLFYSSTWTGIKMGRPMRVSFVSVATQTSPLDLRDNVVSSSIKDHGELLEIRFEMRGLEFVNSDLVGLEGQQSPALLDCLALLPEVYEVLNSNSLSLRDKNSCPPPVERESEEEEESSPPGAVARTPPLPSTPVLRPRDDLPTEGTPVVKIPDKNPSCPCCGNVTGKLSGLIEHLKRAHGKKKILFQCTRCGRTDVRHHSIACHFPKCKGLPSREASPERSWKCEVCEKTFETKIGLGQHKRLVHPVTRNLERITAARPKAGTMRGAHRRCWTEDEIELLRKLDKQYEGQKNINKLIAEYIPTKTTKQISDKRRDLHKSPVKKGKDQERKKHLDLEGEHLVEEEHPVCTGSEMERGLKSHYRKTISEWV…	GCGGCCGCCGCCGTTGCCACGCGCCGCCGCCCCCCGGCCCTTTCGGTCCGCACCCAGCGGCGGGGGGCCGGAGGGTTCCCGCGGCGCGCGCGCACACGCGCGTGCGGCCGTGGCCGGCGTCGGCGCGCGGTTCCGCGGGGGAGGGTCCCCGGGGGGGTCCCCGGGCCGGCGCCCCGCCTCGGCCGGCGCCTAGCAGCCGGCTTAGAACTGGTGCGGACCAGGGGAATCCGACTGTTTAATTAAAACAAAGCATCGCGAAGGCCCGCGGCGGGTGTTGACGCGATGTGATTTCTGCCCAGTGCTCTGAATGTCAAAGTGAAGAAATTCAATGAAGCGCGGGTAAACGGCGGGAGTAACTATGACTCTCTTAAGA	TGGGATCATAGTTACTAACTGGGCAGAGCTGCAGAGGTTACACCTCCTCGTGGTCCCGCTGGATGCCCTTCGGGGTAACCAAGTTAACCTCTGCCCCAGTGTGGGAATTATAGCTACTTCCCCCCTATCGTCTGGCCTCACCAACCATTCGATAGATTCGGCCTGGTGATCTAAACTCTTGGCATCGATTTCCTATCGCTGCCCAAAGCCTCGCCTACGGGCATAGTTGGGCTCCGTCATACAACACGTGAGGGGGTGTTGTTTGACTTATTCTACTCCTCTACCTGGACTGGCATTAAAATGGGTCGGCCGATGCGAGTTTCCTTTGTATCGGTGGCCACACAAACAAGTCCCCTGGACTTGCGTGACAATGTGGTCTCTAGTTCCATCAAAGACCAC…	TAGCCAAATGCCTCGTCATCTAATTAGTGACGCGCATGAATGGATGAACGAGATTCCCACTGTCCCTACCTACTATC	TAATTTTTGTTGCTAGTTTGTTATATGAACTTTTTTCTGTTTGCTGTTCTATAGTATTACTCACTTATCTTTGTTGTACTATGCATTTCTTTAATAAAACTACCCCTGGTTCTCTTGCTTTATTACCTTGGCTGTGGTCTCATGCCATGTCATCTTGGCACTGGAATAGGTCGGGAGAGGAAATGGAACTTGTGATCATGACGTGTCATATTAATCTAAATTTGGACAAAACACTAATTGGAAATGTCAAAACCGTACTGATTTGGACCTTTACTACCGGATTTGACCCAGGTGGACGGGCCACCTTTACTTAACTCGGAAAAGAAACACATATCTATTCTATGTGTTTGTTAAA
Poicephalus cryptoxanthus	Brown-headed parrot	R/Bird	Aves	Psittaciformes	Psittaculidae	GCA_026413525.1	R2-1_PCr	KPPGLLPETWPPGLLGAMSQGGPIPMGENSDLAGGIWFRAPVFLSRVSVGSQTSPSDWVDLVSWNFNFLPGSKSKSQGVDPVSIHGVDLISKNDQVDLAAQNLPSKLSPNSAENELALLANLEFYRSDLFVHEGVHFSAHWEGLSGLPEVYEQLAPQPCVGDSLPRDTKLFVLEQHCSSEEKESEDAPKTSPPEPGKPGEQTPEETVTVTVPDKNPPCPCCGTRVNSVLSLIEHLKGAHGKKRICFRCVKCGKEGTNYHSVVCHFAKCRGPETETAPAGEWICEVCGRDFNTKIGLGQHKRHAHPMVRNQERIVASHPKETSNRGAHKRCWTKEEEEMLIRLEAQFEGNRNINKLIAEHITTKTAKQISDKRRLLPRKPAEDVNDEPGVSTRTRRAAAG…	GCCTCCCGCCATTGTTTGGCCTTGGGGCGTCCCCCCCCACCATTGGGTGTTTACCGCGCTGTTGCCATGGTTACGCGTCGCGCACTGATTATGTGACGGCCGCGGGAGCCAATGGGGGGGGGGAAGAGAGAAGAGGCGGAAGCGTCACTTCCGGAGCGCGGCGGCAGCGGTGGGTCCGCGTCCGGCCCGCGCTCAGCGCCGCCGCTTCGGGGCCAACGGCGCTGGGAGGCGGCGAACGGGCACCGGGGGGTCGGCGGACGGCGGTGCCGGAGGCGGTGCAGCGCCTGGCTGCGGGGTAGATGGGAAAGAAGCTGAGGAGGGACCTCCGCGCTCTCTGGCAGGAGGATGGAGCCGGGAGGGAGCCGCTGGCACCCAGGCGATGGGACGAGAGGACACGGC…	CGGCTTTGGAGAGTATAGTTACGAACTGGGCATCGCTGCAGAGATCGCACCTCCTCGTGGTCCCGCTGGACACCCGTAAAGGGTGACTAAGTCGATCTCTGCCCCAGCACGGAGCCGTTGGGACCCGCCGGCCCAACGAACTCCCGCAAAAATTCGGTGAAACAAATTCCCCGGTAAAAGCCGCCTGGCTTATTGCCCGAAACCTGGCCCCCCGGTTTACTTGGGGCAATGTCTCAAGGTGGTCCCATTCCGATGGGAGAGAATTCTGATCTGGCGGGGGGGATCTGGTTTAGAGCGCCGGTATTCCTGTCCAGGGTATCGGTGGGCTCCCAGACCTCCCCCAGCGACTGGGTTGACCTGGTGTCCTGGAATTTTAATTTTTTACCAGGCTCCAAGTCT…		TGATATTGTTAAGTTTTTTATTGCTTTTTTGTAACTTTTTGTAGCTCCCATTTTGGTAGTACTTTTTGCATTTTTGTATTTTTTGTAAGTTTTATATGCCTTAATGATTTTTAAATTTTAATAAATAAGACGGTAGCTAGGGACGTAGGGCAGCCACAAGCCAGTTAGGTAGCTGATAGTGAGTAGGGACAGGACTTCTTATTTCATAACGCGTCAATTACCACCCGAACTGGACCAATTTACCGGACTTGTCCAAGGTGGACGGGCCACCTTTACTTAACCCGGAAAAGGAACATATATTATTTATATGTGTTCGAAAAACAGCTTAAGAGGGCTAGTTACTGACTGGGCCTCGCCGTGGAAGTCACACCTCCTAGTGGTCCCGCCGGACACCTGTAA…
Psittacula roseata	Blossom-headed parakeet	R/Bird	Aves	Psittaciformes	Psittaculidae	GCA_032354935.1	R2-1_PRo	SNMVDPDPFLGGGVWGPPIRLSRVSVGTQTSPADWVDLLSRALPGTKSISQGVDLVSAFPRHRVDLLSKTHQVDLVSQNDLTSKTTNLAENELDVLVNLYFEMYRSDLHEHVHEGVHSSVDWEVLGGLPEVYEQLAPQPCVGENLDPSPPQDSEPLVLGEGSGKEVSEGTPEALPPVPGEHGGQSPDNIVKVTVPDKNPPCPCCGTRVNSVLSLIEHLKGSHGKKRVCFRCAKCGKENINYHSVICHFPKCKGPVVEQVPKGEWICEVCGRDFPTKIGLGQHKRLAHPLIRNQERIVASQPKETSNRGAHKRCWTKEEEELLIKLEAQFEGNRNINQLIAEHITTKTAKQISDKRRLLPRKATDGADKEPGMTLRSRRAVGSVGTEPGSSQQSQAGAAN…	CTGCCGGTCGCGGCCGGCGTCGGCGCGCGGGTCCCGCGGGGGTGGGTCCCCGGGGGGGTCCCCGGGCCGGCGCCCCGCCTCGGCCGGCGCCTAGCAGCCGGCTTAGAACTGGTGCGGACCAGGGGAATCCGACTGTTTAATTAAAACAAAGCATCGCGAAGGCCCGCGGCGGGTGTTGACGCGATGTGATTTCTGCCCAGTGCTCTGAATGTCAAAGTGAAGAAATTCAATGAAGCGCGGGTAAACGGCGGGAGTAACTATGACTCTCTTAAGG	CGGCTTTTGAGAGTATAGTTACAAACTGGGCATCGCTGCAGAGATCGCACCTCCTCGTGGTCCCGCTGGTAGCCCTGCGTAGGGTGACCAAGTCGATCTCTGCCCCAGCTGCGGAGCCGTTGGGGCTCACCAGCCCAACGAACTCCTACCAAATTCGGTGAAACAAATTCCTCGGTAAAAGCCGCGTGGCTTATTGCCTGAAACCTGGCCCCCCGGTTTCAGACAGGGGCAAAGAGCTCGGAAGTTGGACTGACCACCCACTCCGCTCTCGTAGTCTAACATGGTTGATCCGGATCCGTTCCTTGGGGGGGGGGTCTGGGGGCCGCCGATACGCCTGTCCAGGGTATCGGTGGGCACTCAGACTTCCCCGGCCGACTGGGTAGACCTGTTGTCCAGGGC…	TAGCCAAATGCCTCGTCATCTAATTAGTGACGCGCATGAATGGATGAACGAGATTCCCACTGTCCCTACCTACTATC	TAGTGAATTTTTGTAACTTTTTGGTATTTTGTAATTCTTTATTTTTATGCTTTAATAAATTAGACGGTAGCTAGGTTCGTAAGGCAGCCACAAGCCAGTTAGGTAGCTCATAGTGGGTAGGGACAGAAACTTTAATTCATAACGCGTCAATTACCATCTGATTCGGACCAATTTCCCGGATTTGGACCAATTGACCGGATTTGTCCAAGGTGGACGGGCCACCTTTACTTAACCCGGAAAAGGAGCATATATAATTTATATGTGTTCGTAATA
Trichoglossus haematodus	Coconut lorikeet	R/Bird	Aves	Psittaciformes	Psittaculidae	GCA_032361345.1	R2-1_THae	NLAPRSDGGNGFGNGPATHSVPGNEIGQDPIDPDPFLGGGNCGLPLRLFGVSVGTQTSQEDLTPLPTKLAVNELDVLVNFSFEVYRSDLKGYVHGGVHFPVNWEVLEGFPEVYEHLAPQPCEGDNLDPSPPGDGVQDVLGREEGEKEREGAPEALPPVQRGHSEQAPDDIVKVTVPDKNPPCPCCSTRLNSVLALIDHLKGSHGKRRVCFRCAKCGRENFNHHSTVCHFAKCKGPTDDKPPVGEWICEVCGRDFTTKIGLGQHKRLAHPMVRNQERIDASQPKETSNRGAHMKCWTKEEEELLARLEVQFEGHKNINKLIAEHITTKTNKQISDKRRQMTRKGKGEGGAAGRLGPDSRRGDPSQVKVTDNGLGGNQLPGGPAAAGDKAGCHLDKEEGNR…	CCAGTGCTCTGAATGTCAAAGTGAAGAAATTCAATGAAGCGCGGGTAAACGGCGGGAGTAACTATGACTCTCTTAAGT	CTGGTTACAACTGGGCATAGCTGCAGAGATCTCACCTCCTCGTGGTCCCGCTGGTAAGCCCTTAACAGGGTGACTAAGTAGATCTCTGCCCCAGTCAAGGAGCCGCTGGGACTCACCAGCCCAGCGATTCCTTTCAAAATTCGGTGAAACAAATTTCTCGGTGGGGGTCGCAAGACTTACTGCCTGAAACCTGGCCCCACGGTCTGACGGGGGCAACGGGTTCGGAAATGGGCCGGCCACCCATTCCGTTCCCGGCAATGAAATTGGCCAAGACCCGATTGATCCAGACCCGTTCCTCGGAGGGGGGAACTGTGGGCTGCCGCTACGCCTGTTCGGTGTATCGGTGGGCACTCAGACTTCCCAAGAGGACTTAACGCCTTTACCAACCAAATTGGCAGT…	TAGCCAAATGCCTCGTCATCTAATTAGTGACGCGCATGAATGGATGAACGAGATTCCCACTGTCCCTACCTAC	TAGGATAGGTTTTTATTTGATATTATGTATGTTTTATACCTTGTACTTTTGTTTATTCATATTGTATTGGGGGGATCTTTTGTAGCATGGGACTGTTTTAGTTGTATGACTTTTTGATATTTTTAATAAACTAGACGGTAGCTATGGGTGTTAGGGCACGCCACAAGCCAGTTAGGGCGCTCATAGTGAGTAGGGACAGCAATTTTAATTCACAACGCGTCAATTACCATCTGATTCGGACCAATCTTACCTGACTTGTACTAAGTTACCGGATTTGTCCAAGGTGGACGGGCCACCTTTACTTAACCCGGAAAAGGAACATATATTATATATATGTGTTCGAAAA
Psittacara finschi	Finsch's parakeet	R/Bird	Aves	Psittaciformes	Psittaculidae	GCA_034781895.1	R2-1_PFi			TCTCACCATCGAATGTGCTCCCAATTCGATGGCAAAAAATCCGGATCCGTTCCTTGGCGGGGGGGGTTTGGGGCCCGCCGATATGCCTGTCCAGGGTAGCGGTGGGCACTCAGACGTCTCACTCCGACTGGGTAGACCTGTTGTCCAGGCGGGACTTTGCTTCTGGGAAGCACGGGGTAGACCTGTTGTCCAGGCGGGACTTTGCCTCTGGGCGGCACGGGGTAGACCTGGTGTCCAGGGGTCTACCCGGCACCAATCTTTCTGACCCCCAGCGGGTAGACCTGTTGTCTCTGTTTCCTAGCGATCAGGTCGACATTTTTTCTAAGTCGGACGGAGTAGACCTGGTGTCTCAACTTTTCTTAACATCTAAACCCACCAATTTTGCAGAAAATGAATGGG…	TAGCCAAATGCCTCGTCATCTAATTAGTGACGCACATGAAGGGATGAACGAGATTCCCACTGTCCCTACCTACTATTATTAACCGCAGAAACAAAAAGTACCGACGAAACAAAAAGTTTGCACAGTTATAGGCTGTTACACAAAGCCTTGTCCACGGGCTATTGTTGGACAAAGTTGGCAGTTCGGGAGAGGGCCGACTGCTAACTGATTCTACCCTCCATTGGACTTGACTTTTAATTTCTAACCGGAATTGACAAAATGGTACAGACTTTGGCTCTATGTTATGTATCTAGGGGCATTCAGACCGACCCATCAAATCTAAGGGTCGAAGTTGCCACAGTTCCATCCATACCCCCTCTGCCCAGGGAGGAGGGATTCGATCTGGTGGGTTTGGAGTTT…
Eupsittula astec	Olive-throated parakeet	R/Bird	Aves	Psittaciformes	Psittaculidae	GCA_034781655.1	R2-1_EAs	TMFQSQGSGIVRFISVATQTGEFPIEVARRVPVPVTSVSESGGHFYLTVTIYNSDYGEWGGDLLTDPSNMDCFRDLPEVYEVLATGAAPPRVVEEARPREPVTPSGLAIQPELALSPTLGAEGGATEVSTPIVKIPQDHPACPCCGTRVAKITALHDHLRRAHGRRRVLYQCSRCGRTNEKHHSIACHFPKCRGKPTEVEEGPLDAPKWRCGECDAAFKTKSGLSQHKRFVHPSIRNVERIEGTRPKGQGLRGAHRSCWTEEETAQLIQLEERFKNMRCINKLIAEHLPTKTAKQISDKRRQLLAAAKTSSPIKGAAAVRRGDSSPEMVVVEGLRMEYRRCIGERVSAGSLSAPGLFQRILEGVEDCSEIVTSPMRELVTLARGKLAASRERYHQKHPA…	CCCCCCCCCCCCGCCCCCGCCAGCAGACAAAAAAAAAAAAAAAAAAAAAAAACACGCGGGCGGACTCGAACATGAAGCACCTGCCCTGCCGTGGAGCCCCGCACGCCTCTTTTAGGAGGCAGCGAATGCGCGAGGTGCTCGCGGGGTTCAGGGCAGGGCGTGGAGCGTGCGAGGCAGCAGCACGAATGGGACTCGAATGCTGCCTAGTTAGGCAGCAGCTAACTAGGACTCTCGTAAGG	TGACCTCCTCGTGGTTCCCGCTGGACCCCGATAACATCGGGTGACTAAATCTGTCTCTGCCCCAGGATAGTTGCTCGCGCCCTATTGAGTAGCGGTCGCCGGCTACTCAGTAGTACACAAGGCGAAAGACATACAAATTTTCCCAGGTTTCGATTTTGGGTCGTAGCCCCTCGCCTCGGGGCTCTTTAATTTGGCATCCCAGGTTAACTTGGGGGTTTGGTTCTCCTGGGTATACCCGAACCCCCATAGACGATGTTCCAGTCCCAGGGGTCCGGGATTGTGAGATTTATTTCGGTGGCGACTCAGACGGGGGAATTCCCCATTGAGGTGGCCAGGAGAGTTCCTGTGCCAGTAACATCGGTGTCTGAGTCTGGAGGCCACTTTTACCTGACTGTGACA…		TGAGGATGCTACAATGGCGTTTTATTGCGTACTAACTATGGCTTATATAGTGTAGCTGAACGTGGAAGCTTGCTCTATGACCAATGAGTGATGACCTCGCCTACTATGGGAAGGTGAAACTATCTCTAGTCTTTCCGTACATCGCGAGATCTTCCGAGCGCCGTACCCTACATCTCACCCCTCCCCATGTTTCCCTAAGCTTCGCTAGCGTGAACAAGCTGCTAATAGTGTGCATTAGGATAAGCGCGTGTTCGCAAGCTGTGTATTTGGCGTAGCATATAGCGTAGTATGCAGGACATAATGGGCATGCCACAGAAGATGCCTATCAGTACCGTTACGGCAATTACCCCGATTTTCCATAGCCAACTCCGATCGAACCAGTAGCTATAGCGGGCCTCG…
Cicinnurus regius	King bird-of-paradise	R/Bird	Aves	Passeriformes	Paradisaeidae	CicReg_1.0	R2-1_CRe	GNQVDLCPSMEPLDSPPNELLLNFGETNLRTKPRGFKPETSPHGFHDGQMVRGMREATTRPKIKIHYSNALNREGSSKLGPPIRLYQVSVGTQTSSHDWVDLVSENYSKSDTLSKSWVDLVSKNHQVDLVTKSRQVDLAPKNEVDLVSQNLPSGSPELAINELVMANLEFYRSDVLGINECVHFSVSREGLSRLPEVYEDPIPQPCAGEGDCPPRTNELFVLEKGENSGEQEKDSTPGALPLVPECNTPPVTSLPPRESSEKPAPEDVPTVTVPDKNPPCPCCETRVNSITSLIEHLKRAHGKKRVCFRCAKCGREGNNFHSIVCHVPKCRPIAKETPAGEWICEVCGRDFKTKIGLGQHKRLTHPVIRNQERIAASHPKEISNRGAHKRCWTKEEEEL…	TGTTTAATTAAAACAAAGCATCGCGAAGGCCCGAGGCGGGTGTTGACGCGATGTGATTTCTGCCCAGTGCTCTGAATGTCAAAGTGAAGAAATTCAATGAAGCGCGGGTAAACGGCGGGAGTAACTATGACTCTCTTAAGG	CGGCTTGGGAGAGTATAGTTACAAACTGGGCATCGCTGCAGAGATCGCACCTCCTCGTGGTCCCGCTGGATACCCTGCGTAGGGTAACCAAGTCGATCTCTGCCCCAGCATGGAGCCGTTGGACTCGCCACCCAACGAACTCCTGCTAAATTTCGGTGAAACAAATTTACGGACAAAGCCGCGTGGCTTTAAGCCCGAAACCTCGCCCCATGGGTTTCATGATGGGCAAATGGTACGTGGTATGAGAGAGGCCACTACCAGACCAAAAATAAAAATCCACTACTCAAACGCACTGAACCGGGAAGGATCATCCAAATTGGGGCCGCCGATACGCCTGTATCAGGTATCGGTTGGCACCCAAACCTCTTCTCATGATTGGGTAGACCTGGTGTCCGAAAA…	TAGCCAAATGCCTCGTCATCTAATTAGTGACGCGCATGAATGGATGAACGAGATTCCCACTGTCCCTACCTACTATCCAGCGAAACCACAGCCAAGGGAACGGKCTTGGCGGAATCAGCGGGGAAAGAAGACCCTGTTGAGCTTGACTCTAGTCTGGCGCTGTGAAGAGACATGAGAGGTGTAGAATAAGTGGGAGGCCGGGCGCGCGCTCGGCGGTGCGGGGCGACCCGCCCGTCGGCGTCCCGGCCGTCGGTGA	TAGGGGTAGTGTACCGTAGCTATACTGTAGTTTGTAGCCTATTGTTGTTTATGTTTATTGTTTTATATCTTTTATTCTCTTTTCTTGTTTTTAATAAAACACTCAGCAGGGTCTTGGAACGCTGGGCAACCGCAAGCCCGATGGAACGCAGATGGTAAGTAGGGGCAGAAAAAAAAAAAAAAAAAAAAAAAGAAAAAAAAAAAAAAAAAAAAAAAAAAAAAAAAAAAAAAAAAAAAAAAAAAAAAAAAAAAAAAAAAAAAAAAAAAAAAAAAAAAAAAAAAAAAAAAAAAAATTAGATTAGATTAATTTACTGGATTGGGCCTAAGTGGACGGGTGGGTGGGCCGTGTCACTGGTAGTGTGTGGTAACTATGCAGTGGGACCGTGGCTCTGATCCGTCG…
Parotia lawesii	Lawes's parotia	R/Bird	Aves	Passeriformes	Paradisaeidae	ParLaw_1.0	R2-1_PLaw	TVMVPDKNPPCPCCETRVNSIASLIEHLKRAHGKKRVCFRCAKCGREGNNFHSIVCHVPKCRPIAKETPAGEWICEVCGRDFKTKIGLGQHKRLAHPVIRNQERIAASHPKETSNRGAHKRCWTKEEEELLIKLIAQFEGNKNINKLIAEHITTKTVKQISDKRRLLPKKPAAGNNSEPKIDHQSRRTAAAVGTDPGRNRRPDKEEEHLEEQWEGQLQAHYRRTLGEWLSAGRIQDLQEAFRQLINDREITATVNQSAQDCFGCLELLNQMRTSTRERRTKGTQEGNQIRPRQKWMTKRAIRKGTFLRFQRLFYLDRGKLARIILDDIECLSXEIPPKDIYSVFKARWETPGVFEGLGNFQIYGKADNSAFRDLITAKEIEKNVQEMSKNSAPGPDGIT…	AAGCATCGCGAAGGCCCGAGGCGGGTGTTGACGCGATGTGATTTCTGCCCAGTGCTCTGAATGTCAAAGTGAAGAAATTCAATGAAGCGCGGGTAAACGGCGGGAGTAACTATGACTCTCTTAAGG	CGGCTTGGGAGAGTATAGTTACAAACTGGGCATCGCTGCAGAGATCGCACCTCCTCGTGGTCCCGCTGGATACCCTGCGTAGGGTAACCAAGTCGATCTCTGCCCCAGCATGGAGCCGTTGGACTCGCCACCCAACGAACTCCTGCTAAATTTCGGTGAAACAAATTTACGGACAAAGCCGCGTGGCTTTAAGCCCGAAACCTCGCCCCATGGGTTTCATGATGGGCAAATGGTACGTGGTATGAGAGAGGCCACTACCAGACCAAAAATAAAAATCCACTACTCAAACTCACTGAACCGGGAAGGATCCTCCAAATTGGGGCCGCCGATACGCCTGTACCAGGTATCGGTTGGCACCCAAACCTCTTATCACGATTGGGTAGACCTGGTGTCCGAAAA…	TAGCCAAATGCCTCGTCATCTAATTAGTGACGCGCATGAATGGATGAACGAGATTCCCACTGTCCCTACCTACTATCCAGCGAAACCACAGCCAAGGGAACGGGCTTGGCGGAATCAGCGGGGAAAGAAGACCCTGTTGAGCTTGACTCTA	TAGTGATAATTTACTGTAGTTTCACTGTAGTTTGTAGCCTGTTGTTGGTTATGTTTACTGTTTTATATCTTGTATTCTCTTTTCTTGTTTTTTTTCTTTAATAAAACACTCAGCAGGGTCTAGGAACGCTGGGCAACCGCAAGCCCGATGGAACGCAGATGGTGAGTAGGGGCAGGAAAAAAAAAAAAAAAAAAAAAAAAAAAAAAAAAAAAAAAAAAAAAAAAAAAAAAAAAAAAAAAAAAAAAAAAAAAAAAAAAAAAAAAAAAAAAAACAAACAAAAAAAAAAAAATTAGATTAGATAAATTTACTGGATTGGACCTAAGTGGACGGGTGGGTGGGCCGTGTCACTGGCAGTGTGTGGTAACTATGCAGTGGGACCGTGGCCCTGATCCGTGGGTA…
Paradisaea rubra	Red bird-of-paradise	R/Bird	Aves	Passeriformes	Paradisaeidae	ParRub_1.0	R2-1_PRu	GAQKRCWSKEEEHLLLRLEAQFWGNKNINKLIAEHITTKTVKQISDKRRLLPKKPAAGNNSEPKIDHQSRRTAAAVGTDPGRNRRPDKEEEHLEEQWEGQLQAHYRRTLGEWLSAGRIQDFQEAFRQLINDREITATVNQSAQDCFGCLELLSQMRTSTRERRTKGTQEGNQIRPRQKWMTKRAIRKGTFLRFQRLFYLDRGKLARIILDDIECLSCEIPPXDIYSVFKARWETPGVFEGLGNFQINGKADNSAFRDLITAKEIEKNVQEMSKNSAPGPDGITLRDIKKVDPEYSRTAEIFNLWLTAGKIPDMVRGCRTVLIPKSSQPERLKDLNNWRPITIGSILLRLFSRILTARLTKACPLNPRQRGFIKAAGCSENLKLLQTIIRSAKREHRPLG…	CTAGCAGCCGGCTTAGAACTGGTGCGGACCAGGGGAATCCGACTGTTTAATTAAAACAAAGCATCGCGAAGGCCCGAGGCGGGTGTTGACGCGATGTGATTTCTGCCCAGTGCTCTGAATGTCAAAGTGAAGAAATTCAATGAAGCGCGGGTAAACGGCGGGAGTAACTATGACTCTCTTAAGG	CGGCTTGGGAGAGTATAGTTACAAACTGGGCATCGCTGCAGAGATCGCACCTCCTCGTGGTCCCGCTGGATACCCTGCGTAGGGTAACCAAGTCGATCTCTGCCCCAGCATGGAGCCGTTGGACTCGCCACCCAACGAACTCCTGCTAAATTTCGGTGAAACAAATTTACGGAAAAAGCCGCGTGGCTTTAAGCCCGAAACCTCGCCCCATGGGTTTCATGATGGGCAATTGGTACGTGGTATGAGAGAGGCCACTACCAGACCAAAAATAAAAATCCACTACTCAAACTCACTGAACCGGGAAGGATCATCCAAATTGGGGCCGCCGATACGCCTGTACCAGGTATCGGTTGGCACCCAAACCTCTTATCATGATTGGGTAGACCTGGTGTCCGAAAA…	TAGCCAAATGCCTCGTCATCTAATTAGTGACGCGCATGAATGGATGAACGAGATTCCCACTGTCCCTACCTACTATCCAGCGAAACCACAGCCAAGGGAACGGGCTTGGCGGAATCAGCGGGGAAAGAAGACCCTGTTGAGCTTGACTCTAGTCTGGCGCTGTGAAGAGACATGAGAGGTGTAGAATAAGTGGGAGGCCGG
Todiramphus saurophagus	Beach kingfisher	R/Bird	Aves	Coraciiformes	Alcedinidae	GCA_024582635.1	R2-1_TSa	GGFGEYSYKLGIAAEIAPPRGPAGYPAKGNQVDLCPSMGPLESPANEVLRNSGETNFRQKPHGCKPETSPHGFHEGQSVSGMREATTGLQIHDFHIFGPGLGPPIRLHQVSVGTQTSYHDLRQVDLAPQNKVDLVSQNLTSGSPELTMNELALATLEFYRSDVSVVNECVHFSVSWEGLSRLPEVYADLTPHPCAGDKNCPPRTTLSVLEEGRNNREQEDSTPGTTSPVPEYTTPPAKSPPPRKHSEKPAPEDIPTVTVPDKNPPCPYCDTRVNSIASLIEHLKRAHGAKRVCFRCANCGREGSNYHSIVCHVPKCRPVTTGIPAGEWICEVCGRDFKTKIGLGQHKRLAHPVIRNQERIAASHPKETSNRGTHKRCWTKEEEELLIRLMAQFEGQRNI…	ATTTCTGCCCAGTGCTCTGAATGTCAAAGTGAAGAAATTCAATGAAGCGCGGGTAAACGGCGGGAGTAACTATGACTCTCTTAAGG	CGGCTTTGGAGAGTATAGTTACAAGCTGGGCATTGCCGCAGAGATCGCACCTCCTCGTGGTCCCGCTGGATACCCTGCGAAGGGTAACCAAGTCGATCTCTGCCCCAGCATGGGCCCGTTGGAATCGCCAGCCAACGAAGTCCTCCGAAATTCCGGTGAAACAAATTTTAGGCAAAAGCCGCATGGCTGCAAGCCTGAAACCTCGCCCCATGGGTTTCATGAGGGGCAATCGGTAAGTGGTATGAGAGAGGCCACTACCGGACTACAAATCCATGACTTCCACATATTCGGACCAGGTTTGGGGCCGCCGATACGCCTGCATCAGGTATCGGTTGGCACCCAAACCTCTTATCATGACCTCCGCCAAGTAGACCTGGCACCCCAAAATAAGGTAGACCT…
Corythornis vintsioides	Malagasy kingfisher	R/Bird	Aves	Coraciiformes	Alcedinidae	GCA_025447755.1	R2-1_CVi	ESLSVTSSTVSSKKKKRLKQTYGGKAVSAFAQGLAPGSTWAKDRLVFGVHCRSCTNPVRTRPKTLIWTSTMGPRIHLFYVSVGTQTNWRDLVWKNFENHTSSKTDQTERSLFDKGQTNLVSKSQADLVSQRLTSGFPNEVENGLASLVNLEFYRSDLLDCTDGIHFSVDRDGLSGLPEVYEQLVHQVIVEEDISFPEKSNESGEHTLEGAASETCPPDPEINSRSSESRKDQAPDDIVMVTVLGKNFSCPCCSDRLNCMQSLIQHLKSSHGRGRICFRCGKCGRENVNYHSIVCHIPKCKGAVNVVPNGEWICEVCERNFKTKIGLGQHKRLAHPIVRNQERIAASQPQEISNRGAHKKCWTKEEEELLIKLVAQFEGNRNINQLIAEHITTKTAKQIS…	CCAGTGCTCTGAATGTCAAAGTGAAGAAATTCAATGAAGCGCGGGTAAACGGCGGGAGTAACTATGACTCTCTTAAGA	GATCTAAGAGTCTAGTTACTAGCTGGGTGCACCGCAACAGAGATCGCACCTCCCCGTGGTCCCGCTGGATGCCCTTAATAGGGTAACTAAGTCGATCTCTGTCCCAGTTTAAGAGTCGTTGAGTGTCACCAGTTCAACGGTCTCTTCCAAAAAGAAAAAGCGGTTGAAACAAACTTACGGTGGAAAAGCTGTCTCAGCTTTTGCCCAAGGCCTTGCCCCGGGGTCAACGTGGGCAAAAGATCGGTTAGTGTTTGGGGTGCACTGCCGTTCTTGTACGAACCCCGTAAGGACACGACCAAAAACCCTGATCTGGACTAGTACAATGGGGCCGAGGATACACTTATTCTATGTATCAGTCGGTACTCAGACCAATTGGAGGGACTTGGTGTGGAAGAATTT…	TAGCCAAATGCCTCGTCATCTAATTAGTGACGCGCATGAATGGATGAACGAGATTCCCACTGTCCCTACCTACT	TAATTGTACTAGTCTTTTCATTTTAATCTTTTAGCTTGATGTTTTTAAATGTTTTTATTGTTATTGTTACGGTTTTATGTCTTTTATGTATTTTAAATTTTCTATGTAATCTTATTCTTTTATCTATTTTAAATTTTTATGTAATCTTTTTATCAATAAAGTTGCGACAGAAGCTAGGGACGTAGGTTTGCCACAAGCCAGTTTTCCTAGTGGTAGGAAGGGAAGGGACAGATTACTTCATAACGCGTCAATTACACCTGATTTGGACTTAACTACCGGATTTTTCCTTATATTTGATTTAGACCTAATTACCGGATTTGTCCAAAAGGTGGACGGGCCACCTATACTTAACTCGGAAAAGGAACATATATATTTATATATGTGTTCGTAAAA
Ceyx melanurus (CeMe)	Philippine dwarf kingfisher	R/Bird	Aves	Coraciiformes	Alcedinidae	GCA_024611195.1	R2-1_CMe	CFGVHCRSCTNPIRIRPKTPIWTSTMGPRMHVFYVSVGTQTNWRDLVWKNLEIHTLSKTDQTERSSIDGDQTNLVSKSQADLVSQRLTTGFPSVAENELTSLVNLEFYRSDLLDSTDGIHFSVNRDSLSGLPEVYDQLEHQVITEENISFPINNNERGENNLEGAAPETSPPEPEINSQLPESKKDQPPDDIVMVTVLGKNLLCPCCSDRLNCMQSLVQHLKSSHGKGRVCFRCGKCGKENENYHSIVCHIPKCKGAVKVVPAGEWICEVCERNFKTKIGLGQHKRLAHPTVRNQERIAASQPQEISNRGAHKKCWTKEEEELLSKLAAQFEGNRNINLLIAQHITTKTAKQISDKRRLLTKKTIEKERIVPGTSHRTRRVVMEHNHHDKEEQRESQLQ…	TTAAGCACTCTGGGTGTTGAAAGCAATCTGAACATCACCTAAAACTTGTGCTGAAGGGAGCTCTTGTCTGAGAGGGGGCGCCCCCCGCGCGCGTGCGGGCGCGGCCGGCGCCGCGGCGCGCGGTTCCGCGCGGGGGCGGGTCCCCGGGGGGGTCCCCGGGCCGGCGCCCCGCCTCGGCCGGCGCCTAGCAGCCGGCTTAGAACTGGTGCGGACCAGGGGAATCCGACTGTTTAATTAAAACAAAGCATCGCGAAGGCCCGCGGCGGGTGTTGACGCGATGTGATTTCTGCCCAGTGCTCTGAATGTCAAAGTGAAGAAATTCAATGAAGCGCGGGTAAACGGCGGGAGTAACTATGACTCTCTTGGTCATCTAAGG	GATGAGTCTAGTTACTAGCTGGGTGCACCGCAACAGAGATCGCACCTCCTCGTGGTCCCGCTGGATGCCCTTTATTGGGTAACTAAGTCGATCTCTGTCCCAGTTAAGAGTCGTTGAGTGTCACCAGTTCAACGATCTCTTCCAAAAATAAAAAGCGGTGAAACAAATTTAAGGTAAAGAAGCCTTTCGGCTTTTTGCCCAAGACCTTGCCCCGGGGTTAAACGTGGGCGAAAGATCGGTTAGTGTTTTGGGGTACACTGCCGTTCTTGTACGAACCCCATAAGGATACGACCAAAAACCCCGATTTGGACTAGTACGATGGGGCCGCGGATGCATGTATTCTATGTATCAGTCGGTACTCAGACCAACTGGAGGGACTTGGTGTGGAAAAATTTGGAG…	TAGCCAAATGCCTCGTCATCTAATTAGTGACGCGCATGAATGGATGAACGAGATTCCCACTGTCCCTACCTACTATC	TGATTGTACTAGTCCTTTTAGCCTTTTTATATTTTCTTTTATCTGTTTGATGAATTTTTAATGTCTTATTCTTATTTGTTTTATGTTATTTTGTATTTTAATTTCCTTGTAATTTTTTTAACTTTCAATAAAGTTCCGACAGATGCTAGGGACGTAGGGCAGCCACAAGCCAGTTCGCTGAATAATAGGAAGGGACAAGACAAATTACTTCATAACGCGTCGATTAATACCTGATTTGGACTTAATTACCGGATTTTCCTTTATACCTGATTTGAGCTTCAATACCGGATATGTCCAAAGGTGGACGGGCCACCTATACTTAACCCGGAAAAGGAACATATAGTCTTATATGTGTTCGATAAA
Ispidina picta	African pygmy kingfisher	R/Bird	Aves	Coraciiformes	Alcedinidae	GCA_033439845.1	R2-1_IPi	KSYLSFLPKTLPRGQTWAKVRLVFGVHCRSCTNPLRTRPKTPIWTSTMGPRIHLFHVSVGTQTNWRDLVWKNFENHTSSKTDQTERSLFDKDQTNFVSKSQVDPVSQRLTTGFPNEAENGLVSLVNLEFYRSDLLDCTDGIHFSVDREGLSGLPEVYEQPVYQVIVEENISFPENNNESGEHTLEGAASETSLPNPEINSPSPESRKDQPPNDIVMVTVLDKKFSCPCCSDRLNCMQSLIQHLKISHGKGRVCFRCGKCGKENVNYHSIVCHIPKCKGAVNVVSAGEWICEVCERNFKTKIGLGQHKRLAHPIVRNQERIVASQPQEISNRGAHKKCWTKEEEDLLIKLVAQFEGNRNINQLIAEHITTKTAKQISDKRRLLVKKTVEKVRMVPGTSCR…	CTTTTTCTTCCTCTGGAAGTACTCAATGGACTTGTTTTTATCTGTGGGATGTTTACTTTCCAGGAGGCTTTGCCATGGCGGCGCGCGGTTCCGCGCGGGGGCGGGTCCCCGGGGGGGTCCCCGGGCCGGCGCCCCGCCTCGGCCGGCGCCTAGCAGCCGGCTTAGAACTGGTGCGGACCAGGGGAATCCGACTGTTTAATTAAAACAAAGCATCGCGAAGGCCCGCGGCGGGTGTTGACGCGATGTGATTTCTGCCCAGTGCTCTGAATGTCAAAGTGAAGAAATTCAATGAAGCGCGGGTAAACGGCGGGAGTAACTATGACTCTCTTAAGA	TTTAAGTGAAGAGTCTAGTTACTAGCTGGGTGCACCGCAACAGAGATCGCACCTCCCCGTGGTCCCGCTGGATGCCCTTAACAGGGTAACTAAGTCGATCTCTGTCCCAGTTCAGAGCCGTTGAGTGTCACCAGTTCAACGGTCTCTTCCAAAATAAAAAGCGGTTGAAACAAACTTAAGGTGAAAAAGCTATCTCAGCTTTTTGCCCAAGACCTTGCCCCGGGGTCAAACGTGGGCAAAGGTTCGGTTAGTGTTTGGGGTACACTGCCGTTCCTGTACGAACCCCTTAAGGACACGACCAAAAACCCCGATCTGGACTAGTACAATGGGGCCGAGGATACACTTATTTCATGTATCAGTCGGTACTCAGACCAACTGGAGGGACTTGGTGTGGAAGAA…	TAGCCAAATGCCTCGTCATCTAATTAGTGACGCGCATGAATGGATGAACGAGATTCCCACTGTCCCTACCTACTATCCAGCGAAACCACAGCCAAG	TAATTGTACTAGTCTTTTTATCCTATTTTATTAGTTGGTTGTTTTTAATGTTTTTATTGTTATTGTTTTTATTGTTAATGTTTTTATTGTTATGGTTTTATGTCTTTTTTGTATTTTAAACTTTTTATGTATGCATTCTATCAATAAAGTCGCGACAGAAGCTAGGGACGTAGGGCCGCCACAAGTCAGTTCGCTGGATGGTGGGAATGGACGGGACAAATTACTTCATAACGCGTCAATTAACACCTGATTTGGACTAAATTACCGGACTTCTCCTTATATTGGATTTGGACTTAATTACCGGATTTGTCCAAAGGTGGACGGGCCACCTATACTTAACCCGGAAAAGGAACATATAGTTTTATATGTGTTCAATAAATAGCCAAATGCCTCGTCATC…
Merops pusillus	Little bee-eater	R/Bird	Aves	Coraciiformes	Meropidae	GCA_025762695.1	R2-1_MPu	RSDLLDFTDGSLFSVNRDGLSGLPEVYDQLEYQVITEENISFPVNSNERGENILEGAASETSPPDPEINSLSPESKKDQPPDDIITVTVLGKNLLCPCCSDRLNCMQSLVQHLKSSHGKGRVCFRCGKCGKENENYHSIVCHIPKCKGAVKVASAGEWICEVCERNFKTKIGLGQHKRLAHPIVRNQERIAASQPQEISNRGAHKKCWTKEEEELLSKLAAQFEGNRNINLLIAQQITTKTAKQISDKRRLLTKKTVEKERIVPGTSHRTRRVVMDHNHHDKEEQRESHLQAHYVKTLKEWLSAGTINTFPQAFQQLFDGYDMQSVVNKLTKECFGCLKSESHKRTITRNKDEKNNQERESMRPHQKWMKKRAIKRGTFLRFQRLFHLDRGKLARIILD…		ATAGATCGGATTTGCTAGATTTTACTGATGGAAGTCTTTTCTCCGTTAATAGGGATGGCCTGAGCGGACTGCCTGAGGTCTATGATCAACTTGAATATCAGGTGATCACGGAAGAGAACATCTCCTTCCCAGTAAACAGCAATGAGCGTGGCGAAAATATTTTAGAAGGGGCTGCTTCGGAGACATCTCCACCCGACCCAGAAATCAATTCACTTTCACCAGAAAGCAAGAAGGATCAGCCACCTGATGACATTATTACGGTGACTGTTTTGGGTAAAAACTTATTATGTCCATGCTGTTCCGATCGGTTAAATTGTATGCAGAGCTTGGTACAACATCTGAAAAGCTCTCACGGGAAGGGGAGGGTTTGTTTTCGTTGTGGCAAGTGTGGAAAAGAGA…	TAGCCAAATGCCTCGTCATCTAATTAGTGACGCGCATGAATGGATGAACGAGATTCCCACTGTCCCTACCTACTATC	TGATTGTACTAGTCCTTTTATCTTTTTTTATATTATTCTTTTATCTGTTTGATGAATTTTTAATGTTTTATTCTTATGGTTTTATGTTATTCTCTACTTTAATTTTTCTGTAACTTTTTAATTATCAATAAAGCTCCGACAGATGCTAGGGACGTAGGGCAGCCACAAGCCAGCTCGCTGAATAGTAGGAAGGGACAAGACAAATTACTTCATAACGCGTCAATTAATACCTGATTTGGACTTAATTACCGGATTTTTCTTCATACCTGATTTGAACTTAAATACCGGACTTGTCCAAAGGTGGACGGGCCACCTATACTTAACCCGGAAAAGGAACATATAGCTTTATATGTGTTCGATAAA
Actenoides hombroni	Hombron's kingfisher	R/Bird	Aves	Coraciiformes	Alcedinidae	GCA_024336885.1	R2-1_AHo	TWAKVRLVFGVHCRSCTNPIRTRLKTPIWTSTMGPQMHLFYVSVGTQTNWRDLVWKNFESHTSSETDQTDRSLLDKDQTNFVSKSQADLVSQRLITGFPDVAESELASLVNLEFYRSDLLDCADGIHLSVNRDGLSGLPEVYDQFEDQVVVEENISFPENECGEHEGAASETSPPDPKINSHSSESNKDQPPDNIIMVTVLDKNFSCPCCSECLNCMKSLIQHLKSSHGKGRVCFRCGKCGKENENYHSIVCHIPKCKGAVKISSAGEWICEVCNRNFKTKIGLGQHKRLAHPAVRNQERIVASHPQEISNRGAHKKCWTNEEEDLLIKLATQFEGSKNINLLISQYITTKTAKQISDKRRLLTKNAVEKVKIIPGRSHRTRRTVMEHIHHDNEKQKES…	AAGAGTTTAAAAGGTTCTGGTACCAAGAAGGAGAGCATTAAAATAGCATGTCATCTGGAAAAGTAGGACGTTGAATTTTGGGGGGAAAGTAAAGTTTTTCAGAAATTTTCATAGAGTGTAAGTAGTAGAGAGAACAGAAAAAGGATAAACTGAGATAAATGATCATGAGAGTAGTTGGCGTGGCATAGTCAGAAGGATGACAAGTAAAATCACCGAATACGCAGAACAACACAGTATCCAATCAAATCCCAAGAAATACTTCTCTTCTGTAATTTTACTTTTCAGCTCAGTTCTTCTAATTAACTGCACTGTCTGAAGGCAGCAGCCTGTTCTCACAGTGTCTGCTTCTAGCAGTGATAACACCCCATGTCTAGAGTTACTACCAAGGATTGGTATGCA…	CTAGTTACTAGCTGGGTGCACCGCAACAGAGATCGCACCTCCTCGTGGTCCCGCTGGATGCCCTTAACAGGGTAACTAAGTCGATCTCTGTCCCAGTTAAGAGTCGTTGAGTGTCACCAGTTCAACGATCTCTTCCAAAATAAAAAGCGGTTGAAACAAATTTTAAGGTGAAAAAGCTATTCTGCTTTTTGCCCAAGACCTTGCCCCGGGGTTAAACGTGGGCAAAAGTTCGGTTAGTGTTTGGGGTACACTGCCGTTCTTGTACGAACCCTATAAGGACACGACTAAAAACCCCGATTTGGACTAGTACAATGGGGCCGCAGATGCATTTATTTTATGTATCAGTCGGTACTCAGACCAATTGGAGGGACTTGGTGTGGAAGAACTTTGAAAGCCACA…	TAGCCAAATGCCTCGTCATCTAATTAGTGACCTCTCCCAGCCTGGCCTCCCAGCAGAGGGGTTCCAGCCCTCCCAGCATTGCTGGGGCTCCTCTGGCCCCACTCCAATTAGTCCATGTCCTTGTTGCACTGAGCATCTGTTCCAGGATTTATATTTAGTGGTTCAGGATCTTCCCCTGACAGCCCCCAGTCCCTAAATGAATTTCACACCTCAATTTCACCTTCACAAGAAGCCTCCTAGATCCAATCAAGCACTTAATTGCTGGAAGTGGAGAGCTGAGCACAGCTTATCCTTGTCAACACACCTCCAAATGCCATTGTTCT	TGATTGTACTAGTCTTTTTATTCTCTTATATATGTTTTTATTAGCTTGATGTTCTTAATGTTCTTTTATTGTTATTGTTATTGTTTTATATTACCTTTGTATTTTAAATTTCTTTGTAACTTCAATAAAGTTCCGACAGTCGCTAGGGAATGCTAGGACAGCCACAAGCCAATTCGCTGCATAGTAGGAAGGGACAGGATTATTTCATAACGCGTCAATTAATACCTAATTTGGACTTAATCACCGGATTTTCTCTTTATACTTGATTGGAACCTAACCTCCGGATTTGTCCAAAGGTGGACGGGCCACCTATACTTAACCCGGAAAAGGAACATATATTTATATGTGTTCGTAAAA
Actenoides lindsayi	Spotted wood kingfisher	R/Bird	Aves	Coraciiformes	Alcedinidae	GCA_025331215.1	R2-1_ALi	LSVNRDGLSGLPEVYDQFENQLVVEENISFPENECGEYEGAASETSPPDPKINSYSSESNKDQPPDNIIMVTVLDKNFSCPCCSECLNCMKSLIQHLKSSHGKGRVCFRCGKCGKENENYHSIVCHIPKCKGAVKISSAGEWICEVCNRNFKTKIGLGQHKRLAHPAVRNQERIVASHPQEISNRGAHKKCWTNEEEDLLIKLATQFEGSKNINLLISQYITTKTAKQISDKRRLLTKNAVEKVKIIPGRSHRTRRTVMEHIHHDNEKQKESQLQAHYLKILKDWTSAGIINIFPQAFQQLFEGYDMQPIVNKLIWECFGCLKPESQEKLIIGNKDEKNNLKGKPIRPHQKWMKKRATKRGTFLRFQRLFHLDRGKLARIILDNTECLSCDIPPNEIYE…		ATCTTTCCGTTAATAGGGATGGCCTGAGCGGACTGCCCGAGGTCTACGATCAATTTGAGAATCAGTTGGTTGTGGAAGAGAACATCTCCTTCCCAGAGAACGAATGTGGTGAATATGAAGGGGCTGCTTCGGAGACATCTCCACCCGACCCAAAAATCAACTCATATTCATCAGAAAGCAATAAGGATCAGCCACCTGATAACATTATAATGGTGACTGTTCTTGATAAAAATTTCTCATGTCCATGTTGTTCCGAATGTTTGAATTGTATGAAGAGCTTAATACAACATCTAAAAAGCTCTCATGGGAAGGGAAGGGTTTGTTTTCGTTGTGGCAAATGTGGAAAAGAGAACGAAAATTATCACAGTATTGTCTGTCACATTCCCAAATGCAAGGGTG…	TAGCCAAATGCCTCGTCATCTAATTAGTGACGCGCATGAATGGATGAACGAGATTCCCACTGTCCCTACCTACT	TGATTGTACTAGTCTTTTATTCTTTTATATATGTTTTTATTAGCTTGATGTTCTTATTGTTCTTTTATTGTTATTGTTTTATATTACTTTTGTATTTTAAATTTCTTTGTAACTTCTTTCTTATCAATAAAGTCCCGACAGTCGCTAGGGAATGCTAGGACTGCCACAAGCCAATTCGCTGCATAGTAGGAAGGGACAGGATTAATTATTTCATAACGCGTCAATTAATACCTAATTTGGACTTAATCACCGGATTTTCTCTTTATACTTGATTGGAACCTAACCTCCGGATTTGTCCAAAGGTGGACGGGCCACCTATACTTAACCCGGAAAAGGAACATATATTTATATGTGTTCGTAAAA
Coracias cyanogaster	Blue-bellied roller	R/Bird	Aves	Coraciiformes	Coraciidae	GCA_033124195.1	R2-1_CCy	LGKVLQPLERGLSALVSTLTTKMCRQTRLLLVSVGTQTNPMDFRHEPAETNIRDRLESTTLHMDWKGLEFVNPKTGDIDDNTQSNWNQKLAILPEVYGILTSPTPQGRTISLSLGVARSAEERELVSPRCTAQLPSLPVTPILSASEALPPEATPLVKLPDKNPTCPCCGTRIGKISGLVEHLRRVHGRTTILFQCARCGKTNKKQHSIACHVPHCKGLEAAPEPENWTCKECGRGFETKIGLGQHMRRAHPAARNIERIIATRPKENSARGAHKKCWSEEELELLRTLLKQYEGEKNINKLIAEHIPSKTAKQISDKRRVLKSSPEKKDQDQKRKRRSSLFKREHLVDVGEKTGGRLRPHYNKMIAEWITTGKFPILQETFKEVTEGCEDPLTLINAA…	AGGACGCATTGGGCAGGCTGGTCGCCGCCGTGCGGCAGCCCGAAGGTGAGCCGGTCGCCGCGGCAGACGATTTGGCGGTCGATGCGGCCGACGCCCGCACCGCGCTGCTGTCGCGCCTCGACGCCCCCGTCGCCGAACCTGCCGCCTACGTGCTGCCGCTACATCGCCGCGCCGACGACTCCGGCTGGGCCAGCGCCGATTGGCGGCTGCGTCGTGGACGCATCGTGCTGCTCGAGGGCGATTCGCCTGCCGGGCTTCGGCTGCCGCTGGACTCGATCACCTGGACCGACCCCGAGGCCTCGGGCGATCCGTCCTACCTCGAGGCCGGGCCGTCCCTCGTGCCCGGTGTGCCCGACGTCGAGGTCGTCGATCCCGACGAGCAGCCCACCACGGCGCTCG…	AGAGGTAGCTCATAGTTACTAACTGGGCAAAGCTGCAGAGGTCACACCTCCCCGTGGTCCCGCCGGAAACCGTTAGTGGTTACCGAGTTGATCTTCTGCCCCAGTCATAGGAGCCATTGTTGCTCCCACCCTATTGATTGGTCTCACCAACCGGTCAATAGTCTCCTCTTGAGAGGTGAAACAAAACTTTGGGTGGTAATTTGGTATTATTGCCCCAGCCTGTGCCCACGGCGTGTATAGTTGGGCAAAGTCTTACAACCCTTGGAGAGGGGGTTGTCTGCACTGGTGTCTACTCTCACTACCAAGATGTGTCGGCAGACGCGACTTCTGCTCGTGTCAGTTGGCACTCAGACAAATCCCATGGACTTTCGCCATGAACCGGCCGAAACAAACATCCGA…		TAATGATTATATTCTCATGACGCGTCACATGCCGATGACTGCAATCTAATCGGCATGCTGACCTATTAACCGGTCACGACCTAAGGTGGACGGGCCACCTGATAACCCGGAATAGGAACGTTTCGACGTTCGATAAA
Falco chicquera	Red-necked falcon	R/Bird	Aves	Falconiformes	Falconidae	GCA_034781875.1	R2-1_FCh	FVEFVNSNVCFEGGFNLGNARECLARFPEPYDILPSGLVREERFECEISESGGPVTPVFPPVCSGVGSPPKTPVVSVPDKNPSCPRCSTRFTRMLGLIDHLKRVHGQSKIFFWCSNCGKQHLKYHSIACHVPRRKGVVSVVPTGEWSCEVCHRGFATKVGLGQHKRLKHPLVQNEERILASRPKETSLRGAHKRVWTEEEEALLKQLVERFAGSRNINQLIMEHIPSKTAKQISDKRRLLSKGPSKRHPGEGEEVGSEHPPQSAKGPQEGRLKLHYIGTIRRKLSAGGFTSCKEAFLKILDGQDPQKVVNEEYEMFRDSLSKLGPRTPRGPRSQRSHGPDASKSTAKWMQKRAEKRGKYLRYQRLFQMHRGRLARVILDDTEALQCQIPSGTVHSVFKA…	CCCAGTGCTCTGAATGTCAAAGTGAAGAAATTCAATGAAGCGCGGGTAAACGGCGGGAGTAACTATGACTCTCTTAATT	TGTGGAATTTGTGAATTCCAATGTGTGTTTTGAAGGAGGATTTAATCTGGGTAACGCCAGGGAGTGCTTGGCCCGCTTCCCTGAACCTTATGACATCTTGCCCTCTGGGCTTGTTCGGGAAGAGCGATTTGAGTGTGAGATTAGTGAATCGGGAGGGCCAGTAACACCAGTTTTTCCTCCGGTGTGCAGTGGGGTCGGATCACCTCCGAAAACTCCGGTGGTGTCCGTCCCAGACAAAAATCCATCTTGTCCACGCTGCTCTACCAGATTCACTAGGATGCTGGGGCTGATTGACCATCTTAAGAGAGTCCATGGTCAAAGTAAGATCTTTTTTTGGTGCTCCAATTGTGGTAAGCAACATCTTAAATACCACAGTATTGCTTGTCATGTCCCCCGGCG…	TAGCCAAATGCCTCGTCATCTAATTAGTGACGCGCATGAATGGATGAACGAGATTCCCACTGTCCCTACCTACTATCCAGCGAAACCACAGCCAAGGGAACGGGCTTGGCGGAATCAGCGGGGAAAGAAGACCCTGTTGAGCTTGACTCTAG
Haliaeetus leucocephalus	Bald eagle	R/Bird	Aves	Accipitriformes	Accipitridae	Haliaeetus_leucocephalus-4.0	R2-1_HLe	IPGTDSLSLPKASPTGTVGLSHTALEGVLFDLDYSSIWTGKMGRPMRISFVSVATQTSPLDLRDNAVSRSIRDHKPGGLLEGRFEIRGLEFVNSDLEGLKSQQSPTLSDLLAVLPEVYEVPNSFSLRDKNTCPTPVEDENEEEESSPLGAVAGTSPVPSTPVSRSRDDLPAESTPVVKIPDKNTSCPCCGNVTGKLSGLVEHLKRAHGKKKILFQCARCGRTDVKHHSIACHFPKCKGPVEASPERSWRCEVCEKTFETKIGLGQHKRLVHPVTRNLERITVARPKTGTNMRGAHRRCWTEDEVELLRKLDKQYEGQKNINKLIAEHIPTKTTKQISDKRRDLHKSPVKKGKDQGRKKHLELEGEHLAEGEHLVCVGSEMEGGLRSHYRKTISEWVTSG…	CCTTTCGGTCCGCACCCAGCGGCGGGGGGCCGGAGGGTTCACGCGGGGCGCGCGAACACCCGCGTGCGGCCGTGGCCGGCGTCGGCGCGCGGTTCCGCGGGGGAGGGTCCCCGGGGGGGTCCCCGGGCCGGCGCCCCGCCTCGGCCGGCGCCTCGCAGCCGGCTTAGAACTGGTGCGGACCAGGGGAATCCGACTGTTTAATTAAAACAAAGCATCGTGAAGGCCCGCGGCGGGTGTTGACGCGATGTGATTTCTGCCCAGTGCTCTGAATGTCAAAGTGAAGAAATTCAATGAAGCGCGGGTAAACGGCGGGAGTAACTATGACTCTCTTAAGA	CGGGATCATAGTTACTAACTGGGCAGAGCTGCAGAGGTTACACCTCCTCGTGGTCCCGCTGGATGCCCTTCGGGGTAACCAAGTTAACCTCTGCCCCAGTGTGGGAATTATAGCTACTTCCCCCCTATCGTCTGGCCTCACCAACCATTCGATAGATTCGACTTGGTGATCTAAATTCCTGGCACCGATTCCTTGTCGCTGCCCAAAGCCTCGCCTACGGGCACAGTTGGGCTCAGTCACACAGCACTTGAGGGGGTGTTGTTTGACTTAGACTACTCCTCTATCTGGACTGGCAAAATGGGTCGGCCGATGCGAATTTCCTTCGTGTCGGTGGCCACACAAACAAGTCCTTTGGACTTGCGTGACAATGCGGTCTCTCGTTCCATCCGAGACCACAAA…	TAGCCAAATGCCTCGTCATCTAATTAGTGACGCGCATGAATGGATGAACGAGATTCCCACTGTCCCTACCTACTATCCAGCGAAACCACAGCCAAGGGAATGGGCTTGGCAGAATCAGCGGGGAAAGAAGACCCTGTTGAGCTTGACTCTAGTCTGGCGCTGTGAAGAGACATGAGAGGTGTAGAATAAGTGGGAGGCCGGGCGCGCGCTCGGCGGTGCGGGGCGACCCGCCCGCCGGCGTCCCGGCCGTCGGTGAAATACCCCTACTCTGATCGTTTTTTCACTTACCCGGTGAGGCGGGGGGGCGAGCCCCGAGGGGGGCTCTCGCTTCTGGCGCCAAGCGCCCGGCGCGCGCCGGGCGCGACCCGCTCCGGGGACAGCGGCAGGTGGGGAGTTTGA…
Microhierax caerulescens	Collared falconet	R/Bird	Aves	Falconiformes	Falconidae	GCA_035590215.1	R2-1_MCa	ALNRVTKSISAPVMEPLELTGPMHSLKIGETNFTIMAARPIILNLAPRSDGGKEVGSGGTSSDLDNCGPDRIVQNLLNSALEGEVRGPPVRLCRISVGIQTSYSDIVTQNLPSKPTNWPENELDLLVNLSLELYRSDLHEQNGGHFPVDWEALSGLPEVYEQPTPQASVGEDLDSNLPQDDNLFVLEEFSGSGKKEKENPPKTSPPEKHGNQESEEIVVTVPDKNPPCPTCGTRINSVCNLIEHLKRAHGRRRVRFKCLKCGKEGTNYHSIICHFGKCKGPVTKTTAVGEWICEVCGRDFTTKIGLGQHKRLAHPEVRNQERIAASQPKETSNRGAHKKCWTEEEEELLRKLEVQFGDCKFINKIIAEHIPTKTAKQISDKRRANAKKMLLNGTDKETD…	GGTCGGTGCGCGCGGTCCCGGCGGGGGCGGGTCCCCGGGGGGGCCCCCGGGCCGGCGCCCCGCCTCGGCCGGCGCCTAGCAGCCGGCTTAGAACTGGTGCGGACCAGGGGAATCCGACTGTTTAATTAAAACAAAGCATCGCGAAGGCCCGCGGCGGGTGTTGACGCGATGTGATTTCTGCCCAGTGCTCTGAATGTCAAAGTGAAGAAATTCAATGAAGCGCGGGTAAACGGCGGGAGTAACTATGACTCTCTTAAGG	CAACTTGAGGGAGCTAGTTACAACTGGGCATAGCTGCAGAGATCGCACCTCCTCGTGGTCCCGCTGGTAAGCCCTTAACAGGGTGACTAAGTCGATCTCTGCCCCAGTCATGGAGCCATTGGAACTCACCGGCCCAATGCACTCCTTAAAAATTGGTGAAACAAATTTCACGATAATGGCCGCAAGGCCTATTATCCTAAACCTGGCCCCACGGTCTGACGGGGGCAAGGAGGTCGGAAGTGGGGGGACCTCTTCCGATCTCGACAACTGTGGTCCCGACCGGATAGTCCAAAATCTTTTGAATTCGGCCCTGGAGGGGGAGGTTAGGGGGCCACCGGTCCGCCTGTGCAGGATATCGGTTGGCATTCAGACCTCCTACTCCGACATTGTAACCCAGAA…	TAGCCAAATGCCTCGTCATCTAATTAGTGACGCGCATGAATGGATGAACGAGATTCCCACTGTCCCTACCTACTATCCAGCGAAACCACAGCCAAGGGAACGGGCTTGGCGGAATCAGCGGGGAAAGAAGACCCTGTTGAGCTTGA	TGAGTTTATAGGCTTTCCCCTGGGAGCGAGGGGTCAATGGTACAAAAAGAACTTTGAACTCTTGAATATTATTGGCCTCTCAAAATCGAGGCAGCAGTCACTCGCAAGGACTTTAACCACTGTTGCGCTCCTATCTTCAGTGGACATTGTACATATGTTTGATAGTAAAGCTAGTAGATCA
Nyctibius grandis	Great potoo	R/Bird	Aves	Nyctibiiformes	Nyctibiidae	bNycGra1.pri	R2-1_NGr	LSWATPRVVREGGALWIYAPSLGLVEMALPIRMWFVSVATQTCLWDFQREVVKPKRVPIKPVEVELNFEELEFINSENVEKIKQYPSADQDILALLPEVYETPAKIGNLIREPPDDTDNEVEDESVSPSNNNGSLTPILSKNNDLTTSVGTPVVKVPDKSPSCPYCNDRIANISGLVAHLKKHHGKKKIRFQCVNCGRMNIKYQSIACHFPKCKKKDEVASAGGYACEECNRTFNTKIGLGQHKRLAHPAIRNIERIKASHPKENSARGAHKKCWSDDEVELLKKLEIQFAGCKNINKLIAEHLTSKTAKQISDKRRALAKKVVDDDGLHHELREKLIIDGEHLVNNGSVRTEGIVACYHERITELLELKRLPILRSIFERLIEGGEDPKNLVNEASDE…		GACTCTCTTAAGATGGGATCATAGTTACAACTGGGCTTAGCTGCAGAGGCCACACCTCCTCGTGGTCCCGCTGGATGCCCTTTATGGGTAACTAAGTTGGCCTTCTGCCCCAGTTCGGGAGTTAAAGTTACTCTCTCCCTATCGAGTGGTCTCGCCAACCCTCGATAGTTCTTTTATCGGTGAAAAAAAACTGTTCCAGAGCAATCTGGTTGTATTCCTGAGCCCACAGGGTGATTAAGTTGGGCAACTCCCAGAGTAGTGCGGGAAGGTGGTGCTCTCTGGATATACGCACCTTCACTTGGTCTTGTCGAAATGGCTTTGCCGATTCGAATGTGGTTCGTCTCGGTGGCCACACAAACGTGTCTATGGGATTTCCAAAGAGAGGTTGTTAAACCTAAA…		TAGTTTGTAACTTTTAGTTATTTTAGATCTTTGTAGATGTTTTAGTTTTGTCACTTCCTGTTTTTAACTCTGTTTTCTGTCTTTTTAATTTTTCAGTAATAAAGTATGACAGACTGGGATCTCGTGATGATTATACAACTCATGACGCAGTCACAATTACCTGATATGACGATGGGTGGACGGGCCACCCTCACTTAACCCGGAAA
Tyto alba	Barn owl	R/Bird	Aves	Strigiformes	Tytonidae	T.alba_DEE_v4.0	R2-1_TAl_NH	PLPGFDKMCLAARIAFVSVGTQTSLLDLRDDVVPRTIRDHAKLVDVGINFRRLEFVNSDVEGLEGGDLSTVTESLAMLPEVYEEPSPSALEGKDISPLLRESESEGEGELSPPGAVAQLFPLPSSPILASGGEPSPEGTPVVKVPDKNTSCPCCGTRIGKVSGLVEHLRRVHGRRKILFQCALCGKTNEKHHSIACHVPKCKGAIEATPKEGLACEECGRTFETKIGLGQHKRLAHPVTRNLERIMAARPKETSARGVHRKCWTEEEVEILRKLEKQYEGNRNINKLIAEELPFKTAKQISDKRRILHKSPVKKREEDQEWKKHLREGEHLVSIGPRKRGGGLKSHYRKTISKWITAGKLRILHATFEKVIEGGEDLPTTVGGAVEDCYARLFKRSSEL…	GCGGGGGGCCGGAGGGTTCCCGCGGCGCGCGTGCGCGGCGGCTGCGCGTGCGGTCGCCGCCGGCGCCGTGGCGCGGTTCCCGCGGGGGAGGGTCCCCGGGGGGGTCCCCGGGCCGGCGCCCCGCCTCGGCCGGCGCCTAGCAGCCGGCTTAGAACTGGTGCGGACCAGGGGAATCCGACTGTTTAATTAAAACAAAGCATCGCGAAGGCCCGCGGCGGGTGTTGACGCGATGTGATTTCTGCCCAGTGCTCTGAATGTCAAAGTGAAGAAATTCAATGAAGCGCGGGTAAACGGCGGGAGTAACTATGACTCTCTTAAGA	CGGGATCATAGTTACTAACTGGGCTCAGCTGCAGAGGTCACGCCTCCTCGTGGTCCCGCCGGATACCCTCTTGGGTAACTGAAGTGGCCTCTGCCCCAGTGTGATGAGATATGGTTACTTCCTCCCTATCAAGTGACTTCACCGACCACTTGATAGTATCTAATTGGTGATACAAAATTTCGGAGTCTTAATTGACTACCCAGAGCCTGGCCCACGGGCCTATGTTGGGCGCAGTCTGACAGCTCGTAAGGGAGTGCTGTCTGGCTTAAATTTGACCCTTACCTGGATTTGACAAAATGTGTCTAGCAGCACGAATAGCCTTCGTGTCTGTGGGCACCCAAACAAGTCTTTTAGACTTGCGTGACGATGTGGTCCCTCGTACCATCAGAGACCACGCCA…	TAGCCAAATGCCTCGTCATCTAATTAGTGACGCGCATGAATGGATGAACGAGATTCCCACTGTCCCTACCTACTATCCAGCGAAACCACAGCCAAGGGAACGGGCTTGGCGGAATCAGCGGGGAAAGAAGACCCTGTTGAGCTTGACTCTAGTCTGGCGCTGTGAAGAGACATGAGAGGTGTAGAATAAGTGGGAGGCCGGGCGCGCGCTCGGCGCGGCGGGGCGACCCGCCCGCCGGCGTCCCGGCCGCCGGTGAAATACCACTACTCTGATCGTTTTTTCACTTACCCGGTGAGGCGGGGGGGCGAGCCCCGAGGGGGGCT	TGAGAAATTATGGTTAGCGGCAGGAGGAAATAAGGAAAAGATTCCATCTATATGGGACCCGAGTTCGGCCATGGTGATCACGGAAGTGTTGGGCGGGATAGATCAATATTCGGAATGGGAAAGGCCCGCTCCTAAGACCATATTTCCGAAACCTAGTGATTGGCGTAAGCAAGAATTTATAAAGTGGACCAAATTGGCTTCCCAGGGCCGTGGGATTACCAACTTTGAGAAGGATAAGATCAGTAACAGCTGGTTAGAAAGATATAGGGGCATTCCTCAGAGAAAGATCGTCACCGCTTTACAACTACGGGCCAATGTCTACCCCACAAGAGAATTTCTAGCGAGGGGTAGGCAAGAGACACATGTAAGATCGTGTCGTCACTGTGGAGCGGAAATTGA…
Strix occidentalis caurina	Northern spotted owl	R/Bird	Aves	Strigiformes	Strigidae	StrOccCau_2.0	R2-1_SOC	LPLLNCDKMVRPLKISFISVSTQTGYDTYTDQTIKNIGHKNIVLEEPSLNLKNIEIINSHEKDDNEHSDSDGLAMLPEVYDDSSFSKPEINKRRVNEEEEELILQTDIAKPTSPDTPTQPPTHALLSETPVLKMPSNTNTCPYCEIIFGKLSNLIEHIQRTHGKRKIIYKCNKCGKENEKHQSIACHIPKCKGTIFKEAVTGLPCGECGKTFETKIGLGQHKRLAHPLLRNQERIIAAHPNLNSARGAHNQCWTKQEIDQLIYLDKKYKGTKNINKLIAEQIPSKTAKQISDKRRALYKNTPKEIDVDQGWMKRLEEGEALEDVGQPIDDGLKTQYRRTINKWISMEKLPILQNFEILEEDINKMTLVKNSFENHYSFLHRRSQNPTKDQSHQKNRRPH…	CCACTGCCCCGGAAGACCCCAGAGCAATGCGTGAAGGACACGATCTACCTTCCCAGGGGCTGGGGGTCGGGGCTCGGCCTTTCTGCTTCATCAAACAAAACCTGGGTTTTCTCAGCATCTGAGCTGCCTGCATTTACCTTTGCCTACCTGCAAACATGGCCTATGCTTATATGTCCTAACGAGTCCCTAGGGAGGCTCTCCTGGAAGTGTTCCTCAGAGGGACTCGTTAATGCTTCAAGGTACTTTGGGTTTTGCTTTTTACATGGACAATTTGAGGGGTTTGTGCAACCTCCTCTCAATACCTGAGGTTCAAGGACTCAGCATCAAATACACCACGGACTCACTCAAATAAAGCAAGCCCTAAGGAGACATGTCTCTTCCTGTACTTTTCTTCAAGTC…	CGGGATCGTAGTTACTAACTGGGCGCAGCTGCAGAGGTCATACCTCCTCGTGGTCCCGCTGGATGCCCTTCGGGGTAACTAAACTGACCTCTGCCCCAGTACTAATAGGAGTTATGGTCTCCTCGCTCTATCAAGCAACCTCACCGACTGCTTGATAGTAATATTAGGTGATTCAAAATACAGGCATCAATTAATATTGATTGCCCAAAGCCAAGCCCACAGGCAACGTTGGGTACAGCTATACAACTCTATAAGGGGGAGTTGATTGGCTCTGACTACCCTTACTAAATTGTGACAAAATGGTGCGACCACTTAAAATATCATTCATTTCCGTAAGCACCCAAACCGGATATGACACATATACAGATCAGACAATAAAGAACATTGGACATAAAAATA…	TAGCCAAATGCCTCGTCATCTAATTAGTGACGCGCATGAATGGATGAACGAGATTCCCACTGTCCCTACCTACTATCCAGCGAAACCACAGCCAAGGGAACGGGCTTGGCGGAATCAGCGGGGAAAGAAGACCCTGTTGAGCTTGACTCTAGTCTGGCGCTGTGAAGAGACATGAGAGGTGTAGAATAAGTGGGAGGCCGGGCGCGCGCTCGGCGGCGCGGGGCGACCCGCCCGCCGGCGTCCCGGCCGTCGGTGAA	CCCGGAAAAGAGACACGCATGTAAATATATGTGTGTTTGATTAA
Bubo scandiacus	Snowy owl	R/Bird	Aves	Strigiformes	Strigidae	GCA_017315185.1	R2-1_BSc			GATAAGCGACAAAAGAAGAGGCATATATAAGAACACACCCAAAGAAACTGAAGATGACCAAGAGTGGATCAAACAGCTCGAAGAAGGGGATCCTCTGGATGACATTGGACACCCAATAGAAGAGGGCTTAACATCACAATACAGGAAAACAATCAAAAGATGGATAACAATGGAAAAGCTGCCCATTCTTCAAGGGACATTTCAAAGATTACTCGAAGACGAGGACAACAAGGCGATGCTAATTGAAGACTCCTTTGAAAGCTGCTACTCATTTCTATATATGCGATCCCAGGACACGAAGGCCACCCCAGATCAGAAACACCAGACGACCCGAGGAGCCCATTCTGCTAAATCATCAAAGGAATGGATGAAGAAGAGAGAAAAGAAAAGAGGACAATT…	TAGCCAAATGCCTCGTCATCTAATTAGTGACGTGCAGGAATGGATGAACGAGATTCCCACTGTCCCTACCTACTTGTACCTGAGGTTCAAGGACTTGGCATCAAATACACCACGGACTCACTCAAATAAAGCAAGCCCTAAGGAGACGTGTCTCTTCCTGGACTTTTCTTCAAGTCTTCAAGACTCGTACAGATAATTGGAGCTGTTTCCTAGTGTAGTTATGAGTCAAGATTTCAAACAGCTTCAAATCCATCACACAACACCATCACACAGCACAGGTGGGAACCAG
Passer montanus	Eurasian tree sparrow	R/Bird	Aves	Passeriformes	Passeridae	GCA_014805655.1	R2-1_PMo	RPSLSLDSPPNGSFTTLVKQNILAQLLTAAQSLVHGPTLDKVSRLGEGQLLTISSLNWTCHSKLIRTYIMVQALTLRYISTGTQTDPSDLWVKGKVDGGPHLESDGLVSRNLITFDNNNPDWLALLNASFEVYRSDLHVHKGTYFSGGSWEVLNGLPEVYEQLNLQPFVGENFLDSRLPGNSEEENSEKVDVGTSKTSPPTPGKHAEQAPDDIVTVTVPDKNPPCPCCGTRVNSVLCLIEHLKVLHGKRRVCFRCVKCGKENNNYHSIICHFGKCRGPVLETVPVGEWICEVCGRDFKTKIGLGQHKRLAHPSIRNQERIAASQPKETSNRGAHKRCWTKEEEEMLIRLEVQFEGNKNINKLIAEHIITKTAKQISDKRRTLAKKPTEKVHGEPGSHRR…	TGAATTTGATGATCTTTGAGGTCACTTCCAGCTCAAGATTTACCATACTCAGCTCTGTACCAGCACCTGCCTGCCCTGCATCAACCACAAGGCACTTTGCAAACACCAAGAATGAATTCATCCTTTGGAACATTCTTGTCCCTCAGGCTTGGCTCTGAGGGGTCATGACTGGAGCCATGTGTGTCCCCGGGGACTGGTGACACTTCCCCGAGTGCTGTAAAAGAGAGAGTTATTTACGAGCTGCAGTCACTGCTCAAACAGGGCAGCCACTCTTTGTGCCGGGTGACGCACTGGGGCTCCAGTGCAGGCCAGGTTTATCTGTGTTCCAGCTCCTTATCAGTAGGAAATGGGTGATAAAGGCATCCCTGGGTGTGTGCAGCTCGGAGGGATCTGTGGCAG…	GAGATCATAGTTGCTAACTGGGCATAGCTGCGGAAGTCGCGCCTCCACGTGGCCCCGCTGGATACCCTTGTGGTAACCAAGTCGACTTCTGCCCCAGTGTGAGAGAGGTGCCTGACGGCCCTCCCTGTCGTTGGATTCGCCACCCAACGGCAGTTTCACGACTTTGGTGAAACAAAACATTTTGGCACAGTTACTTACTGCTGCCCAGAGCCTTGTCCACGGGCCTACGTTGGACAAAGTTAGCAGACTGGGAGAGGGCCAGCTGCTGACTATCTCATCCCTCAACTGGACTTGTCACTCTAAATTGATACGGACTTATATAATGGTACAAGCACTGACATTGCGGTACATTTCGACTGGTACCCAGACCGACCCTTCAGATCTTTGGGTCAAAGGTAA…		TAGGTGAATCTTGTATTTTTCATACTGTATTTCAGTGTTTTATTGCATTTTTGTACTTTTTATGTAATGTATTTTGATTATGTAAACATTTTAAAATTTTCAATAAATTGGACGGTAGCTAGGGACGTTAGGTACGCCACAAGCCAGTCAGGTAGCTCATAGTAGGTAAGGACAGACTTCTTTACTTCATAACGCGTCAATTACCACCCAAATTGGACCAATTTACTGGATGTGTCCAAGGTGGACGGGCCACCTTTACTT
Anomalospiza imberbis	Cuckoo-finch	R/Bird	Aves	Passeriformes	Viduidae	GCA_031753505.1	R2-1_AIm	RPSLSLDSPPNGSFTTLVKQNILAQLLTAAQSLVHGPTLDKVSRLGEGQLLTISSLNWTCHSKLIRTYIMVQALTLRYISTGTQTDPSDLWVKGKVDGGPHLESDGLVSRNLITFDNNNPDWLALLNASFEVYRSDLHVHKGTYFSGGSWEVLNGLPEVYEQLNLQPFVGENFLDSRLPGNSEEENSEKVDVGTSKTSPPTPGKHAEQAPDDIVTVTVPDKNPPCPCCGTRVNSVLCLIEHLKVLHGKRRVCFRCVKCGKENNNYHSIICHFGKCRGPVLETVPVGEWICEVCGRDFKTKIGLGQHKRLAHPSIRNQERIAASQPKETSNRGAHKRCWTKEEEEMLIRLEVQFEGNKNINKLIAEHIITKTAKQISDKRRTLAKKPTEKVHGEPGSHRR…	TAACTATGACTCTCTTAGG	GGAGATCATAGTTGCTAACTGGGCATAGCTGCGGAAGTCGCGCCTCCACGTGGCCCCGCTGGATACCCTTGTGGTAACCAAGTCGACTTCTGCCCCAGTGTGAGAGAGGTGCCTGACGGCCCTCCCTGTCGTTGGATTCGCCACCCAACGGCAGTTTCACGACTTTGGTGAAACAAAACATTTTGGCACAGTTACTTACTGCTGCCCAGAGCCTTGTCCACGGGCCTACGTTGGACAAAGTTAGCAGACTGGGAGAGGGCCAGCTGCTGACTATCTCATCCCTCAACTGGACTTGTCACTCTAAATTGATACGGACTTATATAATGGTACAAGCACTGACATTGCGGTACATTTCGACTGGTACCCAGACCGACCCTTCAGATCTTTGGGTCAAAGGTA…		TAGGTGAATCTTGTATTTTTCATACTGTATTTCAGTGTTTTATTGCATTTTTGTACTTTTTATGTAATGTATTTTGATTATGTAAACATTTTAAAATTTTCAATAAATTGGACGGTAGCTAGGGACGTTAGGTACGCCACAAGCCAGTCAGGTAGCTCATAGTAGGTAAGGACAGACTTCTTTACTTCATAACGCGTCAATTACCACCCAAATTGGACCAATTTACTGGATGTGTCCAAGGTGGACGGGCCACCTTTACTT
Onychostruthus taczanowskii	White-rumped snowfinch	R/Bird	Aves	Passeriformes	Passeridae	GCA_017590055.1	R2-1_OTa	SPTLFSCEICLLIFLDLALGGGVWGLPIRLLRVSVGTQTSPADGVDLLSRYISGCRSSGSPEVDLLSLLTNGGVDLVSRNFLRSLGIDLVSRNLITSENEPDLLANFSLELYRSDLHVHEGVHLSGNREVLEGLPEVYEHLQPCVGENLASRSAGDNNPVVCEEGSGGNIGESTETSPPDPGEHGERTPNDIVTVTVPDKNPPCPCCGTRVNSVLNLIEHLKELHKRKRVYFRCVKCGKENSNYHSVICHFAKCKGPVMKTVPAGEWICEVCGRDFQTKIGLGQHKRLAHPAIRNQERIVASQPKETSNRGAHKRCWTKEEEEMLIKLEVQFEGNKNINKLIAEHITTKTAKQISDKRRMLVRKPTGGGGDEPRPCHRTRGAAAGVGTEPGMSHHPQVG…		CGGTTCCAGACAAAAATCCACCCTGTCCATGTTGTGGTACCCGGGTAAACTCTGTGTTGAATTTAATTGAACATTTAAAAGAGTTGCATAAAAGAAAGAGGGTTTATTTTCGGTGTGTTAAATGTGGAAAAGAAAATAGTAACTATCACAGTGTTATTTGTCATTTTGCAAAATGTAAGGGTCCTGTTATGAAAACGGTTCCAGCTGGGGAGTGGATATGTGAGGTATGCGGCAGAGATTTCCAAACCAAGATAGGCCTGGGACAACACAAAAGATTAGCACATCCGGCAATAAGAAATCAAGAAAGGATCGTTGCTTCCCAACCAAAAGAAACATCTAATCGAGGCGCCCACAAAAGATGCTGGACAAAGGAGGAAGAAGAAATGCTGATAAAATTGG…	TAGCCAAATGACTCACAGCCAAATGACTCACAGCGATGGCGTTTGCCGATGATCTGGTCCTGTTAAGCGACTCCCAGCGGCGCGGGCGCTCGAGGGCGCCCGGGCTAGCGCGGTCCGCCTTCGCGCTCTCCTCCGCGCGGGTCCCAGGCCCGATACGCGGAGTCCGGGGGCCGGGGCGCCGAGCCGAGGGCCGCGTGCCGCCCGGCCGCGAGCGCGCTCCGGGCGCTCGCGAGAGAGACCCACCCCTCCCTCCCTCCCCTGCCGGGCCCCGCGGCCTCGACTTCCCTCCGCGCGGGTCCCAGGCCCGATACGCGGAGCGGGGG	TAGTTTTATTGTAGATTCCTTTTAGGATTTAGGTATGTCTTTTCCTATGGTATGCATTTATCGGTTTTTTCTTTTTATTTTATTATTGCAATATTTCTTTCTATTGTTGTAATGCTATTTGAACATGTTAACAATTGCTTTTTAATAAATTTGACGGTAGCCAGGGACGTGAGGTACGCCACAAGCCAGTTAGGTAGCTCATAGTAGGTAGGGACGGATTTTAATTTTTATTTCATAACGCGTCAATTACCACCCGATTTGGACTAATTTACCGGATTTGGACCAATTTACCGGATTTGTTCAAGGTGGACGGGCCACCTTTACTTAACCCGGAAAAGGAACATATATTAATTATATGTGTTCGAAAAAGTAGCCAAATGACTCACAGCCAAATGACTC…
Poecile atricapillus	Black-capped chickadee	R/Bird	Aves	Passeriformes	Paridae	GCF_030490865.1	R2-1_PAt	NGTMVKALKLLRVSTATQTNFKDWHIKSPQKLNFKPSEPGREVWKSLKLEFYNSLHCSEECTAHCLGREGLEGYPEVYVEETMACLSLNDNGTGESQEKITTPITAQEEVTALSEPEETTIQPQNNGESEDCPVISVPDKNPPCPRCGMIMNKMHGLIEHLLRAHGIRECKFKCTKCDLENTNFHRIACHYPKCKGKAKEPPPGKWPCDVCQMSFQTKIGLGQHKRIAHPAVRNQERIEATKPKETSARGAHKKCWSEEEENLLIQLIKQYEGNENINKLIAEHIPSKTAKQINDKRRCLVSKQPAPFGLQLRGKTQEQPQEKTRKPPKRKETTINQLKKHYEKMIPSKISDGTFIVYKEAFQEILKKKNKNPAHTISEITKDCIKVFKGMHSQEKNTR…	GAGGTAAGTCAGAGTTACTAACTGGGCTTTGCCGCGGAAATCAGACCTCCTCGTGGTCCCGCTGGATACCCGCAAGGGTAACTAACTGATTTCTGCCCCAGTGTGAGCGAGGCTGTGTTTTACACTGCTTCCCTGCCTTTGGACTCGCCACCCAGAGTGCAGTTTCGCGATTTTGCGTTGAAAAGTTATCGGCAGAAGCTCTTAAAAAGCTCCCTGCCTGAAACCGTGCCCACCGGTAAAGTTGGGCAAAGCTAACAGCGCTTGAGGGGGTACTGTTAGTTAAATCACCCTCAATTGGACTGACTTTAAACCTAAAACGGCACCATGGTGAAAGCTTTAAAGCTTCTCCGTGTGTCCACGGCGACTCAAACAAATTTTAAAGATTGGCATATAAAATCG…	GAGGTAAGTCAGAGTTACTAACTGGGCTTTGCCGCGGAAATCAGACCTCCTCGTGGTCCCGCTGGATACCCGCAAGGGTAACTAACTGATTTCTGCCCCAGTGTGAGCGAGGCTGTGTTTTACACTGCTTCCCTGCCTTTGGACTCGCCACCCAGAGTGCAGTTTCGCGATTTTGCGTTGAAAAGTTATCGGCAGAAGCTCTTAAAAAGCTCCCTGCCTGAAACCGTGCCCACCGGTAAAGTTGGGCAAAGCTAACAGCGCTTGAGGGGGTACTGTTAGTTAAATCACCCTCAATTGGACTGACTTTAAACCTAAAACGGCACCATGGTGAAAGCTTTAAAGCTTCTCCGTGTGTCCACGGCGACTCAAACAAATTTTAAAGATTGGCATATAAAATCG…	TAGCCAAATGCCTCGTCATCTAATTAGTGACGCGCATGAATGGATGAACGAGATTCCCACTGTCCCTACCTACTATCCAGCGAAACCACAGCCAAGGGAACGGGCTTGGCGGAATCAGCGGGGAAAGAAGACCCTGTTGAGCTTGACTCTAGTCTGGCGCTGTGAAGAGACATGAGAGGTGTAGAATAAGTGGGAGGCCGGGCGCGCGCTCGGCGGCACGGGGCGACCCGGCCGCCGGCGTCCCGGCCGCCGGTGAAATACCACTACTCTGATCGTTTTTTCA	TAGATAGTAAAACTCTGTATTAGTTAGATTACAGTTATTTTTTTTAGGTTAAGCATATTTTAGTTAGTTTCTTTCTGTATTAGTTAGTATTGTTGCTGATTAGTTCTTATATGTTTCTTTATATTTTTGAATGCTTTTATCACTGTATATACGTTATATTTTTCAATAAAGGTGTGGGAGTAGCTGGATAGATAGGGAACCCCCACCCCATCCCCCGCCCCCCATTTTCTGTTCCATCCTGAGTGATGGATGTATCATCCGACATGCGACGTTACACCTAATTTGGCACTAAAATCTCACGTTTGTGACATAGGTGGTCGGACCACCTTTATAAAAACCTTGAATTTGACCTATACCTACCGATTTTGACACAGGTGGACGGGCCACCTATACTTAACC…
Pipra filicauda	Wire-tailed manakin	R/Bird	Aves	Passeriformes	Pipridae	GCF_003945595.2	R2-1_PFi	LPSLVGSIGIDKMGWLLRLMWVSTGTQTDSRDWKPVVPKLNEVSSSLVTTSDEIELQHLEFASSKEIGNWQVTQILSQEEKLALFPDVYESSTSDSVRDNENNISDNNNEINGDEDDSFMLATEPALDSQKNRSPGKIPLVRLPDKNPSCPCCKTKIAGVERLIDHLLRSHGIRKTVFQCIKCDLQSDNYRSIVCHYPKCKGAIDMGPSGDWICEVCGRSFQTNRGLGQHKRLSHPEVRNQERIAATRPKERTARESSRKCWSKEEEELLEKLVKQYEGEKYINKLIAEHIPSKTIKQISDKRRHMFPVQKEREDRDGYVQVDKRKRHLEIETPSPDQLRVHYLAMITKGLKSRKMNNYSRVFQKIVEGKPEVHAIINDITIEWYGHLEARCRRRETSD…	CCCGCCCGGGCGCGGCGGCCCGCGCGGGCCGGCGCGCGGCGGCGACTCTGGACGCGCGCCGGGCCCTTCCCGTGGATCGCCCCAGCTGCGGCGGGCGCCGCCCGCCCCCCCCTCCGCCCGCCCTCCGCCCGGCCGTGGCCGGCGCCCCAGCGGCGGCCGCCGCGTGCGCGGCGCCGCGGCCGGCCGCGCGCCGCGGGTCGCCTGCGGCGCGCGGTCCCGGCGGGCGCCCGCGCGCCCGGCCGCGGCCGGCGCGGGCCGCGCGGTCGGCGCGGGGGAGGGTCCCCGGGGGGGGTCCCCGGGCCGGCGCCCCGCCTCGGCCGGCGCCTAGCAGCCGGCTTAGAACTGGTGCGGACCAGGGGAATCCGACTGTTTAATTAAAACAAAGCATCGCGAAGGCCC…	CGACAGCATAGTTACTAACTGGGCTAAGCTGCAGAGATCGCACCTCCCCGTGGTCCCGCTGGATGCCCGTAAAGGGTAACTAAGTCGATCTCTGCCCCAGTCCGGAGGAGAAGGCCATAACCTCTCTCTCCCTATCGTCTGGACTCACTACCCAGCGATAGTACTCAAAAATAGTGAAACAAATTTTTGTGGTATTAACTTACCGAGGTTAATTGCCCGAAACCTTGCCCACGGGCTAAAGTTGGGCTCTAGGTTGACAGGTATTGAGGGGTACTGTTAACCTTGACTTCCCTCACTTGTTGGATCTATTGGTATTGACAAAATGGGCTGGTTGTTAAGGCTGATGTGGGTCTCAACCGGCACACAGACGGATTCAAGAGATTGGAAACCTGTTGTACC…	TAGCCAAATGCCTCGTCATCTAATTAGTGACGCGCATGAATGGATGAACGAGATTCCCACTGTCCCTACCTACTCTCCAGCGAAACCACAGCCAAGGGAACGGGCTTGGCGGAATCAGCGGGGAAAGAAGACCCTGTTGAGCTTGACTCTAGTCTGGCGCTGTGAAGAGACATGAGAGGTGTAGAATAAGTGGGAGGCCGGGCGCGCGCTCGGCGGTGCGGGGCGACCCGCCCGCCGGCGTCCCGGCCGTCGGTGAAATAC	TAGTTATCTCTTCATGTTGTTACTAAGTTTTAGATTTTCTTTGATTTTATCATTTTTTATTGTCTTTTATTGTCTTTTTAGCCTCTTTTAGTTTTTTAGTAATTATCTGTATTAGGTTTCATCTTACTTTTAATTGTATTAGTTTTATTTGTATTTTATTAGTTGCTATTAAAGCTGTGTTCTTTTATTGTGACCCTTTCCCCAAAGTGGTGAATCTCGTAATGATTACATCTAGCGCTCACTGGACATGACGATGGTGGACGGGCCACCTCTAACCCGGAAAAGGTACATACACTCTGTGTGTGTTCGTTTAA
Otus scops	Eurasian scops owl	R/Bird	Aves	Strigiformes	Strigidae	ASM3987717v1	R2-1_OSc	DKMVRPLKLTFISVATQTGLDNTLTKQQNFTIITDNITSNLKNIEILNTDEIILNNTNVDNQYEGLNALPDVYDEPSSSEPSYNKERANEEEGETILPKAVVGVRSPASPTQPPQTIPSTPIIKLPDKTNDCPYCKTIFGKLSKLIEHYHRYHGIRKILYECRSCGKTNEKHQSIACHIPKCKGVTNKEVINGLTCEECGKIFETKIGLGQHKRLAHPITRNQERIKAAQPKLNSARGAHNQCWTNDEITLLLQLDHQYRGSKNINKLISEHIPSKTTKQISDKRRALYKNINIEPDNNQEWIQQLQKRDHQGDIGQLIDEGLQSRYRKIIRKWIRTEKLPILQETFQKIIDDDINKTTLIEESFENQYSFLYKRSSDSNNNTQSQDQMKKTKGRNKNG…		ATCATAGTTACTAACTGGGCTCAGCTGCAGAGGCCATACCTCCACGTGGTCCCGCTGGATGCCCTTCGGGGTAACCGAACTGGCCTCTGCCCCAGTATAAACATCAGAGTTGTGGTGATTCCCAGCCCTATCAAACGGCATCACCAACCGCTTGATAGTAAATAAGGTGTAACAAACTATAGGCATCAATTAACTTGATTGCCCTGAGCCTCGCCCACTGGCTAAGTTGGGCAAAACCTTTCAACTCGTTAAGGGTGAGTTGATTGGTTCTGACTACCCTTACTTGAATTAAGACAAAATGGTGCGACCACTTAAATTAACATTCATATCGGTCGCCACCCAAACCGGATTAGACAATACCCTCACTAAACAGCAAAATTTTACCATCATTACAGATAA…	TAGCCAAATGCCTCGTCATCTAATTAGTGACGCGCATGAATGGATGAACGAGATTCCCACTGTCCCTACCTACTAT
Phodilus badius	Oriental bay owl	R/Bird	Aves	Strigiformes	Tytonidae	ASM4020759v1	R2-1_PBad	ECKKCGKTNDKQQSIACHTPKCKGITNKEEINGLSCEECGKLFETKIGLGQHKRLAHPITRNQERIKAAQPKPNSARGAHSQCWTNEEITLLLELDHQYRGSKNINKLIAEHIPSKTAKQISDKRRALYKNINIEQDNNQDWIQQLPKGEHLRDIGQPIDEGLQSRYRKTIRKWITTEKLPILQETFQKVMEDNVNKTTLIEDSFENYYSFLYMRSSDSENNTQKQDLKKKTKDQAKNRNHNTKISKEWMKKRAKRRGEFLQFQYLFYKNRRKLANIILDEVESLRCNIPIKDLQRIFKERWESSGKFQDPGGFQPRGKAGNTAFKSMITAKEIAKNIKEMSKHAAPSPDGLTLRHLIALDPDNTQVMELFNLWLLSGTIPDVIKECRTVLIAKSALQE…		TAATTAGTGACGCGCATGAATGGATGAACGAGATTCCCACTGTCCCTACCTACTATCCAGCGAAACCACAGCCAAGGAACGGGCTTGGCGGAATCAGCGGGGAAAGAAGACCCTGCTGAGCTTGACTCTAGTCTACCCCTTACTGGATTTGCGACAAAATGGTGCGACCAATTAAATTACCATTCGTATCGGTTGGCACCCAAACTGGATTTGACACCACCCTCAATAAACCACAAATTTCTAAGATCATTTCGGATAATCCACCATCAAATTTGAAAGCAATAGAAATAATAAATACTCATGAAAATTTTATTAACAACATTAACAACAATAATCAATATGAGGGTTTACCTACGCTGCCAGAGGTATATGATGAACCTTCCGATTCTGAGCTCAATA…	TAGCCAAATGCCTCGTCATCTAATTAGTGACTAAAACATATATTGACCCAAAAGATAAGCAATCGGATCCCATTGGGATTCAAATTAGAGTTAAACAGGGTGATCCAATGTCTCCAACACTATTCAATTTGGCCCTCGACCCCCTCATCTGTAAACCTGAAGAAGGCGGCATCGGTTACCAACATCAATCGACTCATCTAACAACAACGGCCTTCGCGGACGATCTGGTACTTCTTAGTAGTTCTTGGGAAGGTATGCAAAGAAATCTAGAAATAGTTAACATCTTCTGCGAAATAACAGGACTCAAAACCCAGGCTGAAAAGTGCCATGGCTTTTTCATCAAGCCCACCAAGGACTCATGTACAATCAATGATTGTCAAGCTTGGACAATTAAGGGCA…
Alligator mississippiensis	American alligator	R/Crocodile/Alligator	Reptilia	Crocodilia	Alligatoridae	rAllMis1	R2-1_AMi_NH	PKLFATQLMMASVSTGSPVGPEAQVRPARCRASCGTRAAEPVPIPESSPSEPAGSAPAGEGRGLGRASPSVLRPEADNTAPGASAPAGGGEPPSARVFLVRLPDSNPPCPICGDHVGKPSALALHCVESHAWADVQYQCTHCDKVSANKHSILCHAPRCQGRVPERTGKDWACPECPASFDKKVGLSQHKRHMHPVTRNAERVAGGLSRSGLRPRARRGCWSVEEEETLTRLDVMFHGARNINQLIAAEMVSKTPKQISDKRRLLGLCPEQTASGGVAESASAAEEGSVTPEMEAQNPSDPPKKIRKVLARRARQWLRKGQGLSDKVREVLGAWVEGQPGIRARVDSVSLDVLTSFLGVPPGPRRVPDKKRPKEGGDPTSWMNKRAVKRGTFLRYQHLF…	GGACGGGGGGGGCCGGCGTTCCGCCTCGGCCGGCGCCTAGCAGCTGACTTAGAACTGGCGCGGACCAGGGGAATCCGACTGTTTAATTAAAACAAAGCATCGCGAAGGCCCGCGGTGGGTGTTGACGCGATGTGATTTCTGCCCAGTGCTCTGAATGTCAAAGTGAAGAAATTCAATGAAGCGCGGGTAAACGGCGGGAGTAACTATGACTCTCTTAAGG	AGGCGTCTCCTTTAAGGGTAACGGTCTGGTTACACGGTCGCAGCTGGTGTGTGTCAGGTACCTCCTCGTGGTTCCCGCCGGGTGCCGAAACCCCAGGGTTGTCGGCAGCTCGATCCTGACACAGTGCGACTGGGGAGTTCTTCCTTGCTGACTGCGCCTCGCCAGCGCTCCACAGCCTTATTGCTCATTGCGAAAAAACCCAACCGTCCTAACGGGACGACCTGCTAGTCGGTTCTGCCGCTAGCCAAAACTGTTCGCCACCCAGTTAATGATGGCGTCTGTGTCGACCGGTAGCCCCGTTGGCCCGGAGGCGCAGGTAAGGCCGGCCCGTTGCCGTGCCAGTTGTGGGACTCGGGCCGCGGAGCCTGTTCCCATCCCGGAGAGTTCCCCCTCGGAACC…	TAGCCAAATGCCTCGTCATCTAATTAGTGACGCGCATGAATGGATGAACGAGATTCCCACTGTCCCTACCTACTATCTAGCGAAACCACAGCCAAGGGAACGGGCTTGGCAGAATCAGCGGGGAAAGAAGACCCTGTTGAGCTTGACTCTAGTCTGGCACTGTGAAGAGACATGAGAGGTGTAGAATAAGTGGGAGGCCCCCCGGGCCGCCGGTGAAATACCA	Unusually long
[truncated: 63 more rows]

## Sheet: Table S3
Supplementary Table 3: Species with no R2s, or partial matches
No R2 hits
Species Name	Assembly/GenBank
Salpingoeca rosetta	GCF_000188695.1
Creolimax fragrantissima	GCA_033442365.1
Amoebidium appalachense	GCA_963693365.1
Capsaspora owczarzaki	GCA_000151315.2
Partial-poor R2 RT hits
Description	Scientific Name	Query Cover	E value	Per. ident	Acc. Len	Accession
Fungi
Melanopsichium pennsylvanicum 4 genomic scaffold, scaffold SCAFFOLD115	Melanopsichium pennsylvanicum 4	0.41	2e-25	25.81	57406	HG529564.1
Agaricus bisporus clone FWBA77-O17, complete sequence	Agaricus bisporus	0.33	2e-20	25.59	39677	AC253726.1
Marasmius oreades strain 43B chromosome 8	Marasmius oreades	0.4	7e-19	25.32	3250027	CP097442.1
Leptosphaeria biglobosa brassicae b35_scaffold00104 complete sequence	Plenodomus biglobosus	0.28	5e-18	27.3	6712	FO905560.1
Marasmius oreades strain 43B chromosome 5	Marasmius oreades	0.29	6e-18	27.27	4468785	CP097439.1
[truncated: 260 more rows]

## Sheet: Table S4
Supplementary Table 4: Porifera non-specifc R2 homologues and Utopia non-LTR TEs
[truncated: 13 more rows]

[truncated: 5 more sheets: Table S5, Table S6, Table S7, Table S8, Table S9]
